# Supplementary material for: Admixture influences the genetic architecture of DNA methylation in a wild primate hybrid zone
Source: Genome Biol. 2026 Feb 27;27:116. doi: 10.1186/s13059-026-04013-1 (PMC13049888; doi:10.1186/s13059-026-04013-1)
Supplement: Supplementary file 1 — Additional file 1: Table S1. Amboseli baboons and accompanying metadata. Table S2. CpG sites with ancestry-associated DNA methylation. Table S3. CpG sites that exhibit ancestry-associated DNA methylation, lie in or near genes with ancestry-associated gene expression, and fall within windows with methylation-dependent regulatory activity in mSTARR-seq. [file 13059_2026_4013_MOESM1_ESM.xlsx]

## Sheet: Table S1
Table S1: Amboseli baboons and accompanying metadata
Column information:
animal_id: a unique identifier assigned to each animal. These IDs are consistent with Anderson et al. 2024 and Vilgalys & Fogel et al. 2022. Some animal_ids are duplicated, representing multiple samples from the same animal. SRA_number provides the unique identifier associated with the DNA methylation data for each sample which is linked to the raw data on the NCBI SRA archive. Accession numbers …
Sample_#	animal_id	SRA_number	age	sex	rank	habitat_quality	cumulative_adversity	mapped_reads	bisulfite_conversion_rate	sequencingatch
1	AMB_268	PRJNA648767	7.16222	F	3	0	2	5485387	0.998319	batch5
2	AMB_277	PRJNA648767	7.45791	F	16	0	1	6234082	0.998232	batch5
3	AMB_148	PRJNA648767	9.74401	F	15	0	1	7833367	0.998424	batch5
4	AMB_250	PRJNA648767	9.32786	M	2	0	1	5086582	0.998304	batch5
5	AMB_153	PRJNA648767	8.20534	M	3	0	0	5820665	0.998135	batch5
6	AMB_241	PRJNA648767	13.4292	F	13	0	1	5506384	0.998239	batch5
7	AMB_242	PRJNA648767	8.88706	M	6	0	1	7123417	0.998272	batch5
8	AMB_237	PRJNA648767	9.56057	M	6	0	0	5480655	0.998302	batch5
9	AMB_157	PRJNA648767	9.54962	M	4	0	0	13708433	0.998176	batch5
10	AMB_185	PRJNA648767	9.59617	M	10	0	1	6903038	0.99828	batch5
11	AMB_114	PRJNA648767	14.4668	M	9	0	0	9822100	0.998213	batch5
12	AMB_131	PRJNA648767	11.7536	F	21	0	0	8680491	0.998272	batch5
13	AMB_130	PRJNA648767	5.32512	F	20	0	4	2861689	0.99825	batch5
14	AMB_267	PRJNA648767	6.9514	F	2	0	0	5284075	0.998098	batch5
15	AMB_124	PRJNA648767	10.8446	F	19	0	1	7309224	0.99814	batch5
16	AMB_172	PRJNA648767	8.7885	M	4	0	1	3923264	0.998411	batch5
17	AMB_154	PRJNA648767	10.6283	F	14	0	1	6918154	0.998343	batch5
18	AMB_115	PRJNA648767	7.10746	F	21	0	1	3215109	0.998367	batch5
19	AMB_269	PRJNA648767	8.1232	F	28	0	1	6544075	0.9983	batch5
20	AMB_146	PRJNA648767	6.80082	F	5	0	1	2541151	0.998239	batch5
21	AMB_150	PRJNA648767	12.7693	F	15	0	0	5987047	0.998293	batch5
22	AMB_189	PRJNA648767	7.50992	F	13	0	1	12303249	0.998249	batch5
23	AMB_258	PRJNA648767	16.1643	F	5	0	0	5805384	0.998144	batch5
24	AMB_101	PRJNA648767	7.00068	F	10	0	0	5438869	0.998229	batch5
25	AMB_126	PRJNA648767	26.3436	F	14	1	1	5976583	0.99835	batch5
26	AMB_69	PRJNA648767	10.7269	M	5	0	0	2991769	0.998301	batch5
27	AMB_171	PRJNA648767	5.59343	F	10	0	1	9410039	0.998271	batch5
28	AMB_127	PRJNA648767	22.3819	F	23	1	1	5836602	0.998263	batch5
29	AMB_253	PRJNA648767	9.92745	M	NA	0	0	3379055	0.998322	batch5
30	AMB_75	PRJNA648767	7.95619	F	7	0	0	4685056	0.998118	batch5
31	AMB_219	PRJNA648767	5.79055	F	3	0	2	4639248	0.997909	batch5
32	AMB_273	PRJNA648767	8.7091	F	10	0	1	6536239	0.99819	batch5
33	AMB_202	PRJNA648767	8.44627	F	7	0	2	5015009	0.998113	batch5
34	AMB_203	PRJNA648767	5.51677	F	8	0	0	9251989	0.998055	batch5
35	AMB_102	PRJNA648767	6.84463	M	16	0	3	4102017	0.998075	batch5
36	AMB_138	PRJNA648767	11.5948	M	NA	0	2	5653065	0.998147	batch5
37	AMB_173	PRJNA648767	3.94798	M	19	1	1	4058035	0.997998	batch5
38	AMB_77	PRJNA648767	7.75633	M	8	0	0	6381385	0.998007	batch5
39	AMB_91	PRJNA648767	10.4285	F	1	0	1	5183604	0.998106	batch5
40	AMB_122	PRJNA648767	9.16632	F	13	0	0	5569140	0.998119	batch5
41	AMB_141	PRJNA648767	8.37235	M	3	0	1	6010506	0.998146	batch5
42	AMB_144	PRJNA648767	15.7207	M	16	0	1	4625999	0.998023	batch5
43	AMB_166	PRJNA648767	5.5332	F	25	0	1	9063887	0.998157	batch5
44	AMB_191	PRJNA648767	7.75907	M	9	0	0	4633878	0.998113	batch5
45	AMB_201	PRJNA648767	5.79877	M	9	0	0	5461685	0.998061	batch5
46	AMB_210	PRJNA648767	10.0287	M	6	1	2	4500515	0.998179	batch5
47	AMB_165	PRJNA648767	4.21629	F	16	0	2	1679115	0.998341	batch5
48	AMB_117	PRJNA648767	6.9076	F	NA	1	3	2402445	0.998241	batch5
49	AMB_181	PRJNA648767	5.3744	F	11	1	1	2395732	0.998345	batch5
50	AMB_133	PRJNA648767	7.24709	M	3	0	1	14311203	0.998375	batch5
51	AMB_247	PRJNA648767	4.79945	F	NA	0	0	2614129	0.998241	batch5
52	AMB_200	PRJNA648767	4.50376	F	6	0	1	11053179	0.998192	batch5
53	AMB_207	PRJNA648767	5.27858	F	8	0	1	1642535	0.998166	batch5
54	AMB_261	PRJNA648767	4.94182	F	5	0	0	1352261	0.998186	batch5
55	AMB_151	PRJNA648767	4.57495	F	16	0	3	3317287	0.998267	batch5
56	AMB_259	PRJNA648767	6.82546	F	3	1	1	1090176	0.998435	batch5
57	AMB_46	PRJNA648767	9.08419	F	5	1	2	2937860	0.998243	batch5
58	AMB_208	PRJNA648767	6.79261	F	3	0	1	3359567	0.998062	batch5
59	AMB_149	PRJNA648767	7.39767	M	1	0	0	3688626	0.997939	batch5
60	AMB_230	PRJNA648767	8.34497	M	1	0	0	3558415	0.998015	batch5
61	AMB_70	PRJNA648767	7.74264	F	2	0	2	5422305	0.998103	batch5
62	AMB_156	PRJNA648767	5.60986	F	26	0	2	6994415	0.997974	batch5
63	AMB_205	PRJNA648767	4.49829	M	17	1	1	6655841	0.998015	batch5
64	AMB_233	PRJNA648767	4.34223	M	19	1	2	3927021	0.99804	batch5
65	AMB_110	PRJNA648767	5.16085	M	NA	1	2	3581265	0.998019	batch5
66	AMB_145	PRJNA648767	12.9637	F	6	1	2	3725020	0.997968	batch5
67	AMB_161	PRJNA648767	6.2204	M	15	0	0	8120855	0.998064	batch5
68	AMB_199	PRJNA648767	13.2293	M	13	0	1	3765028	0.997967	batch5
69	AMB_123	PRJNA648767	4.1232	F	NA	1	2	8439288	0.998038	batch5
70	AMB_209	PRJNA648767	10.5079	F	7	1	3	1488768	0.998032	batch5
71	AMB_197	PRJNA648767	8.13415	F	7	0	1	2922254	0.997925	batch5
72	AMB_153	PRJNA648767	10.6366	M	4	0	0	8103606	0.997973	batch5
73	AMB_265	PRJNA648767	13.7495	F	6	0	0	5271469	0.997879	batch5
74	AMB_113	PRJNA648767	9.43737	M	2	0	3	4473299	0.998127	batch5
75	AMB_79	PRJNA648767	9.25394	M	1	0	1	4414805	0.997952	batch5
76	AMB_125	PRJNA648767	7.79192	F	15	0	2	5021831	0.998088	batch5
77	AMB_229	PRJNA648767	8.1013	F	8	0	1	3636521	0.997957	batch5
78	AMB_89	PRJNA648767	5.28953	F	NA	0	1	6124443	0.998139	batch5
79	AMB_103	PRJNA648767	5.32786	F	21	0	3	4664215	0.99799	batch5
80	AMB_218	PRJNA648767	5.88912	F	5	0	1	6507706	0.998134	batch5
81	AMB_228	PRJNA648767	6.94867	F	16	0	3	4074714	0.998029	batch5
82	AMB_214	PRJNA648767	17.0595	F	5	0	0	10674487	0.998081	batch5
83	AMB_236	PRJNA648767	5.60712	M	4	0	1	5130256	0.997943	batch5
84	AMB_271	PRJNA648767	5.47023	F	3	0	0	4941586	0.998019	batch5
85	AMB_147	PRJNA648767	7.24162	F	19	0	2	5601661	0.99798	batch5
86	AMB_96	PRJNA648767	15.154	F	7	0	0	4826580	0.998104	batch5
87	AMB_234	PRJNA648767	5.18001	F	13	0	0	5156151	0.998073	batch5
88	AMB_111	PRJNA648767	6.30253	F	22	0	2	4611646	0.997966	batch5
89	AMB_90	PRJNA648767	11.948	F	5	0	1	4543318	0.998004	batch5
90	AMB_254	PRJNA648767	6.69131	F	3	1	3	4415920	0.997825	batch5
91	AMB_100	PRJNA648767	4.53936	F	8	0	0	7368901	0.997946	batch5
92	AMB_179	PRJNA648767	2.53525	F	NA	1	1	4836455	0.997914	batch5
93	AMB_255	PRJNA648767	4.04107	F	NA	1	2	6350061	0.998031	batch5
94	AMB_252	PRJNA648767	5.90828	M	NA	1	3	5971339	0.998017	batch5
95	AMB_128	PRJNA648767	3.15674	F	NA	1	3	8794805	0.997835	batch5
96	AMB_206	PRJNA648767	9.69199	M	5	1	1	4102181	0.998081	batch5
97	AMB_76	PRJNA648767	5.42368	F	9	0	1	7947507	0.99791	batch5
98	AMB_84	PRJNA648767	5.7796	F	4	0	1	5021721	0.997916	batch5
99	AMB_256	PRJNA648767	6.71047	M	NA	0	1	4661214	0.998064	batch5
100	AMB_132	PRJNA648767	6.86105	M	NA	0	2	6082322	0.998044	batch5
101	AMB_129	PRJNA648767	5.28405	F	19	0	2	5599393	0.997898	batch5
102	AMB_226	PRJNA648767	8.65708	M	4	0	2	5765342	0.998069	batch5
103	AMB_104	PRJNA648767	8.97741	M	3	0	3	5074741	0.997834	batch5
104	AMB_182	PRJNA648767	9.24298	M	NA	0	0	5263686	0.998055	batch5
105	AMB_189	PRJNA648767	17.6235	F	11	0	1	5194727	0.99791	batch5
106	AMB_141	PRJNA648767	12.6489	M	NA	0	1	6924062	0.997898	batch5
107	AMB_184	PRJNA648767	5.68925	F	14	0	1	5631532	0.997998	batch5
108	AMB_198	PRJNA648767	11.2471	M	7	0	1	5142174	0.997942	batch5
109	AMB_278	PRJNA648767	6.74606	M	9	0	0	6984281	0.997985	batch5
110	AMB_268	PRJNA648767	18.2341	F	5	0	2	5624194	0.997727	batch5
111	AMB_192	PRJNA648767	6.81451	M	16	0	1	6816793	0.997744	batch5
112	AMB_230	PRJNA648767	10.5517	M	1	0	0	5522747	0.99787	batch5
113	AMB_187	PRJNA648767	1.92745	F	NA	0	0	8354449	0.997853	batch5
114	AMB_155	PRJNA648767	7.25257	M	20	0	1	6037818	0.997863	batch5
115	AMB_191	PRJNA648767	9.98768	M	NA	0	0	5308239	0.997896	batch5
116	AMB_272	PRJNA648767	7.27447	M	8	0	1	7486721	0.997957	batch5
117	AMB_211	PRJNA648767	4.43806	F	2	0	1	7256024	0.997834	batch5
118	AMB_275	PRJNA648767	6.24504	M	9	0	1	6355535	0.99783	batch5
119	AMB_186	PRJNA648767	6.67488	M	14	0	0	5173780	0.997935	batch5
120	AMB_112	PRJNA648767	6.59001	M	14	0	0	6440827	0.997937	batch5
121	AMB_170	PRJNA648767	6.04244	F	7	0	2	8151676	0.997994	batch5
122	AMB_224	PRJNA648767	7.86311	M	NA	1	2	12321161	0.998039	batch5
123	AMB_180	PRJNA648767	8.44353	F	9	0	0	7394014	0.997936	batch5
124	AMB_158	PRJNA648767	19.6304	F	24	1	2	1670468	0.998	batch5
125	AMB_95	PRJNA648767	7.49076	M	6	0	0	7594216	0.998047	batch5
126	AMB_194	PRJNA648767	8.2601	F	6	1	3	10271712	0.998075	batch5
127	AMB_116	PRJNA648767	8.41342	F	NA	1	3	10197790	0.998043	batch5
128	AMB_127	PRJNA648767	10.4613	F	8	1	1	14169567	0.998056	batch5
129	AMB_159	PRJNA648767	13.4018	M	4	0	3	10620662	0.998048	batch5
130	AMB_239	PRJNA648767	13.5277	M	10	0	0	8032327	0.998034	batch5
131	AMB_248	PRJNA648767	6.44216	F	6	1	2	14476836	0.99803	batch5
132	AMB_152	PRJNA648767	16.7995	M	11	0	4	8713218	0.997986	batch5
133	AMB_160	PRJNA648767	6.94867	M	NA	0	3	9744587	0.998092	batch5
134	AMB_135	PRJNA648767	6.9295	M	10	1	2	9316819	0.997943	batch5
135	AMB_245	PRJNA648767	13.5907	M	9	0	1	10272958	0.997903	batch5
136	AMB_150	PRJNA648767	4.63792	F	8	0	0	4917139	0.997997	batch5
137	AMB_164	PRJNA648767	6.47775	M	NA	0	2	8292909	0.997956	batch5
138	AMB_263	PRJNA648767	7.69336	M	NA	0	1	10420712	0.998032	batch5
139	AMB_167	PRJNA648767	6.71321	M	12	0	1	8412352	0.998012	batch5
140	AMB_133	PRJNA648767	15.5893	M	14	0	1	4457360	0.998019	batch5
141	AMB_107	PRJNA648767	6.59274	M	18	0	2	10307541	0.998155	batch5
142	AMB_227	PRJNA648767	4.75017	M	16	1	1	20127106	0.998028	batch5
143	AMB_262	PRJNA648767	7.34292	F	6	1	2	7667114	0.998027	batch5
144	AMB_180	PRJNA648767	11.0062	F	9	0	0	5046978	0.997986	batch5
145	AMB_152	PRJNA648767	12.5202	M	4	0	4	12432693	0.997929	batch5
146	AMB_223	PRJNA648767	12.1752	F	NA	1	2	9725779	0.997984	batch5
147	AMB_249	PRJNA648767	4.32033	F	NA	0	0	10536944	0.998068	batch5
148	AMB_265	PRJNA648767	6.56263	F	5	0	0	6701836	0.998096	batch5
149	AMB_154	PRJNA648767	6.58453	F	11	0	1	9827451	0.997824	batch5
150	AMB_280	PRJNA648767	6.62834	M	NA	0	2	10894629	0.998082	batch5
151	AMB_78	PRJNA648767	7.40315	M	15	0	0	9816926	0.997939	batch5
152	AMB_163	PRJNA648767	6.68583	F	30	0	3	11470036	0.997985	batch5
153	AMB_176	PRJNA648767	8.01643	M	NA	1	2	15603669	0.997894	batch5
154	AMB_121	PRJNA648767	6.1629	F	14	0	0	9450326	0.997852	batch5
155	AMB_126	PRJNA648767	12.4627	F	14	1	1	6127179	0.997833	batch5
156	AMB_136	PRJNA648767	5.31691	M	13	1	1	22237888	0.997872	batch5
157	AMB_139	PRJNA648767	4.64613	F	NA	1	2	10050182	0.997901	batch5
158	AMB_80	PRJNA648767	13.2676	F	5	1	3	9761557	0.997851	batch5
159	AMB_239	PRJNA648767	10.8063	M	6	0	0	8826017	0.997862	batch5
160	AMB_71	PRJNA648767	6.33539	M	11	0	1	9087226	0.998281	batch4
161	AMB_72	PRJNA648767	4.24093	F	3	0	1	9156599	0.996624	batch3
162	AMB_51	SRP058411	4.91444	F	23	0	2	9286800	0.998864	batch2
163	AMB_73	PRJNA648767	6.51882	M	14	0	3	11521915	0.998653	batch4
164	AMB_74	PRJNA648767	4.84326	F	6	0	2	8647241	0.999251	batch3
165	AMB_54	SRP058411	4.13415	F	NA	1	3	11152324	0.996364	batch2
166	AMB_80	PRJNA970398	24.0164	F	6	1	3	66853038	0.999184	batch3
167	AMB_81	PRJNA648767	10.5517	F	1	0	1	9228532	0.998543	batch4
168	AMB_82	PRJNA648767	8.15058	M	11	0	0	24984419	0.995104	batch6
169	AMB_83	PRJNA648767	9.83984	M	2	0	1	9043486	0.999213	batch3
170	AMB_55	SRP058411	7.42505	M	2	0	2	5688929	0.982762	batch1
171	AMB_03	SRP058411	7.66324	M	6	0	1	15020875	0.981712	batch1
172	AMB_85	PRJNA648767	6.0397	M	16	0	2	9439672	0.996809	batch3
173	AMB_86	PRJNA648767	6.3436	F	13	0	2	6229060	0.999226	batch3
174	AMB_87	PRJNA648767	5.72758	F	24	0	3	13756570	0.999245	batch3
175	AMB_56	SRP058411	9.18549	M	1	0	1	7411494	0.983101	batch1
176	AMB_57	SRP058411	5.94387	F	3	0	0	5499657	0.999521	batch2
177	AMB_284	PRJNA970398	6.46133	F	11	0	1	85864668	0.998995	batch3
178	AMB_92	PRJNA648767	9.28953	F	9	0	0	15104865	0.998657	batch4
179	AMB_93	PRJNA648767	6.74606	F	6	0	0	12360057	0.998607	batch4
180	AMB_94	PRJNA648767	6.58179	F	12	0	3	12409477	0.999209	batch3
181	AMB_06	SRP058411	6.38467	M	NA	1	2	14086391	0.982313	batch1
182	AMB_97	PRJNA648767	5.87269	F	13	0	1	13950794	0.995112	batch6
183	AMB_98	PRJNA648767	5.76318	M	8	0	0	6963313	0.999276	batch3
184	AMB_285	PRJNA970398	13.5305	F	18	0	1	15910451	0.996777	batch3
185	AMB_102	PRJNA648767	11.5702	M	10	0	3	13462154	0.99842	batch4
186	AMB_08	SRP058411	7.91786	M	NA	1	3	21874615	0.998262	batch1
187	AMB_286	PRJNA970398	11.3155	F	25	0	1	28308405	0.999348	batch3
188	AMB_106	PRJNA648767	7.1896	M	17	0	1	6295715	0.996712	batch3
189	AMB_287	PRJNA970398	10.3956	F	15	1	3	11688610	0.999733	batch3
190	AMB_108	PRJNA648767	7.68515	M	17	0	2	9442535	0.996868	batch3
191	AMB_109	PRJNA648767	4.68172	F	28	0	2	9912504	0.999171	batch3
192	AMB_115	PRJNA648767	11.3676	F	19	0	1	15701559	0.99692	batch3
193	AMB_118	PRJNA648767	5.00753	F	11	0	3	7995537	0.99935	batch4
194	AMB_119	PRJNA648767	5.79329	F	10	0	4	17466758	0.995132	batch6
195	AMB_121	PRJNA970398	11.7235	F	10	0	0	12059598	0.996946	batch3
196	AMB_288	PRJNA970398	14.078	F	20	0	0	19911006	0.999609	batch3
197	AMB_122	PRJNA648767	18.0479	F	17	0	0	4841554	0.999326	batch4
198	AMB_58	SRP058411	7.72348	F	17	0	1	22373801	0.996598	batch2
199	AMB_10	SRP058411	6.2423	M	NA	1	4	22517524	0.980939	batch1
200	AMB_13	SRP058411	6.00958	M	NA	1	3	15640374	0.98116	batch1
201	AMB_59	SRP058411	5.44011	M	NA	0	3	7988861	0.998832	batch2
202	AMB_18	SRP058411	15.781	M	NA	0	2	23343338	0.998438	batch1
203	AMB_60	SRP058411	6.25873	M	20	0	1	18811520	0.998471	batch1
204	AMB_19	SRP058411	3.03901	M	20	1	1	20238312	0.998462	batch1
205	AMB_20	SRP058411	4.50103	M	18	1	1	19430585	0.998428	batch1
206	AMB_133	PRJNA648767	12.564	M	4	0	1	7479346	0.996796	batch3
207	AMB_134	PRJNA648767	3.83299	M	12	1	3	10800301	0.998457	batch1
208	AMB_137	PRJNA648767	7.43326	F	8	0	0	8845301	0.999365	batch4
209	AMB_21	SRP058411	6.705	F	7	0	0	18172260	0.999529	batch2
210	AMB_138	PRJNA648767	17.2211	M	6	0	2	7149790	0.999292	batch4
211	AMB_140	PRJNA648767	8.91718	M	NA	0	3	11748162	0.998172	batch3
212	AMB_289	PRJNA970398	15.8084	F	13	1	2	36124730	0.999653	batch3
213	AMB_142	PRJNA648767	10.0972	M	2	0	0	6617879	0.998199	batch3
214	AMB_143	PRJNA648767	9.56331	M	1	0	2	5110249	0.999359	batch4
215	AMB_22	SRP058411	5.22382	F	8	1	2	10627372	0.999413	batch2
216	AMB_290	PRJNA970398	22.6448	F	19	1	1	11874388	0.999606	batch3
217	AMB_145	PRJNA970398	8.52293	F	16	1	2	20697579	0.99934	batch3
218	AMB_291	PRJNA970398	8.79945	F	9	0	1	50392676	0.99938	batch3
219	AMB_155	PRJNA648767	11.9507	M	3	0	1	12414560	0.99815	batch3
220	AMB_292	PRJNA970398	11.9261	F	24	0	1	58785083	0.999633	batch3
221	AMB_23	SRP058411	9.78508	M	12	0	0	7183602	0.998045	batch1
222	AMB_61	SRP058411	2.58727	M	22	1	2	15367119	0.998222	batch1
223	AMB_158	PRJNA648767	21.8864	F	25	1	2	6336510	0.999375	batch4
224	AMB_159	PRJNA648767	9.33881	M	2	0	3	15057914	0.998175	batch3
225	AMB_293	PRJNA970398	6.28611	F	16	0	0	55753995	0.99967	batch3
226	AMB_162	PRJNA648767	5.59069	F	16	0	2	11583918	0.998164	batch3
227	AMB_294	PRJNA970398	7.11841	F	20	0	2	13471792	0.996812	batch3
228	AMB_295	PRJNA970398	7.94798	F	16	0	1	32018305	0.999461	batch3
229	AMB_25	SRP058411	5.99863	M	11	1	2	44068857	0.998	batch1
230	AMB_296	PRJNA970398	7.99179	F	21	0	0	8262441	0.999244	batch3
231	AMB_27	SRP058411	5.97947	M	12	1	2	20421535	0.998205	batch1
232	AMB_170	PRJNA970398	15.77	F	12	0	2	16277026	0.997553	batch3
233	AMB_174	PRJNA648767	5.84531	F	8	0	2	10080291	0.998091	batch3
234	AMB_175	PRJNA648767	8.05476	M	1	0	1	6199085	0.999338	batch4
235	AMB_178	PRJNA648767	11.9699	M	NA	0	1	9763538	0.998194	batch3
236	AMB_28	SRP058411	8.28747	M	3	1	3	20507424	0.996764	batch1
237	AMB_180	PRJNA648767	17.4018	F	6	0	0	7055463	0.99818	batch3
238	AMB_183	PRJNA648767	15.8193	F	7	1	1	9360580	0.999293	batch4
239	AMB_185	PRJNA648767	12.0137	M	9	0	1	7961341	0.998206	batch3
240	AMB_297	PRJNA970398	12.564	F	11	0	1	11781785	0.996999	batch3
241	AMB_186	PRJNA648767	10.2587	M	NA	0	0	7370130	0.996935	batch3
242	AMB_188	PRJNA648767	7.93429	M	15	0	2	9929860	0.999384	batch4
243	AMB_190	PRJNA648767	7.83299	M	11	0	0	5610767	0.994842	batch6
244	AMB_193	PRJNA648767	6.59274	M	13	0	0	25215372	0.994879	batch6
245	AMB_298	PRJNA970398	10.8036	F	10	0	1	14268202	0.99943	batch3
246	AMB_196	PRJNA648767	4.75291	F	14	0	2	10270400	0.99936	batch4
247	AMB_32	SRP058411	14.2861	M	15	0	2	11380422	0.996636	batch1
248	AMB_198	PRJNA648767	8.24367	M	2	0	1	10639333	0.999276	batch4
249	AMB_34	SRP058411	6.12731	F	16	1	3	26521707	0.996322	batch2
250	AMB_299	PRJNA970398	8.06845	F	7	0	2	21979558	0.999394	batch3
251	AMB_203	PRJNA970398	8.72827	F	6	0	0	15802883	0.999538	batch3
252	AMB_204	PRJNA648767	8.21081	F	2	0	0	6912460	0.999319	batch4
253	AMB_35	SRP058411	3.96167	F	NA	1	2	11793896	0.999435	batch2
254	AMB_64	SRP058411	6.48323	M	17	0	0	9424561	0.996678	batch1
255	AMB_36	SRP058411	6.75975	M	NA	1	2	23899684	0.996685	batch1
256	AMB_37	SRP058411	6.10541	M	11	1	2	24522476	0.996774	batch1
257	AMB_212	PRJNA648767	15.0554	F	3	0	1	12233408	0.999296	batch4
258	AMB_214	PRJNA970398	6.81177	F	7	0	0	7934097	0.99956	batch3
259	AMB_215	PRJNA648767	4.6872	F	2	0	1	7351553	0.999362	batch4
260	AMB_216	PRJNA648767	7.00616	M	12	0	2	10469453	0.997972	batch4
261	AMB_217	PRJNA648767	7.60849	M	4	0	3	12257503	0.998088	batch4
262	AMB_220	PRJNA648767	6.05886	F	7	0	3	14539686	0.998212	batch4
263	AMB_222	PRJNA648767	7.17864	M	15	0	3	10308351	0.999285	batch4
264	AMB_65	SRP058411	10.9651	F	13	0	1	17347314	0.999526	batch2
265	AMB_229	PRJNA648767	5.05407	F	18	0	1	15240064	0.996652	batch3
266	AMB_231	PRJNA648767	5.6345	M	7	0	2	6277872	0.996552	batch3
267	AMB_232	PRJNA648767	8.10678	M	1	0	1	7268540	0.997893	batch4
268	AMB_235	PRJNA648767	6.21492	M	15	0	2	10909189	0.999264	batch4
269	AMB_238	PRJNA648767	14.7433	M	NA	0	0	14593503	0.994878	batch6
270	AMB_240	PRJNA648767	14.7871	F	16	0	0	10616752	0.998206	batch4
271	AMB_300	PRJNA970398	11.5866	F	17	0	0	14180741	0.99678	batch3
272	AMB_243	PRJNA648767	18.0589	F	15	0	0	5433293	0.998163	batch4
273	AMB_46	SRP058411	4.00821	F	NA	1	2	35735051	0.996442	batch2
274	AMB_246	PRJNA648767	5.37988	F	17	0	1	24167539	0.994828	batch6
275	AMB_247	PRJNA970398	10.3765	F	19	0	0	11801203	0.996906	batch3
276	AMB_249	PRJNA970398	13.7276	F	6	0	0	12987312	0.999152	batch3
277	AMB_251	PRJNA648767	10.0151	F	21	0	1	7083183	0.998191	batch4
278	AMB_301	PRJNA970398	12.8049	F	1	0	0	17212485	0.999147	batch3
279	AMB_302	PRJNA970398	4.79124	F	3	1	3	18154043	0.999471	batch3
280	AMB_47	SRP058411	3.63313	M	19	1	2	19300913	0.998515	batch1
281	AMB_257	PRJNA648767	6.53251	M	NA	0	2	27502400	0.995047	batch6
282	AMB_259	PRJNA970398	2.66393	F	NA	1	1	22895859	0.996911	batch3
283	AMB_260	PRJNA648767	8.35318	M	4	0	1	6413176	0.998289	batch4
284	AMB_68	SRP058411	2.91581	F	NA	1	1	12074551	0.999537	batch2
285	AMB_303	PRJNA970398	6.47775	F	7	0	1	48584115	0.996422	batch3
286	AMB_264	PRJNA648767	7.0089	M	10	0	1	13545249	0.998096	batch4
287	AMB_48	SRP058411	10.6092	M	NA	0	2	9737379	0.998506	batch1
288	AMB_49	SRP058411	11.8467	M	NA	0	0	19216052	0.99808	batch1
289	AMB_270	PRJNA648767	7.03901	M	19	0	1	9829997	0.999294	batch4
290	AMB_304	PRJNA970398	6.82546	F	3	0	0	11389644	0.999304	batch3
291	AMB_305	PRJNA970398	7.78645	F	9	0	0	10954359	0.999231	batch3
292	AMB_274	PRJNA648767	11.989	M	NA	0	1	6897479	0.996742	batch3
293	AMB_276	PRJNA648767	6.3436	F	8	0	2	13819426	0.996595	batch3
294	AMB_278	PRJNA648767	10.5654	M	3	0	0	6825896	0.999288	batch4
295	AMB_279	PRJNA648767	10.9541	F	14	0	1	12820848	0.999303	batch4

## Sheet: Table S2
Table S2: CpG sites with ancestry-associated DNA methylation
Column information:
CpG Site Info is in Panubis1.0 genomic coordinates. mutated refers to whether the CpG site overlaps with a known single nucleotide variant in the Amboseli population (1=yes, 0=no for an intact site). DNA methylation information is calculated per CpG site and includes the average and standard deviation methylation level (avg and sd), the average number of reads per sample (depth), and the number o…
CpG Site Info				DNA methylation information					Effect of Local Ancestry				Effect of Global Ancestry				Summary statistics from macau and effect size estimates for covariates
position	chrom	site	mutated	avg	sd	depth	missing	mean_ancestry	beta	se_beta	pvalue	qvalue	beta	se_beta	pvalue	qvalue	h	h_SE	sigma2	sigma2_SE	intercept	intercept_SE	age	age_SE	sex	sex_SE	male rank	male rank_SE	female rank	female rank_SE	cumulative_ELA	cumulative_ELA_SE	habitat_quality	habitat_quality_SE	mapped_reads	mapped_reads_SE	bisulfite_conversion_rate	bisulfite_conversion_rate_SE	batch1	batch1_SE	batch2	batch2_SE	batch3	batch3_SE	batch4	batch4_SE	batch5	batch5_SE	batch6
chr1_10002608	chr1	10002608	1	0.807058	0.281586	5.37966	46	0.449597	-1.852	0.2908	1.91e-10	3.10422e-06	5.035	2.969	0.0899129	0.999932	0.3866	0.2171	5.595	1.697	1.321	1.6	0.1935	0.1976	0.07348	0.3897	-0.5961	0.3861	-0.3055	0.2677	-0.3345	0.2221	0.5582	0.5421	-0.4978	0.2284	-0.04882	0.2175	2.047	0.9976	1.043	1.228	-0.03905	0.5903	-0.1461	1.006	2.54	1.012	0.9334
chr1_1001378	chr1	1001378	1	0.604257	0.291097	8.84068	16	0.353047	-0.3858	0.1107	0.0004957	0.00631036	2.704	1.285	0.035354	0.999932	0.8026	0.1643	1.457	0.3487	-0.5615	0.9038	-0.004989	0.08465	0.05625	0.1807	0.164	0.1395	-0.3058	0.1201	-0.08789	0.08516	-0.6153	0.2346	-0.06535	0.1352	-0.1681	0.09595	0.6882	0.4274	1.408	0.502	0.409	0.2598	-0.2376	0.4989	2.888	0.5734	1.215
chr1_1001393	chr1	1001393	0	0.801077	0.240849	6.22034	43	0.347222	-0.3077	0.1224	0.01198	0.0718999	0.1873	1.332	0.888174	0.999932	0.6531	0.2659	0.8534	0.3115	2.001	0.8265	-0.002397	0.1091	-0.2498	0.1848	0.1974	0.1622	0.03065	0.1274	0.08298	0.1068	0.4181	0.2662	-0.294	0.1233	-0.006482	0.1053	-0.4161	0.5375	0.1159	0.6325	-0.306	0.3845	0.1214	0.6658	0.4086	0.5912	-0.07797
chr1_10021616	chr1	10021616	1	0.630086	0.345476	9.2	23	0.476103	-0.3218	0.1319	0.01471	0.0830155	1.425	1.671	0.39378	0.999932	0.7113	0.216	1.657	0.4142	0.6865	0.9978	-0.1206	0.09183	-0.01879	0.2171	-0.068	0.1592	0.02205	0.1327	0.08643	0.1015	-0.03947	0.2659	0.02824	0.09723	-0.08358	0.1017	1.092	0.4542	3.523	0.669	-0.9798	0.2927	-1.027	0.571	1.158	0.4358	0.07556
chr1_1002731	chr1	1002731	0	0.579792	0.155722	33.3864	5	0.356897	0.1053	0.04494	0.01909	0.0994553	0.1628	0.4511	0.718178	0.999932	0.2692	0.1878	0.1574	0.03737	-0.1263	0.2566	-0.06078	0.035	0.09064	0.07265	0.008911	0.05908	0.06436	0.0492	-0.002723	0.03497	0.09097	0.09215	0.04521	0.03863	-0.0361	0.03691	0.08327	0.1704	1.703	0.2266	0.3494	0.1023	0.2819	0.2066	-0.2427	0.1741	0.2259
chr1_10032553	chr1	10032553	1	0.564705	0.389891	9.26441	33	0.471374	-2.263	0.2726	1.02e-16	3.10422e-06	4.474	2.826	0.113386	0.999932	0.7773	0.1158	7.461	1.433	-1.096	1.88	0.1991	0.1809	0.2024	0.3436	0.04465	0.2819	-0.295	0.2519	-0.1647	0.1839	0.1539	0.5201	-0.5229	0.2768	-0.1409	0.2545	3.311	0.803	0.959	0.8867	0.9892	0.4995	1.136	1.041	0.3084	1.39	-0.4036
chr1_100405295	chr1	100405295	1	0.795047	0.205534	20.2373	6	0.574394	0.4324	0.1428	0.00246	0.021949	0.8884	1.628	0.585272	0.999932	0.8396	0.07978	2.393	0.3619	0.8801	1.078	0.01775	0.09151	-0.1577	0.1963	0.3571	0.1552	0.06206	0.1208	-0.07492	0.0934	-0.003794	0.2444	-0.1179	0.1046	0.004351	0.09836	1.132	0.465	0.9151	0.4922	0.251	0.2615	0.01341	0.5336	1.042	0.4928	0.6849
chr1_100447355	chr1	100447355	0	0.879628	0.199286	10.8068	29	0.526316	-0.6627	0.2056	0.001268	0.0131438	0.5763	1.952	0.767814	0.999932	0.7726	0.1767	3.178	0.7433	3.046	1.323	-0.1022	0.1425	-0.1346	0.2557	0.08471	0.1898	-0.07557	0.1761	0.0465	0.1301	0.87	0.3921	-0.1233	0.243	0.2766	0.1245	-0.02589	0.6625	-1.104	0.6306	-0.02426	0.404	-0.08329	0.7166	0.8569	1.062	0.05798
chr1_100449563	chr1	100449563	0	0.713011	0.233335	16.3627	4	0.534364	0.5019	0.1273	8.017e-05	0.00149883	-0.05097	1.4	0.970958	0.999932	0.8673	0.06013	1.841	0.2772	0.1742	0.9667	-0.06806	0.07699	0.1146	0.1773	-0.05814	0.133	-0.02408	0.1176	-0.05193	0.08417	-0.07048	0.2192	0.004116	0.09188	-0.3411	0.1269	1.511	0.4329	0.7222	0.4361	-0.09952	0.216	-0.1874	0.5222	0.626	0.3883	0.2719
chr1_100449672	chr1	100449672	1	0.530781	0.343327	8.01017	54	0.570539	1.921	0.2087	3.472e-20	3.10422e-06	-1.594	1.854	0.38992	0.999932	0.5869	0.1866	2.855	0.6408	-0.7977	1.167	-0.06103	0.1242	-0.4226	0.2571	0.1494	0.1967	0.1847	0.1845	-0.09578	0.142	-0.1132	0.3329	0.03658	0.1539	-0.2525	0.1376	-0.8663	0.64	0.2679	0.6413	-0.4677	0.3583	-1.431	0.727	0.6446	0.7108	-0.09425
chr1_100471676	chr1	100471676	1	0.707596	0.288451	13.7729	14	0.548043	0.9535	0.1751	5.174e-08	3.10422e-06	-1.342	1.807	0.457683	0.999932	0.8136	0.1159	2.997	0.5477	0.3968	1.236	-0.01026	0.09455	-0.04014	0.2238	-0.2414	0.1743	-0.134	0.1467	0.1275	0.1065	0.9132	0.2838	-0.2081	0.1156	0.1039	0.1223	0.2149	0.5565	-0.317	0.5124	-0.1998	0.2954	0.4758	0.6324	0.5936	0.4846	-0.1929
chr1_10061085	chr1	10061085	1	0.558771	0.323109	17.0576	24	0.429889	1.986	0.1568	9.489e-37	3.10422e-06	0.1611	1.848	0.930532	0.999932	0.9593	0.05518	3.334	0.5468	-0.6984	1.297	-0.03858	0.0877	-0.1526	0.2034	0.03712	0.1369	0.1087	0.1426	-0.05574	0.09733	-0.01511	0.2652	0.237	0.1525	-0.2103	0.1017	-0.8085	0.5107	0.9034	0.5043	-0.3616	0.2774	-0.09636	0.5936	-0.5296	0.7394	-0.4799
chr1_100687671	chr1	100687671	1	0.609091	0.270582	20.6644	14	0.3879	0.7646	0.1432	9.284e-08	8.56683e-06	0.7955	1.712	0.642174	0.999932	0.978	0.03707	2.866	0.4445	-0.1776	1.25	-0.1576	0.08292	0.09874	0.1872	0.2576	0.1266	0.02377	0.1219	0.1301	0.08985	-0.09086	0.2497	-0.03021	0.09891	-0.0724	0.0906	0.4079	0.4128	-0.0781	0.4502	0.2507	0.229	0.07824	0.5369	0.1884	0.5117	0.2598
chr1_100700913	chr1	100700913	1	0.485431	0.329327	14.4475	27	0.397388	1.662	0.1842	1.794e-19	3.10422e-06	0.8351	2.018	0.679002	0.999932	0.8441	0.09839	3.938	0.6842	-2.393	1.327	0.1661	0.1193	0.1548	0.2369	0.0221	0.1718	0.09532	0.1588	-0.1349	0.1173	-0.08477	0.3324	0.2936	0.2216	-0.04971	0.1177	1.009	0.6094	-0.765	0.6208	0.8811	0.3477	-0.7918	0.7751	-1.104	1.105	1.095
chr1_100700978	chr1	100700978	0	0.844688	0.173511	7.43729	35	0.4	0.3319	0.127	0.008963	0.0584491	-0.3337	1.259	0.79097	0.999932	0.5718	0.2658	0.6856	0.2461	1.272	0.6957	-0.2606	0.08843	0.0538	0.2002	-0.0675	0.1333	0.1157	0.1437	-0.1074	0.08867	0.5461	0.2523	0.2795	0.1919	0.185	0.08209	0.8607	0.4685	0.09176	0.4071	0.3845	0.264	1.021	0.6216	6.624	5.303	0.7371
chr1_1007390	chr1	1007390	0	0.879084	0.166219	9.48814	7	0.361111	0.2977	0.1227	0.01525	0.085038	-0.2004	1.263	0.873929	0.999932	0.2396	0.1735	0.8193	0.1848	2.574	0.6358	0.001905	0.09422	0.2163	0.2093	-0.1905	0.1713	0.2095	0.1356	0.03024	0.1009	-0.1691	0.2315	0.05385	0.1027	-0.2233	0.1013	-0.6698	0.4398	-1.114	0.5583	-0.5349	0.3211	-0.5278	0.5477	-0.4888	0.4442	-0.674
chr1_100765700	chr1	100765700	0	0.747799	0.16906	19.3288	0	0.359322	0.2614	0.09507	0.005963	0.0431908	-1.557	0.8101	0.0546077	0.999932	0.4213	0.2285	0.4917	0.1317	1.516	0.4685	-0.1798	0.05747	-0.06917	0.1285	0.12	0.102	-0.05413	0.08143	0.04807	0.05668	0.1223	0.1484	0.04148	0.05872	-0.03306	0.0582	-0.1442	0.2917	0.2134	0.2991	0.2623	0.1737	-0.06752	0.3509	0.173	0.2471	0.3141
chr1_10086538	chr1	10086538	1	0.803729	0.17827	19.8034	2	0.412969	-0.7339	0.09776	6.049e-14	3.10422e-06	0.09519	1.031	0.926438	0.999932	0.5592	0.1839	0.8376	0.1606	2.243	0.645	-0.05751	0.06572	-0.02107	0.1423	-0.177	0.1182	-0.07468	0.09035	-0.05629	0.07402	-0.01645	0.1856	-0.1876	0.06835	-0.03637	0.08773	0.3747	0.3963	-0.2258	0.3901	-0.1063	0.2225	-0.3917	0.4052	0.5289	0.3134	-0.2837
chr1_10113830	chr1	10113830	1	0.422218	0.346707	11.0983	28	0.406367	2.349	0.2086	2.036e-29	3.10422e-06	0.815	2.068	0.693507	0.999932	0.8842	0.09788	3.858	0.7196	-3.237	1.475	0.00639	0.1133	-0.02936	0.2402	0.1385	0.194	0.2043	0.181	-0.1501	0.1238	0.07078	0.3504	-0.07319	0.209	0.108	0.1322	-0.6048	0.6239	1.364	0.6078	0.3306	0.3136	0.7817	0.706	0.3924	1.099	0.1007
chr1_101222457	chr1	101222457	0	0.668621	0.234208	11.9356	4	0.147766	0.3985	0.1463	0.006455	0.045793	-0.5219	1.023	0.609935	0.999932	0.3197	0.2123	0.8152	0.1697	0.716	0.5582	-0.2615	0.07699	0.1121	0.1469	-0.04407	0.1272	0.01248	0.1046	0.02322	0.07375	-0.3146	0.1895	-0.00942	0.08391	0.06625	0.07535	0.6487	0.3724	-0.3172	0.3675	0.2484	0.2121	-0.065	0.449	0.5153	0.3526	-0.2533
chr1_10135121	chr1	10135121	1	0.516946	0.306945	23.339	19	0.568841	1.611	0.1553	3.276e-25	3.10422e-06	1.158	1.949	0.552411	0.999932	0.9503	0.05773	3.715	0.5062	-1.767	1.429	-0.008672	0.084	-0.2789	0.203	0.2497	0.1388	0.2748	0.1485	0.005919	0.1054	0.3427	0.2746	0.1847	0.1304	-0.1456	0.1053	-1.004	0.4741	0.5627	0.4669	0.05153	0.2544	0.1163	0.6128	-1.155	0.6617	0.04297
chr1_101434488	chr1	101434488	0	0.544352	0.286976	13.7186	4	0.233677	1.016	0.1442	1.854e-12	3.10422e-06	-0.4961	1.292	0.700995	0.999932	0.6022	0.1841	1.224	0.2596	0.1807	0.7716	-0.104	0.07405	0.03244	0.1607	-0.1155	0.1509	0.1464	0.1046	-0.0004071	0.07303	0.1012	0.2031	0.1049	0.07634	0.04562	0.09053	-0.1808	0.419	-1.206	0.4493	0.009013	0.2426	0.06611	0.44	-0.6361	0.3455	-0.5719
chr1_1014428	chr1	1014428	1	0.732885	0.219869	29.4576	17	0.366906	0.446	0.09897	6.584e-06	0.000244288	-1.562	1.329	0.239867	0.999932	0.948	0.05985	1.69	0.2402	1.725	0.977	-0.09214	0.06176	0.104	0.1464	0.1947	0.1044	0.0322	0.1006	0.08711	0.07359	-0.141	0.1917	-0.01231	0.1263	-0.07425	0.07582	-0.5978	0.3214	-0.5038	0.3414	-0.4145	0.1999	-0.2715	0.4334	0.3983	0.5824	-0.07975
chr1_1014590	chr1	1014590	0	0.332647	0.304065	14.7085	7	0.366319	-0.8789	0.1527	8.68e-09	3.10422e-06	1.389	2.172	0.522496	0.999932	0.9233	0.07381	4.455	0.681	-2.369	1.539	-0.2	0.1118	0.3028	0.2512	0.2296	0.1809	-0.1414	0.1537	0.01429	0.1202	-0.3955	0.318	-0.2568	0.138	0.2686	0.1271	1.88	0.5767	0.9149	0.5837	1.669	0.3307	1.325	0.7057	-0.09105	0.4896	1.258
chr1_101484917	chr1	101484917	0	0.809529	0.277693	10.5458	8	0.374564	-1.772	0.2565	4.912e-12	3.10422e-06	-2.423	2.524	0.337063	0.999932	0.7448	0.1134	5.479	0.9743	4.514	1.697	-0.1004	0.153	-0.4034	0.3387	0.6148	0.265	0.07563	0.2207	0.08725	0.1576	0.5611	0.4397	-0.04237	0.1801	0.0654	0.1975	-0.2688	1.047	-0.0542	0.8419	0.06838	0.4903	0.8549	0.9998	0.5107	0.7383	0.06889
chr1_101484955	chr1	101484955	0	0.855269	0.162906	25.278	0	0.376271	-0.6374	0.1407	5.928e-06	0.000221707	-1.385	1.364	0.309917	0.999932	0.6811	0.1751	1.615	0.3151	3.175	0.8745	-0.09361	0.07985	-0.1294	0.194	0.2124	0.1679	-0.03611	0.109	0.05315	0.07892	0.3364	0.2537	0.03028	0.08774	0.07485	0.09257	-0.1488	0.4381	-0.5446	0.4287	-0.2295	0.2499	0.268	0.5115	0.04748	0.3895	-0.2167
chr1_1014891	chr1	1014891	0	0.402171	0.260114	11.1153	16	0.365591	0.2469	0.08655	0.004341	0.0341183	-0.2164	0.9507	0.81994	0.999932	0.5991	0.2647	0.6125	0.1656	-0.6961	0.5509	-0.1104	0.0606	0.09856	0.1361	0.08594	0.1122	0.01198	0.08809	-0.03599	0.06907	-0.2348	0.1798	0.1035	0.06346	-0.009452	0.0708	0.001484	0.3293	-0.4771	0.3166	0.3136	0.179	0.2966	0.3457	0.06036	0.2659	-0.1275
chr1_1015154	chr1	1015154	0	0.736083	0.239466	11.6305	10	0.368421	-0.308	0.09598	0.001331	0.0136461	2.512	1.04	0.0157186	0.999932	0.7049	0.2025	0.6859	0.174	0.4492	0.6563	0.006752	0.06847	0.01702	0.1614	-0.008011	0.1226	-0.1009	0.09273	0.0359	0.07649	0.2575	0.1934	0.008119	0.06424	0.04079	0.07083	-0.3505	0.3542	-0.2065	0.3429	-0.01364	0.2098	-0.1383	0.4283	0.03567	0.2736	0.1169
chr1_101545700	chr1	101545700	0	0.684509	0.188559	23.2678	4	0.286942	0.2711	0.0806	0.0007691	0.00895497	0.2577	0.6169	0.676142	0.999932	0.2065	0.1558	0.2581	0.05869	0.6377	0.3161	0.02865	0.04569	0.1095	0.08689	0.0875	0.07192	-0.01466	0.0644	-0.07714	0.04744	-0.07414	0.1195	-0.02946	0.05779	-0.122	0.06484	0.9016	0.2627	-0.5567	0.2394	-0.489	0.14	-0.4524	0.2631	2.034	0.2641	-0.1586
chr1_101729217	chr1	101729217	1	0.538921	0.367393	7.41356	15	0.303571	1.368	0.2454	2.521e-08	3.10422e-06	-4.016	2.551	0.115422	0.999932	0.9619	0.05228	5.152	0.894	1.945	1.726	0.0232	0.1242	0.03625	0.2868	-0.01497	0.2172	-0.2888	0.1891	0.04621	0.1239	-0.215	0.3636	0.2725	0.1262	-0.3475	0.1488	-1.789	0.7811	-1.203	0.7114	-0.9974	0.4291	-2.987	0.8251	-1.862	0.5869	0.3973
chr1_10179858	chr1	10179858	0	0.277451	0.153445	23.9898	7	0.5625	-0.2079	0.06086	0.0006363	0.00766634	0.2678	0.5976	0.654062	0.999932	0.3826	0.235	0.2291	0.05879	-0.9929	0.3382	0.02986	0.04698	-0.0976	0.09391	0.02724	0.07236	-0.01946	0.06426	-0.01194	0.0433	0.1148	0.1121	-0.08013	0.05561	0.004573	0.04508	0.1572	0.2092	0.1582	0.2034	0.1199	0.1297	0.3335	0.2468	0.2474	0.259	0.2015
chr1_10182400	chr1	10182400	1	0.255333	0.285433	7.53559	36	0.561776	-0.3478	0.108	0.001288	0.0133043	-0.611	1.212	0.614173	0.999932	0.6032	0.2578	0.6928	0.2138	-0.5731	0.6574	-0.003544	0.08819	-0.1314	0.1656	0.2272	0.1398	-0.05269	0.118	0.02131	0.09225	-0.4188	0.2099	-0.2195	0.111	0.1894	0.09467	0.1505	0.3445	0.1138	0.3407	0.1323	0.2113	0.3451	0.4421	0.7362	0.5379	0.292
chr1_1018342	chr1	1018342	1	0.44483	0.31272	21.2847	12	0.369258	-0.4858	0.172	0.004733	0.0363832	2.674	2.373	0.259809	0.999932	0.9694	0.04382	6.715	0.8445	-0.8612	1.761	0.1029	0.1002	-0.1629	0.27	-0.002182	0.1622	-0.003417	0.1607	-0.02594	0.1323	-0.4398	0.3238	-0.04468	0.1311	-0.08115	0.1406	1.35	0.6531	1.765	0.5631	0.7193	0.3251	-0.2326	0.7961	1.422	0.5822	0.7919
chr1_101836432	chr1	101836432	0	0.311492	0.147848	19.2	30	0.437736	-0.1982	0.05308	0.0001893	0.00296668	0.1252	0.5012	0.802742	0.999932	0.2593	0.1867	0.1218	0.03989	-0.776	0.242	0.01248	0.0455	0.1493	0.08765	0.000924	0.06951	0.1229	0.06313	0.06997	0.04007	0.05015	0.1046	-0.05511	0.08293	-0.011	0.03498	0.06588	0.1815	-0.2314	0.1898	0.1281	0.1131	0.0773	0.2244	39.49	19.14	0.1321
chr1_101839652	chr1	101839652	1	0.863735	0.11857	26.7017	0	0.433898	0.3786	0.08802	1.699e-05	0.00044094	-0.8998	0.8615	0.296274	0.999932	0.4525	0.2284	0.6001	0.1271	1.656	0.4938	-0.1446	0.05857	0.02471	0.1292	-0.02802	0.1154	-0.01012	0.08429	0.01754	0.06365	0.1897	0.1657	-0.09022	0.06365	0.07683	0.06091	0.4052	0.3134	0.1459	0.316	0.4813	0.1862	0.4273	0.364	0.507	0.2571	0.005256
chr1_101839693	chr1	101839693	1	0.779599	0.161429	28.1492	0	0.433898	0.3023	0.08994	0.0007756	0.00903042	-1.634	1.106	0.13957	0.999932	0.8399	0.1236	1.014	0.1827	1.359	0.7327	-0.1152	0.05459	-0.01026	0.131	-0.0634	0.1059	-0.1416	0.0865	-0.007445	0.06397	0.1063	0.1684	0.03443	0.05956	0.05842	0.06439	0.599	0.3307	0.4126	0.314	0.2256	0.1938	-0.08254	0.3629	0.226	0.2766	0.185
chr1_10186057	chr1	10186057	1	0.434547	0.364373	5.97288	26	0.552045	1.112	0.2172	3.079e-07	1.66875e-05	-1.59	2.539	0.531164	0.999932	0.892	0.08732	5.512	1.037	-0.9155	1.766	-0.2671	0.1468	-0.08321	0.3083	-0.1191	0.2594	0.2179	0.1984	-0.1107	0.1435	-0.4543	0.4185	0.003246	0.1526	0.4969	0.2139	0.7916	0.7134	0.106	0.7223	0.6063	0.3868	1.168	0.883	-0.4137	0.7214	0.04207
chr1_10189991	chr1	10189991	0	0.54724	0.303385	9.21017	61	0.57265	0.5288	0.1998	0.008131	0.0543547	1.821	1.938	0.347408	0.999932	0.8036	0.1067	3.332	0.6634	-1.713	1.316	0.1598	0.122	0.06887	0.2771	0.07321	0.2217	-0.05552	0.1713	0.1343	0.1267	0.09443	0.3564	-0.06036	0.1321	0.08863	0.1344	0.8107	0.6246	0.7221	0.5991	0.614	0.3573	0.2735	0.6904	0.4753	0.539	0.07407
chr1_101940208	chr1	101940208	1	0.587668	0.340837	8.63729	33	0.274809	0.6104	0.2039	0.002758	0.0240061	0.8153	2.545	0.7487	0.999932	0.971	0.04045	5.655	1.094	0.2698	1.794	-0.1702	0.1254	0.1235	0.2822	-0.287	0.2111	0.06591	0.1925	-0.04258	0.1332	-0.2829	0.3607	-0.3904	0.1944	-0.1563	0.1474	0.02009	0.632	0.2225	0.6228	-0.5767	0.3643	-0.9387	0.7748	2.021	1.024	0.2713
chr1_102079627	chr1	102079627	1	0.674334	0.343166	5.93898	56	0.311715	1.14	0.2534	6.802e-06	0.000254441	-2.227	2.559	0.384157	0.999932	0.9134	0.08456	4.838	1.081	1.396	1.681	-0.3958	0.1439	0.2569	0.3017	-0.07128	0.2266	0.2174	0.2169	-0.2534	0.1453	-0.09798	0.4343	-0.2395	0.2384	-0.0176	0.1505	0.1779	0.6915	-0.1983	0.6633	-0.3991	0.3791	-0.3211	0.8084	1.455	1.354	-0.1409
chr1_1023819	chr1	1023819	0	0.693671	0.322465	8.35932	17	0.356115	0.7039	0.1933	0.0002717	0.00393887	-1.004	2.414	0.677478	0.999932	0.7968	0.1273	5.145	0.8255	1.823	1.696	-0.1935	0.1428	0.09712	0.2975	-0.3739	0.2194	-0.03734	0.184	0.1442	0.1435	0.01637	0.3858	0.4292	0.1669	0.01387	0.1415	-1.481	0.704	-2.42	0.6849	-0.7969	0.4129	-1.336	0.8874	-1.111	0.8015	-1.156
chr1_10239200	chr1	10239200	1	0.460869	0.310837	6.20678	35	0.348077	0.3322	0.1201	0.005674	0.0416842	-1.574	1.212	0.194054	0.999932	0.408	0.2398	0.7305	0.2405	-0.1424	0.662	-0.1582	0.0849	0.09044	0.1633	-0.2133	0.1462	0.0784	0.1193	-0.04289	0.08566	0.3383	0.2262	-0.02327	0.112	0.239	0.1077	0.4357	0.4203	-0.6503	0.4972	0.3694	0.2599	0.362	0.4804	-0.7715	0.5352	0.2366
chr1_102398870	chr1	102398870	1	0.377321	0.327101	9.89492	45	0.346	2.512	0.1843	2.779e-42	3.10422e-06	-2.499	1.726	0.147657	0.999932	0.7534	0.2139	1.938	0.4281	-1.99	1.076	0.1478	0.1069	0.293	0.2136	-0.004501	0.1624	-0.08392	0.1496	0.1237	0.1023	-0.1827	0.3148	-0.07243	0.2339	-0.02555	0.1082	-0.1398	0.5049	1.598	0.5153	0.5031	0.3407	0.6094	0.6903	-14.08	7.722	0.5754
chr1_102514942	chr1	102514942	1	0.853597	0.223439	15.8983	22	0.298535	0.7413	0.2779	0.007646	0.0520083	-2.597	2.432	0.28559	0.999932	0.7829	0.1325	4.991	0.9384	2.896	1.613	-0.3442	0.1283	-0.05083	0.3063	0.01359	0.2404	-0.007945	0.2218	0.197	0.1479	-0.2621	0.3673	-0.4718	0.1885	0.06145	0.1457	0.2403	0.6823	-0.0001697	0.6432	0.2777	0.432	0.5807	0.8079	3.378	0.8504	-0.0955
chr1_102514992	chr1	102514992	0	0.801108	0.162655	15.8983	20	0.3	0.3031	0.1157	0.008804	0.0576802	-0.2421	0.9843	0.805712	0.999932	0.6648	0.2552	0.4298	0.1218	1.495	0.5426	-0.1967	0.05801	-0.09575	0.1382	-0.1164	0.1047	-0.08608	0.0903	-0.02664	0.0571	0.1376	0.1589	-0.08351	0.07403	0.06561	0.05735	-0.2674	0.2886	0.02463	0.2868	-0.1689	0.1652	-0.1346	0.316	0.9236	0.3579	-0.5451
chr1_102529208	chr1	102529208	1	0.302006	0.301028	18.3593	26	0.325279	2.621	0.1415	1.357e-76	3.10422e-06	0.6633	1.148	0.563408	0.999932	0.3615	0.2314	1.07	0.2602	-3.353	0.6564	0.05208	0.09068	-0.1011	0.1779	0.1059	0.1335	0.1201	0.1173	-0.1782	0.08752	-0.3812	0.2368	-0.2668	0.1617	-0.2317	0.09937	-0.8561	0.4726	-0.6048	0.455	-0.09643	0.2422	-0.9009	0.5623	1.89	0.7857	-0.287
chr1_102585613	chr1	102585613	0	0.879074	0.12515	18.861	3	0.313356	0.4064	0.1145	0.0003846	0.00515627	-1.45	0.9493	0.126651	0.999932	0.4547	0.241	0.4696	0.1577	2.226	0.4994	-0.1106	0.06217	0.1485	0.1425	0.212	0.1124	-0.179	0.08313	-0.0875	0.0686	-0.3255	0.1712	0.05634	0.0749	-0.1447	0.07069	0.08202	0.3107	0.1981	0.337	0.1805	0.1927	-0.1644	0.3746	0.1526	0.3144	0.007774
chr1_10259714	chr1	10259714	1	0.353225	0.335737	5.47458	36	0.382239	-0.861	0.1602	7.753e-08	6.12329e-06	0.6961	1.458	0.633053	0.999932	0.4991	0.237	1.37	0.4077	-0.8794	0.8014	-0.242	0.1155	0.4683	0.2428	-0.2303	0.185	-0.06868	0.1463	0.02845	0.1152	-0.3493	0.3016	-0.04585	0.1039	0.06744	0.1145	0.9999	0.6144	0.2283	0.5298	0.5287	0.3002	-0.01234	0.598	0.2867	0.4298	-0.04563
chr1_102731403	chr1	102731403	1	0.603003	0.261021	15.8441	15	0.291071	0.5011	0.1291	0.0001042	0.00184141	-1.959	1.539	0.203052	0.999932	0.8713	0.05818	1.996	0.3002	0.3899	1.073	-0.155	0.07541	0.05903	0.1812	-0.06082	0.1317	0.07155	0.1145	0.06078	0.08815	0.4043	0.2331	0.06735	0.08684	0.07249	0.08574	0.5466	0.4227	0.2994	0.4099	0.3464	0.2391	0.1872	0.5145	0.1404	0.3471	0.1395
chr1_10279144	chr1	10279144	0	0.833301	0.198891	11.4034	26	0.377323	0.4112	0.1176	0.0004688	0.00602265	0.3322	1.145	0.771716	0.999932	0.6741	0.2397	0.5216	0.1563	1.548	0.6051	-0.156	0.07753	-0.1611	0.1642	-0.004732	0.1117	-0.001456	0.1066	0.03058	0.07349	0.1098	0.1833	-0.2098	0.09636	-0.2763	0.1137	-0.08398	0.304	-0.3937	0.3088	-0.1944	0.2054	-0.2649	0.3589	0.3929	0.5649	-0.2966
chr1_10281682	chr1	10281682	1	0.631625	0.354236	10.3695	9	0.374126	-1.98	0.2521	4.063e-15	3.10422e-06	3.571	2.708	0.187274	0.999932	0.7705	0.1111	6.518	1.072	1.903	1.78	-0.01813	0.1433	-0.3551	0.3178	0.07251	0.2633	0.04447	0.2115	-0.06879	0.1551	0.3872	0.4555	-0.2747	0.1591	-0.2796	0.193	-0.7842	0.7698	-0.967	0.782	-0.6661	0.4487	-0.8368	0.9872	0.7628	0.6289	-0.9785
chr1_10283787	chr1	10283787	1	0.640646	0.309543	22.5525	14	0.370107	-1.586	0.1816	2.501e-18	3.10422e-06	3.67	2.119	0.0832826	0.999932	0.8971	0.09366	4.359	0.6548	1.146	1.475	-0.09151	0.09974	-0.023	0.2467	-0.07039	0.1667	0.2268	0.155	-0.006301	0.111	-0.03448	0.3092	-0.0014	0.1293	-0.2589	0.1323	-0.4527	0.5467	-0.1065	0.561	-0.3125	0.2999	-0.9571	0.6933	0.4149	0.6072	-0.4156
chr1_10305250	chr1	10305250	1	0.622336	0.279045	14.0169	28	0.361423	-0.4075	0.14	0.003609	0.0295869	0.9881	1.502	0.510631	0.999932	0.8528	0.09512	1.934	0.2978	0.6168	1.029	-0.05777	0.08407	-0.4581	0.1773	0.1623	0.1379	0.1257	0.1258	0.08945	0.09241	0.2329	0.2547	-0.05777	0.1366	0.1064	0.09236	0.4337	0.4372	0.6815	0.466	0.3908	0.2334	0.562	0.491	2.102	0.7347	0.354
chr1_103087802	chr1	103087802	0	0.828658	0.125054	20.1356	13	0.358156	0.4143	0.07772	9.754e-08	8.56683e-06	-0.0207	0.6533	0.974723	0.999932	0.5029	0.2861	0.159	0.06789	1.147	0.3405	-0.2297	0.04341	0.1304	0.09391	0.1264	0.07515	-0.05649	0.06314	0.01937	0.04379	0.2911	0.1309	-0.216	0.06047	-0.142	0.06223	0.253	0.2102	-0.02762	0.2117	0.06873	0.1283	-0.2585	0.2346	1.056	0.3447	0.05903
chr1_103087806	chr1	103087806	1	0.358206	0.31818	19.6881	19	0.365942	2.614	0.1525	8.291e-66	3.10422e-06	-0.7766	1.257	0.536694	0.999932	0.861	0.09142	1.574	0.2803	-2.33	0.9175	-0.08604	0.07901	0.03123	0.1669	0.1928	0.1296	0.1617	0.1045	-0.1122	0.08316	-0.1227	0.2432	-0.2318	0.1181	-0.1241	0.1265	0.3491	0.443	-0.9737	0.4839	-0.09946	0.2322	-1.165	0.5753	1.627	0.6145	-0.2322
chr1_103087858	chr1	103087858	1	0.413937	0.201115	18.7593	18	0.357401	0.1815	0.06253	0.003709	0.0301983	0.2979	0.532	0.575505	0.999932	0.3999	0.2425	0.1186	0.04127	-0.5748	0.2678	-0.0908	0.03765	-0.05813	0.07745	0.02168	0.06648	-0.02026	0.05281	0.02926	0.03479	0.08874	0.1044	0.08318	0.05256	-0.05992	0.0938	1.735	0.2797	-0.165	0.1833	-0.0753	0.1121	-0.3995	0.2542	-0.4301	0.3049	-0.2616
chr1_10311756	chr1	10311756	1	0.631361	0.299377	5.22373	95	0.395	0.6384	0.1529	2.99e-05	0.000663347	-0.191	1.166	0.869882	0.999932	0.5324	0.261	0.7541	0.2898	-0.5483	0.6323	0.1385	0.09783	0.1893	0.1986	0.189	0.1497	0.1206	0.1527	0.1342	0.08727	0.3838	0.2857	-0.5872	0.1817	0.1501	0.1168	1.319	0.4917	1.443	0.4884	0.6483	0.2442	1.457	0.5217	-7.008	2.929	0.7276
chr1_10315141	chr1	10315141	0	0.343187	0.178022	12.5593	30	0.343396	0.2999	0.07406	5.129e-05	0.00105941	-1.119	0.6327	0.0769589	0.999932	0.4103	0.2605	0.1314	0.05161	-0.5451	0.3141	-0.03284	0.04893	0.01227	0.09212	0.04992	0.0774	-0.02445	0.06754	0.004216	0.04564	0.1031	0.1182	0.007687	0.08059	-0.003141	0.04641	-0.3813	0.2056	0.04452	0.2171	0.2468	0.1499	0.1915	0.2794	0.6417	0.9292	-0.1244
chr1_10315154	chr1	10315154	0	0.39008	0.140153	25.1729	30	0.345283	0.2572	0.06034	2.024e-05	0.000508406	0.0636	0.491	0.896937	0.999932	0.3258	0.2327	0.1663	0.04071	-0.6841	0.2604	0.01957	0.04208	0.006395	0.08046	-0.154	0.06297	0.01355	0.05484	0.008663	0.03823	0.01147	0.1043	-0.09662	0.07254	0.001228	0.03835	0.102	0.1854	0.228	0.1947	0.04891	0.1185	0.1096	0.222	-15.06	8.443	-0.1549
chr1_10315272	chr1	10315272	0	0.467478	0.171359	23.7288	21	0.343066	0.2244	0.06631	0.0007144	0.00846705	-0.4016	0.5993	0.502784	0.999932	0.7695	0.1959	0.2447	0.069	-0.1195	0.3758	-0.06694	0.03878	-0.0056	0.08332	-0.02111	0.06336	0.06281	0.05548	-0.009838	0.0401	0.125	0.1053	-0.1286	0.0663	0.05231	0.04144	-0.1609	0.1798	0.01479	0.1893	-0.1753	0.1093	0.1727	0.2163	0.7906	0.3837	0.02784
chr1_10315319	chr1	10315319	0	0.589234	0.166001	22.5458	21	0.344891	0.2008	0.06002	0.0008184	0.00942138	-0.3131	0.5463	0.566558	0.999932	0.668	0.2306	0.182	0.05085	0.3084	0.3263	-0.02088	0.03993	0.07287	0.08193	0.04809	0.062	-0.02947	0.05516	0.04926	0.03745	-0.1223	0.107	-0.1296	0.06538	0.1349	0.03803	0.247	0.167	0.384	0.1937	0.004662	0.1092	0.3419	0.2041	0.7666	0.3524	0.132
chr1_10315351	chr1	10315351	1	0.55458	0.218229	13.9153	21	0.34854	0.2859	0.07765	0.0002316	0.00348497	-0.1729	0.6484	0.789734	0.999932	0.2876	0.2087	0.2615	0.07275	-0.2197	0.3429	0.004103	0.05092	-0.04744	0.1056	0.01525	0.08608	0.02319	0.07213	0.07876	0.04965	-0.123	0.1379	-0.01287	0.0764	0.1517	0.05314	0.7979	0.2492	0.2389	0.2591	0.5356	0.1359	0.2984	0.2848	1.357	0.4886	0.3186
chr1_103297560	chr1	103297560	0	0.681595	0.20551	16.3559	7	0.430556	0.264	0.08354	0.001576	0.0154703	1.444	0.9194	0.116278	0.999932	0.4051	0.2022	0.6	0.123	0.119	0.5102	-0.1619	0.0617	-0.1199	0.128	0.06113	0.1009	0.004064	0.08761	-0.013	0.06121	0.2866	0.1598	0.0004783	0.06966	-0.06236	0.06306	-0.02586	0.2961	0.4688	0.3119	-0.03001	0.1787	-0.4828	0.3462	0.06335	0.3022	-0.1314
chr1_103343514	chr1	103343514	1	0.636779	0.218532	11.7831	38	0.42607	0.2783	0.07818	0.0003713	0.0050263	0.2504	0.7898	0.751212	0.999932	0.5343	0.2697	0.2882	0.09	0.3427	0.4345	-0.1146	0.05923	-0.1272	0.1115	0.1136	0.08814	-0.07161	0.08224	0.02429	0.05629	0.2475	0.1568	-0.09444	0.112	-0.2448	0.06222	-0.2724	0.263	-0.4715	0.2541	-0.04	0.1441	-0.08723	0.321	-6.712	4.121	-0.06216
chr1_103343547	chr1	103343547	1	0.234259	0.274898	18.8644	36	0.428571	1.644	0.2664	6.833e-10	3.10422e-06	0.5701	2.591	0.825847	0.999932	0.8457	0.08437	6.384	1.453	-3.916	1.741	-0.06571	0.1508	-0.1977	0.3142	-0.03992	0.2305	-0.2216	0.2202	-0.1993	0.1762	0.5734	0.4543	0.2316	0.3133	-0.208	0.1501	-2.001	0.8535	-0.2692	0.8334	0.4924	0.4017	-0.8536	1.063	-7.843	5.061	0.1037
chr1_10340091	chr1	10340091	1	0.316394	0.196815	18.8475	26	0.328996	0.2645	0.08603	0.002104	0.0194663	-1.629	0.8729	0.0620143	0.999932	0.7287	0.1722	0.551	0.1201	-0.7119	0.5547	0.02943	0.05977	0.1085	0.12	0.007537	0.08672	0.002768	0.0747	-0.01167	0.0581	-0.1794	0.1509	0.08848	0.09544	0.1984	0.06006	0.3005	0.2655	-0.4873	0.3002	0.2465	0.1663	-0.03686	0.3192	0.0616	0.5826	0.2067
chr1_10346070	chr1	10346070	0	0.421529	0.160661	22.4271	17	0.339928	0.1751	0.06053	0.003814	0.0308538	0.04849	0.4892	0.921042	0.999932	0.4943	0.2449	0.1494	0.04373	-0.6538	0.2734	-0.05504	0.03596	0.06429	0.07677	-0.04202	0.05934	0.01808	0.05529	-0.01792	0.03605	0.1365	0.09925	0.005828	0.0549	-0.007559	0.03707	-0.04757	0.1753	-0.1494	0.2042	0.1603	0.1035	0.1936	0.2003	0.393	0.2985	0.0784
chr1_103588466	chr1	103588466	1	0.821259	0.261187	10.7864	5	0.337931	0.7664	0.2831	0.006785	0.0474952	-0.1491	2.879	0.958697	0.999932	0.9229	0.05927	7.091	0.9794	1.343	1.916	0.1936	0.1714	0.1779	0.3564	0.1669	0.2452	0.1849	0.2338	-0.1606	0.1712	0.1538	0.4208	-0.1595	0.169	0.1029	0.1976	0.7793	0.758	0.995	0.7713	0.9067	0.424	0.762	0.933	2.113	0.5922	0.2256
chr1_1037574	chr1	1037574	0	0.677709	0.134393	32.0644	0	0.261017	-0.1312	0.05306	0.01338	0.0776681	-0.1579	0.4833	0.743886	0.999932	0.225	0.1652	0.1621	0.0333	0.7921	0.2543	0.03282	0.03451	0.1254	0.07983	-0.02655	0.06336	0.02935	0.05245	-0.05508	0.03653	0.02871	0.09676	-0.007001	0.03642	-0.07442	0.03783	-0.09254	0.1727	-0.1683	0.1822	-0.06524	0.1132	0.1427	0.2149	-0.09552	0.159	0.2217
chr1_1037602	chr1	1037602	0	0.698814	0.137765	32.4373	0	0.261017	-0.1372	0.05545	0.01333	0.0774571	0.1704	0.5052	0.735897	0.999932	0.301	0.2114	0.1653	0.04208	0.7745	0.2588	-0.1124	0.03785	0.06912	0.0824	-0.02914	0.05741	0.01517	0.04933	-0.04231	0.03477	0.06358	0.09795	0.02258	0.03534	-0.1198	0.03815	-0.03544	0.1735	-0.006752	0.1679	-0.01919	0.102	-0.03673	0.2083	-0.1897	0.1493	0.3512
chr1_1037619	chr1	1037619	0	0.620882	0.141316	32.5797	0	0.261017	-0.1213	0.05137	0.01819	0.0961364	0.298	0.4701	0.526141	0.999932	0.3385	0.2151	0.1533	0.03895	0.435	0.2526	-0.03508	0.03538	-0.08802	0.07644	0.07431	0.06162	-0.05785	0.04762	-0.02497	0.03537	0.2533	0.09372	-0.01602	0.03613	0.01158	0.03789	-0.3319	0.1764	0.05255	0.167	-0.08393	0.0974	0.1888	0.1953	0.05995	0.1391	0.4728
chr1_1038184	chr1	1038184	1	0.520703	0.205987	26.0712	24	0.254613	0.3667	0.07926	3.714e-06	0.000140648	-0.6023	0.9152	0.510469	0.999932	0.8994	0.08363	0.7565	0.1207	0.4387	0.6207	-0.07173	0.05519	-0.0313	0.1042	0.07828	0.08301	0.06816	0.07871	0.04941	0.05024	0.3018	0.1467	0.04637	0.09704	0.02969	0.05653	-0.5756	0.246	-0.1608	0.2718	0.05264	0.1409	-0.01344	0.3092	-1.612	0.6604	-0.3012
chr1_103845423	chr1	103845423	1	0.335121	0.330611	13.3831	16	0.179211	1.515	0.2826	8.354e-08	8.56683e-06	6.749	2.483	0.00656614	0.999932	0.8093	0.09033	6.071	0.9905	-4.887	1.722	0.11	0.1397	0.2715	0.3106	0.3494	0.2442	-0.2307	0.2017	0.0425	0.1478	0.01534	0.4088	0.0155	0.1494	-0.2126	0.1669	-1.182	0.8268	0.04032	0.7601	0.3823	0.3927	0.1493	0.8239	0.8056	0.6929	-0.2905
chr1_103845500	chr1	103845500	0	0.893175	0.150757	10.7051	32	0.180608	-0.4193	0.1678	0.01246	0.073918	2.347	1.104	0.0335111	0.999932	0.2415	0.1813	0.6161	0.2018	1.688	0.5066	-0.222	0.0879	-0.06207	0.1844	-0.00332	0.1521	0.2024	0.1236	-0.125	0.08352	0.3197	0.2268	-0.4876	0.1859	0.1657	0.09521	0.2205	0.4101	-0.246	0.4012	-0.3546	0.2454	0.4273	0.5098	0.2685	1.211	-0.2533
chr1_103845546	chr1	103845546	1	0.804789	0.142879	17.3864	29	0.182331	0.2711	0.09357	0.003762	0.0305576	0.1725	0.63	0.784231	0.999932	0.7088	0.2386	0.2233	0.08516	1.192	0.3683	-0.03164	0.05542	-0.04354	0.09491	0.07732	0.08167	-0.07933	0.06419	-0.04551	0.04543	-0.02657	0.1399	0.03258	0.08936	0.03901	0.05025	0.09237	0.2332	0.2505	0.2118	0.1417	0.1316	0.02565	0.2448	-0.9077	0.8383	0.02203
chr1_103845618	chr1	103845618	1	0.860883	0.175089	11.3356	30	0.183019	0.5154	0.203	0.01114	0.0682954	1.845	1.647	0.262621	0.999932	0.8794	0.09237	1.81	0.4067	0.3471	1.048	-0.05295	0.1067	-0.2132	0.2194	0.06554	0.1496	-0.02746	0.1523	0.02741	0.09961	0.5991	0.2835	-0.2902	0.2101	0.09184	0.1007	1.27	0.5037	1.232	0.4979	0.7659	0.2503	0.9487	0.5575	8.081	3.151	0.4159
chr1_10384851	chr1	10384851	0	0.639357	0.189385	16.0339	21	0.470803	-0.1602	0.06703	0.01689	0.091248	0.7095	0.661	0.283103	0.999932	0.3662	0.2364	0.268	0.06521	0.04723	0.3529	-0.01145	0.05354	0.3205	0.09753	0.03228	0.08017	-0.03673	0.07295	0.03813	0.04867	0.09071	0.1285	0.02046	0.07481	0.08929	0.05122	0.4079	0.2406	-0.2512	0.2395	0.3073	0.1404	0.6586	0.2756	-0.03696	0.4341	0.5283
chr1_103849077	chr1	103849077	1	0.744152	0.218955	12.0475	31	0.231061	-0.4428	0.1159	0.0001328	0.00226307	-7.46e-05	1.101	0.999946	0.999992	0.6066	0.2548	0.5332	0.1633	0.872	0.6064	-0.1379	0.06903	0.1965	0.1334	-0.00671	0.1091	0.05557	0.09704	0.03775	0.06194	0.3529	0.1782	-0.1362	0.1411	0.09755	0.06402	0.1796	0.3301	0.5305	0.3832	0.3091	0.2003	0.7715	0.3897	2.343	0.837	0.2146
chr1_103856683	chr1	103856683	0	0.835196	0.225914	7.38305	16	0.320789	0.4051	0.1588	0.01075	0.0666059	-1.601	1.403	0.253817	0.999932	0.4377	0.2344	0.8282	0.2512	2.578	0.738	-0.05841	0.09804	0.01551	0.1947	0.09302	0.1824	0.05586	0.145	0.2516	0.1057	0.6461	0.2428	-0.1424	0.08531	0.1058	0.1219	0.2143	0.5229	-0.3348	0.4512	-0.4382	0.2868	-0.0785	0.5234	0.5467	0.4088	-0.05942
chr1_103882884	chr1	103882884	1	0.374863	0.299359	5.41017	106	0.420635	0.3505	0.1103	0.001477	0.0147179	-0.3646	1.016	0.719701	0.999932	0.4711	0.2766	0.2329	0.1324	-0.5753	0.5294	-0.1282	0.0931	0.1259	0.163	0.007479	0.12	0.08809	0.1127	-0.1057	0.07428	-0.2719	0.2342	-0.147	0.1852	0.1723	0.08789	0.09914	0.3704	-0.6555	0.4049	-0.4165	0.2422	0.02821	0.4506	0.8193	1.107	-0.24
chr1_103955082	chr1	103955082	0	0.569439	0.393873	5.56271	50	0.406122	2.278	0.2259	6.531e-24	3.10422e-06	-1.218	1.983	0.539069	0.999932	0.4583	0.2312	2.49	0.6372	-0.6177	1.048	-0.03921	0.151	-0.2103	0.2831	-0.08822	0.2244	0.228	0.1849	0.08515	0.1485	0.5181	0.4554	-0.2542	0.1614	0.4544	0.2073	-0.8248	0.7554	-1.324	0.7602	0.1675	0.3834	-0.6662	0.9931	0.05788	0.7427	-0.5954
chr1_103974979	chr1	103974979	1	0.100009	0.221595	8.8678	23	0.352941	1.827	0.3605	4.043e-07	2.69573e-05	1.078	3.304	0.744219	0.999932	0.9336	0.06821	7.35	2.288	-5.783	2.031	0.424	0.2068	-1.014	0.3771	0.2036	0.2795	0.1577	0.2368	-0.3114	0.2352	-0.4932	0.5878	0.2333	0.3064	-0.6948	0.2857	-2.502	1.679	-0.1135	1.242	0.9522	0.5393	0.1273	1.187	-1.04	1.144	1.08
chr1_103983161	chr1	103983161	1	0.232268	0.320052	8.57627	19	0.360507	3.033	0.2507	1.09e-33	3.10422e-06	-0.8324	2.3	0.717417	0.999932	0.7221	0.1916	3.738	0.8301	-3.429	1.51	-0.1676	0.186	-0.1242	0.3434	0.1812	0.2806	0.1082	0.238	-0.2058	0.1595	-0.7166	0.3848	0.05466	0.1643	-0.3432	0.1586	-2.108	0.6997	-0.7948	0.8533	-0.5833	0.3902	-3.021	0.9023	-1.436	0.8423	-0.6784
chr1_103983179	chr1	103983179	1	0.598507	0.218481	15.5898	11	0.362676	0.2794	0.0892	0.001735	0.016712	0.4427	0.7601	0.560282	0.999932	0.3769	0.2299	0.3387	0.09092	-0.1475	0.4006	-0.1185	0.053	0.1811	0.1205	0.1192	0.0883	0.04122	0.07346	0.01222	0.05525	0.06879	0.1432	-0.01946	0.05565	-0.02515	0.05898	0.2329	0.2519	0.1003	0.2509	0.08051	0.1613	-0.05906	0.3001	0.3922	0.2708	-0.01567
chr1_10399812	chr1	10399812	0	0.563796	0.281606	7.90847	20	0.469091	0.2574	0.09433	0.006358	0.045291	0.894	1.042	0.390912	0.999932	0.6846	0.268	0.7056	0.1776	-1.076	0.6237	-0.01443	0.07988	0.1623	0.1529	-0.02437	0.12	0.03413	0.1046	-0.011	0.074	0.3699	0.2012	-0.1473	0.0913	-0.02175	0.06812	0.4738	0.3358	0.3642	0.3665	0.6229	0.2214	0.7637	0.3831	2.405	0.4946	0.7888
chr1_10399978	chr1	10399978	1	0.499731	0.27697	14.6	5	0.474138	0.2969	0.1215	0.01457	0.082449	-0.6634	1.523	0.663136	0.999932	0.801	0.1187	2.266	0.3898	-1.515	1.051	-0.115	0.08427	0.3049	0.1954	-0.2072	0.1368	0.01978	0.1219	0.004746	0.08765	0.1166	0.2452	-0.3468	0.1013	0.2071	0.09876	1.714	0.4503	-0.3748	0.4595	0.6864	0.2542	1.721	0.5475	1.298	0.4285	0.7664
chr1_104059308	chr1	104059308	1	0.48836	0.339289	11	20	0.2	0.5491	0.2079	0.00825	0.0549267	-0.6885	1.754	0.694666	0.999932	0.6034	0.1958	2.253	0.4908	-0.43	1.073	-0.2472	0.1151	-0.332	0.2563	0.191	0.1938	0.03597	0.1416	-0.03267	0.1127	0.07219	0.2894	0.03947	0.1067	0.2008	0.1202	0.1927	0.4865	-0.139	0.5053	0.6014	0.2856	0.3528	0.6042	0.8283	0.4616	0.3173
chr1_104111742	chr1	104111742	0	0.810834	0.188358	14.4847	8	0.196864	0.4908	0.1323	0.0002069	0.00319273	0.08762	0.961	0.927353	0.999932	0.2411	0.1829	0.5588	0.1295	1.301	0.485	-0.161	0.07161	0.1872	0.1595	0.03849	0.1186	0.01621	0.0968	-0.004328	0.06693	0.2741	0.1804	0.1636	0.07974	0.1143	0.0652	-0.1595	0.328	-1.056	0.3761	0.007662	0.2107	-0.349	0.3786	-0.4467	0.3818	-0.01846
chr1_104111770	chr1	104111770	1	0.479172	0.390037	8.08475	23	0.200368	1.942	0.3432	1.533e-08	3.10422e-06	-0.4119	2.95	0.888955	0.999932	0.8439	0.08577	6.873	1.082	-0.9943	1.904	0.008824	0.1435	-0.2948	0.3246	-0.02431	0.2521	-0.01733	0.1964	0.1037	0.1547	0.81	0.4341	-0.4376	0.187	0.5909	0.2141	-0.5809	0.7965	-0.9097	0.8558	0.5505	0.4702	3.21	1.019	0.5465	0.8151	-0.5254
chr1_104238864	chr1	104238864	1	0.745183	0.312403	7.62034	13	0.48227	-1.493	0.241	5.767e-10	3.10422e-06	0.7155	2.531	0.777411	0.999932	0.6156	0.1749	5.394	1.06	2.775	1.607	-0.1742	0.1364	-0.447	0.3595	-0.08751	0.2607	-0.1685	0.2117	0.03561	0.1637	0.6748	0.4245	0.01026	0.1679	0.1877	0.2146	0.3431	0.8558	-1.38	0.8076	0.3213	0.488	0.3133	1.012	0.4884	0.7475	0.5623
chr1_1042411	chr1	1042411	0	0.562442	0.292549	20.1254	8	0.247387	0.7694	0.1397	3.655e-08	3.10422e-06	1.657	1.753	0.344538	0.999932	0.9243	0.06113	3.257	0.5526	-0.7492	1.267	0.01126	0.08372	0.06622	0.2001	-0.06163	0.1389	0.0696	0.1279	0.04354	0.09173	0.4478	0.2553	0.02324	0.1123	0.1089	0.1085	-0.2528	0.4913	-0.9572	0.4858	-0.335	0.2477	0.341	0.5769	-0.2735	0.4775	-0.355
chr1_104251558	chr1	104251558	0	0.602822	0.320454	13.7254	27	0.539179	1.127	0.2271	7.035e-07	4.1975e-05	-0.9203	2.404	0.701853	0.999932	0.9646	0.05646	5.219	0.8842	0.7587	1.697	0.02533	0.1016	0.2257	0.2588	0.3197	0.182	-0.1119	0.1713	0.0566	0.1248	-0.4102	0.3369	0.2023	0.1824	-0.3404	0.1258	-0.6126	0.5836	-0.4118	0.5835	0.08129	0.2873	-2.042	0.7047	-1.532	0.8717	-0.05281
chr1_104318752	chr1	104318752	1	0.674216	0.24013	15.9051	8	0.505226	-0.3941	0.09675	4.639e-05	0.000973321	-0.09423	1.162	0.935368	0.999932	0.8588	0.09612	1.024	0.1909	1.087	0.7448	-0.1582	0.06808	-0.05145	0.1493	0.04436	0.1072	0.1006	0.08603	-0.07226	0.06889	0.2121	0.1922	0.1136	0.07113	0.1203	0.08282	0.1195	0.3682	0.05014	0.3374	0.1022	0.1916	0.2631	0.3905	-0.4279	0.3065	0.1839
chr1_104338727	chr1	104338727	0	0.869229	0.104764	23.9559	14	0.496441	0.258	0.06737	0.0001286	0.00217608	-0.3203	0.7327	0.662002	0.999932	0.4273	0.2521	0.2772	0.08468	1.588	0.3691	-0.07084	0.05204	0.1129	0.112	0.02946	0.08876	0.008282	0.07553	-0.02456	0.04811	0.01988	0.1512	-0.1354	0.07591	0.00497	0.04999	0.2478	0.2569	0.5526	0.2738	0.06781	0.1483	0.3898	0.2872	0.5724	0.4225	0.1732
chr1_10436310	chr1	10436310	1	0.694911	0.340839	11.0102	49	0.317073	0.9169	0.2336	8.653e-05	0.00160391	-1.47	2.312	0.524898	0.999932	0.7909	0.1431	4.227	0.8173	1.29	1.483	-0.2502	0.1425	-0.2453	0.3344	-0.2249	0.276	0.06802	0.2035	0.009217	0.1401	0.6447	0.4191	-0.2956	0.1342	-0.3082	0.2935	1.536	1.148	-1.726	0.6607	-0.3397	0.4283	-0.2787	0.8619	1.613	0.5783	-0.1966
chr1_104423719	chr1	104423719	0	0.790015	0.254265	8.42712	19	0.360507	-0.444	0.1651	0.007149	0.0494108	2.706	1.543	0.0794774	0.999932	0.2651	0.1777	1.399	0.4312	0.2947	0.767	-0.2623	0.1072	0.1449	0.2363	-0.06991	0.1688	0.1793	0.1477	0.0291	0.09627	0.1933	0.2815	-0.02462	0.1255	-0.1865	0.1257	0.6183	0.5592	1.287	0.573	0.7306	0.3143	-0.03763	0.5894	1.686	0.5618	-0.2745
chr1_10444972	chr1	10444972	1	0.627503	0.250926	11.2678	19	0.282609	0.2737	0.1131	0.01556	0.0862999	-1.352	0.8938	0.13037	0.999932	0.3145	0.2068	0.5483	0.1443	0.7808	0.5058	-0.2405	0.06465	-0.09804	0.1423	-0.1165	0.112	0.1225	0.08971	0.03447	0.06	0.154	0.1728	0.07253	0.07578	-0.1846	0.09183	-0.02355	0.325	-0.1614	0.3201	0.4788	0.2008	0.2329	0.4028	-0.6559	0.3748	-0.02198
chr1_104476552	chr1	104476552	0	0.646642	0.308366	5.53898	51	0.504098	0.4071	0.1292	0.001623	0.0158149	0.8058	1.215	0.507196	0.999932	0.4295	0.2557	0.6693	0.27	-0.2136	0.6631	-0.04855	0.09284	0.19	0.1864	-0.1058	0.1386	0.01171	0.125	-0.05101	0.09127	0.06661	0.2432	-0.08178	0.2004	-0.1682	0.1271	1.039	0.5113	0.8154	0.5907	-0.09079	0.3225	-0.0007297	0.5638	-1.84	1.113	-0.1433
chr1_104476653	chr1	104476653	0	0.616839	0.160608	29.8678	19	0.476449	0.1543	0.04684	0.0009879	0.0107911	0.09395	0.4672	0.840627	0.999932	0.2782	0.2098	0.1189	0.02839	0.3531	0.2307	-0.1682	0.03681	0.02215	0.0697	0.02015	0.05623	0.06367	0.05145	0.01287	0.03224	0.23	0.09145	-0.1679	0.05427	-0.01929	0.03236	-0.04816	0.1579	0.1223	0.1697	-0.1746	0.09544	-0.1621	0.1935	0.7666	0.3043	-0.0007569
chr1_104568023	chr1	104568023	0	0.602358	0.197618	22.9051	7	0.428819	0.2088	0.06281	0.0008856	0.00998351	0.7001	0.5878	0.233633	0.999932	0.188	0.1491	0.2189	0.0459	0.03753	0.2898	-0.2056	0.04535	-0.03415	0.09234	0.02558	0.07076	-0.1723	0.061	-0.04485	0.04157	0.2425	0.1235	0.04502	0.05049	0.01812	0.04376	-0.004304	0.2088	-0.1089	0.2158	-0.07775	0.1197	-0.2219	0.242	-0.2436	0.2406	0.0007977
chr1_104568060	chr1	104568060	0	0.827291	0.220822	11.5593	15	0.428571	0.3422	0.1356	0.0116	0.0702887	0.04844	1.201	0.967828	0.999932	0.2169	0.1598	1.148	0.2646	1.583	0.6263	-0.09473	0.09496	0.04913	0.1937	-0.06731	0.1636	-0.05388	0.1437	0.03905	0.09331	0.1641	0.2587	-0.1178	0.1163	0.02587	0.1037	0.2418	0.4313	0.9803	0.4878	-0.07193	0.2641	-0.2496	0.5826	0.563	0.5575	0.5673
chr1_1046274	chr1	1046274	0	0.194656	0.164218	31.5186	20	0.207273	0.3072	0.0961	0.001389	0.0140865	0.6894	1.032	0.504119	0.999932	0.8754	0.1084	0.9961	0.1847	-2.161	0.7323	0.01073	0.06406	0.1586	0.1312	-0.1239	0.09853	-0.01035	0.08633	-0.09093	0.06253	0.08781	0.1607	0.1095	0.1135	-0.09288	0.06254	-0.2077	0.3021	-0.2971	0.3102	0.2038	0.1729	0.03079	0.3727	0.5536	0.4527	0.008806
chr1_1046283	chr1	1046283	0	0.185208	0.151498	31.4542	20	0.207273	0.3933	0.09538	3.741e-05	0.000833812	0.2881	1.045	0.782783	0.999932	0.8877	0.1127	0.9431	0.1978	-1.78	0.7169	-0.0224	0.06087	0.0264	0.1227	-0.1056	0.0963	0.03579	0.09023	-0.02552	0.05956	0.05833	0.1842	0.08514	0.1197	-0.08033	0.06072	-0.3422	0.2959	-0.2612	0.2853	0.165	0.1636	0.2546	0.3456	-3.009	1.36	-0.1187
chr1_1046294	chr1	1046294	0	0.272858	0.190637	29.7119	4	0.206186	0.2614	0.09584	0.006389	0.0454695	0.8786	0.9179	0.338474	0.999932	0.6384	0.1751	0.8304	0.1327	-1.69	0.5903	0.06793	0.06158	0.2069	0.1192	-0.09409	0.09654	-0.001262	0.08551	0.03389	0.06015	0.09164	0.1615	-0.1585	0.09871	-0.09056	0.06381	0.3279	0.2914	0.125	0.3098	0.3249	0.1699	0.6644	0.3531	-1.766	0.4848	0.07821
chr1_1046935	chr1	1046935	1	0.863757	0.184177	10.3153	33	0.206107	-0.3862	0.1607	0.01627	0.088969	0.7966	1.673	0.633967	0.999932	0.6894	0.2028	1.533	0.4012	1.849	0.9338	-0.4214	0.1132	-0.1585	0.2002	0.1869	0.1687	-0.1175	0.1442	-0.07528	0.09807	-0.2243	0.2873	-0.2531	0.1746	0.05248	0.09751	0.6939	0.4613	-0.1044	0.4608	0.2764	0.2625	0.4727	0.5958	0.5432	0.8624	0.7572
chr1_1047229	chr1	1047229	0	0.231891	0.216726	12.2508	27	0.208955	-0.3043	0.1151	0.008185	0.0546288	-0.08742	1.061	0.934333	0.999932	0.6442	0.2638	0.6671	0.181	-1.489	0.6224	0.07212	0.07707	0.1297	0.1584	0.2213	0.1121	0.1238	0.09493	-0.02359	0.07217	-0.06483	0.187	0.1257	0.08018	-0.07109	0.07311	-0.1107	0.33	0.2725	0.3209	0.4046	0.1914	-0.05941	0.3636	0.09623	0.4335	0.3144
chr1_104899105	chr1	104899105	0	0.151588	0.278006	5.52203	37	0.513566	1.667	0.3275	3.591e-07	2.20275e-05	-3.931	3.505	0.262058	0.999932	0.6731	0.2445	8.351	3.422	-2.577	2.092	-0.3103	0.228	-0.6678	0.4759	-0.1785	0.3642	-0.1917	0.3069	0.3985	0.2215	0.6411	0.6083	-0.1861	0.2444	-0.4165	0.2311	-1.45	1.083	-0.2459	0.9982	-0.3431	0.6238	-0.07751	1.199	0.8166	1.124	0.5096
chr1_10503727	chr1	10503727	0	0.401956	0.196838	18.9424	9	0.346154	-0.229	0.09323	0.01401	0.0801672	0.478	0.7557	0.527043	0.999932	0.7347	0.1813	0.3943	0.08975	-0.6688	0.4657	0.1527	0.04946	-0.1837	0.1041	0.003477	0.08517	0.146	0.06838	0.02999	0.05	0.05231	0.1254	-0.08644	0.05154	-0.1392	0.05419	-0.144	0.2381	0.3379	0.2324	0.3412	0.1362	0.1849	0.2694	0.4413	0.2215	-0.1026
chr1_10503772	chr1	10503772	0	0.154769	0.184898	11.9763	6	0.347751	-0.3356	0.1426	0.01859	0.0976152	-0.6452	1.172	0.581968	0.999932	0.3692	0.2043	0.6415	0.1539	-1.878	0.5902	0.09503	0.07939	0.21	0.1834	-0.1553	0.1486	0.2288	0.1095	-0.08113	0.08523	-0.4195	0.2048	-0.01535	0.07713	0.0342	0.09665	0.3567	0.3921	-0.8644	0.5618	0.3319	0.25	0.01963	0.4531	0.3661	0.337	0.03376
chr1_10509150	chr1	10509150	0	0.592002	0.143806	34.878	5	0.356897	-0.1893	0.06143	0.002057	0.0191281	0.222	0.5024	0.658577	0.999932	0.587	0.2532	0.1515	0.03582	0.2633	0.2848	0.03996	0.03503	0.09378	0.07699	-0.0006853	0.05534	-0.01692	0.04491	-0.03897	0.03345	-0.04517	0.08636	-0.05308	0.03399	0.06534	0.0326	0.1777	0.1525	-0.003854	0.1521	0.03856	0.09443	0.2746	0.1833	0.271	0.1595	0.1764
chr1_105196720	chr1	105196720	0	0.514836	0.192689	16.5254	29	0.321429	0.1468	0.052	0.004751	0.036483	0.4016	0.4912	0.413592	0.999932	0.5358	0.2804	0.06516	0.03818	-0.2744	0.2658	-0.09453	0.03926	0.0501	0.07422	0.08576	0.06076	-0.04786	0.05277	0.0239	0.03467	0.1406	0.09029	-0.1984	0.07699	-0.05292	0.03244	1.154	0.2033	-0.3451	0.1934	-0.1759	0.1399	-0.09152	0.2135	9.745	3.467	0.1408
chr1_10520469	chr1	10520469	0	0.454383	0.185066	19.1153	23	0.375	0.2191	0.06482	0.0007242	0.00855569	-0.5219	0.5247	0.3199	0.999932	0.5011	0.2687	0.1128	0.03896	-0.384	0.2761	-0.04099	0.04157	-0.01677	0.07685	0.04478	0.06449	0.05423	0.05702	0.003979	0.03648	0.05065	0.09458	0.08484	0.0673	-0.007387	0.03524	0.09903	0.1737	1.248	0.2358	0.2894	0.1131	0.1706	0.2134	0.8122	0.536	-0.1551
chr1_10520737	chr1	10520737	1	0.827375	0.235653	9.16271	28	0.376404	-0.8997	0.3288	0.006216	0.0445564	1.637	2.725	0.548017	0.999932	0.8183	0.09773	6.824	1.091	1.169	1.859	-0.1785	0.165	0.3965	0.3814	-0.04972	0.2643	-0.1419	0.2454	0.2283	0.1844	0.4962	0.5047	-0.1292	0.2161	-0.01758	0.1931	1.42	0.8992	1.011	0.9908	0.6343	0.438	0.6197	1.06	2.167	0.8194	0.3621
chr1_10528212	chr1	10528212	0	0.822705	0.241688	5.94237	33	0.372137	-0.4865	0.1838	0.008116	0.0542642	-1.059	1.51	0.483101	0.999932	0.2271	0.1766	1.209	0.3973	3.011	0.6944	-0.2106	0.1212	0.1886	0.2186	0.06222	0.1973	-0.08543	0.1668	0.05973	0.1124	0.2439	0.2989	0.1044	0.1485	-0.1357	0.1264	-0.7548	0.5389	-0.7234	0.6847	-0.4436	0.3699	-0.1068	0.7072	-0.4844	0.8529	0.02666
chr1_10528367	chr1	10528367	1	0.524193	0.328396	19.8915	12	0.374558	1.8	0.2142	4.358e-17	3.10422e-06	-0.5667	2.362	0.810389	0.999932	0.99	NA	5.476	0.7112	-0.1939	1.735	-0.01076	0.08858	-0.06573	0.2308	0.1962	0.1523	0.004803	0.144	0.2734	0.1112	0.5072	0.3171	-0.09835	0.1281	-0.2445	0.1249	-1.257	0.5595	-0.09971	0.6025	-0.4413	0.2775	-1.36	0.7074	0.3896	0.5951	0.06602
chr1_105484500	chr1	105484500	1	0.803374	0.198014	19.8203	9	0.368881	0.6234	0.1139	4.446e-08	3.10422e-06	-1.05	1.233	0.394446	0.999932	0.8078	0.0998	1.068	0.1959	1.371	0.7868	-0.006368	0.06942	0.2962	0.149	0.08534	0.1177	-0.0276	0.09934	0.02269	0.07271	0.04623	0.1911	0.07307	0.08336	-0.0559	0.07472	0.1038	0.3617	-0.1554	0.3643	0.3683	0.2282	-0.3638	0.4489	-0.3739	0.353	0.739
chr1_105589508	chr1	105589508	0	0.858518	0.139005	20.6	2	0.424915	0.2837	0.1111	0.01065	0.0661519	-1.325	0.9637	0.16916	0.999932	0.3302	0.2033	0.8664	0.1902	2.067	0.5486	-0.2765	0.0747	0.1339	0.171	-0.04235	0.1216	0.05315	0.101	-0.07218	0.07667	0.23	0.2186	-0.04808	0.07835	0.01734	0.08148	0.0323	0.3906	0.3715	0.4324	0.2084	0.2176	0.2696	0.442	-0.07819	0.321	0.264
chr1_105660748	chr1	105660748	1	0.815872	0.254564	13.9153	9	0.403846	0.7738	0.2229	0.0005172	0.00651395	0.6029	2.488	0.80853	0.999932	0.9645	0.05371	5.459	0.7845	0.7507	1.751	-0.07309	0.1167	-0.3356	0.2858	-0.3876	0.1999	0.2193	0.1693	-0.1054	0.1366	0.9411	0.3784	-0.1258	0.1479	0.1039	0.1431	0.3411	0.6168	-0.1944	0.6813	-0.213	0.3461	0.2587	0.7489	0.7184	0.6003	0.6226
chr1_10574957	chr1	10574957	0	0.730225	0.173342	18.0305	8	0.294425	0.2084	0.07241	0.00401	0.0320818	0.3607	0.6874	0.59977	0.999932	0.2074	0.1601	0.2709	0.06151	0.5598	0.3453	-0.13	0.04989	0.1223	0.1037	0.02191	0.08408	0.06723	0.06825	-0.05909	0.04818	0.01167	0.1322	0.1142	0.0568	-0.0675	0.05052	0.01346	0.2167	-0.272	0.2252	0.2876	0.1462	-0.04696	0.2822	-0.4841	0.2486	0.07868
chr1_10574999	chr1	10574999	1	0.817071	0.124381	23.4441	5	0.293103	0.2195	0.08493	0.009753	0.0620796	-0.442	0.7071	0.531913	0.999932	0.5285	0.2525	0.3352	0.1003	1.681	0.4153	-0.09972	0.04711	-0.09677	0.117	0.1701	0.09275	0.1023	0.06851	-0.05892	0.04884	-0.008925	0.129	-0.07301	0.05445	0.005848	0.04838	0.138	0.2428	-0.09224	0.2366	-0.1793	0.1455	-0.196	0.2743	0.42	0.2494	-0.1054
chr1_10575079	chr1	10575079	0	0.820884	0.203911	9.5661	15	0.294643	0.3044	0.1173	0.009441	0.0606395	-0.5559	1.088	0.609395	0.999932	0.3247	0.2323	0.6104	0.255	1.522	0.552	-0.08095	0.07807	0.3344	0.1982	-0.1378	0.1437	0.2388	0.1221	0.05635	0.08342	0.1926	0.2292	-0.1252	0.0893	0.00213	0.07233	-0.053	0.3631	-0.2985	0.4041	0.192	0.2531	-0.216	0.4437	0.6912	0.4577	0.1552
chr1_1057576	chr1	1057576	1	0.859813	0.25383	7.34237	25	0.175926	-1.789	0.3213	2.57e-08	3.10422e-06	-5.306	3.022	0.0791241	0.999932	0.6038	0.2153	6.227	1.473	6.637	1.957	0.1086	0.188	0.1597	0.367	-0.2556	0.3105	-0.08664	0.2627	-0.1825	0.1742	1.039	0.5208	-0.203	0.222	0.2088	0.1973	-0.9925	1.196	-1.367	1.246	-1.799	0.9373	-1.086	1.27	-0.9255	0.8781	-1.722
chr1_105821965	chr1	105821965	1	0.729362	0.296079	6.90169	57	0.321429	0.7825	0.2744	0.00435	0.0341607	-5.259	2.82	0.0621963	0.999932	0.9633	0.05296	6.297	0.9935	3.001	1.925	0.03861	0.1584	0.05626	0.3359	0.1515	0.231	-0.04128	0.2422	-0.2241	0.1612	-0.6288	0.4555	-0.3039	0.1736	0.0761	0.1679	0.8779	0.7919	0.9039	0.7352	-0.2522	0.418	0.1938	0.9789	1.373	0.9492	0.1068
chr1_10587999	chr1	10587999	0	0.261633	0.31773	5.90169	25	0.251852	1.883	0.2011	7.698e-21	3.10422e-06	-1.996	1.723	0.246683	0.999932	0.4613	0.2165	2.038	0.5701	-2.048	1.031	-0.1575	0.1178	-0.01046	0.2413	0.2518	0.22	-0.1983	0.2075	0.02066	0.1252	-0.2515	0.3364	-0.4608	0.1523	-0.1809	0.1777	-0.1255	0.681	0.9796	0.7684	0.6801	0.4283	-2.169	1.183	0.502	0.6479	0.1156
chr1_10589799	chr1	10589799	1	0.790766	0.264247	6.22034	38	0.256809	0.3698	0.1429	0.009661	0.0616629	1.528	1.453	0.292975	0.999932	0.8372	0.1653	0.756	0.222	1.235	0.805	0.02845	0.08781	-0.1722	0.1976	-0.009793	0.1634	0.03118	0.1171	-0.0299	0.09086	0.3438	0.2538	0.07815	0.1054	-0.1687	0.1973	-1.819	0.612	-1.733	0.57	-0.2402	0.3813	-2.095	0.7082	-0.3038	0.4854	-1.542
chr1_10600135	chr1	10600135	0	0.888439	0.135639	13.5593	7	0.255208	0.382	0.1362	0.005033	0.0381065	0.02979	1.184	0.979927	0.999932	0.3865	0.2189	0.7263	0.1832	1.872	0.6755	0.026	0.08584	0.07627	0.1824	0.0275	0.1441	-0.1766	0.1229	0.126	0.09166	0.5655	0.2215	0.03078	0.07662	0.007973	0.1027	0.351	0.4175	-0.1938	0.4138	0.4506	0.2545	0.5714	0.5645	-0.1745	0.3395	0.1145
chr1_10605164	chr1	10605164	0	0.856351	0.129603	22.0678	29	0.25	-0.9699	0.1024	2.858e-21	3.10422e-06	-1.068	0.8179	0.191626	0.999932	0.4088	0.2317	0.4645	0.1294	3.042	0.4806	-0.03003	0.06919	0.1373	0.1229	0.01953	0.1055	0.1107	0.09749	-0.03985	0.06036	0.08221	0.1656	-0.09893	0.1293	0.02774	0.0565	-1.335	0.3078	-0.2966	0.33	-0.1321	0.1898	0.4883	0.4191	0.5478	0.9695	0.2158
chr1_10605186	chr1	10605186	1	0.159715	0.232149	18.7458	31	0.25	2.597	0.2257	1.193e-30	3.10422e-06	2.13	2.09	0.308137	0.999932	0.7463	0.1857	3.781	0.7243	-5.382	1.425	-0.0495	0.1602	0.1925	0.2647	0.3509	0.2228	-0.1312	0.1911	-0.04368	0.1263	-0.07646	0.4101	-0.5534	0.3128	-0.2277	0.1393	-0.001814	0.6476	-0.8692	0.6766	0.06517	0.3877	-0.3738	0.8851	-3.641	2.651	0.316
chr1_10609723	chr1	10609723	1	0.48158	0.316553	28.4305	14	0.25	1.456	0.2083	2.734e-12	3.10422e-06	-1.613	2.412	0.503662	0.999932	0.99	NA	5.9	0.7168	-0.383	1.763	-0.129	0.07656	-0.5429	0.2531	0.03748	0.1371	0.1111	0.1565	0.07662	0.119	0.04345	0.3179	-0.1086	0.1314	0.2084	0.1355	-0.5706	0.5753	0.2826	0.56	0.2969	0.2785	-0.1967	0.7334	-0.07203	0.682	0.2188
chr1_10618562	chr1	10618562	0	0.851237	0.156005	15.9661	5	0.256897	0.458	0.1287	0.0003741	0.00505481	-0.5432	1.054	0.606294	0.999932	0.6138	0.2255	0.8043	0.2184	1.688	0.6404	-0.2128	0.06805	-0.09086	0.166	0.01724	0.118	0.07218	0.1034	0.01031	0.07564	-0.03565	0.197	-0.003958	0.07454	0.1128	0.07318	0.2985	0.3743	0.1465	0.3502	0.3973	0.2277	0.4962	0.4136	0.03816	0.3258	0.1004
chr1_10621221	chr1	10621221	1	0.710907	0.291501	11.9525	30	0.258491	-0.7225	0.1885	0.000127	0.00215238	1.429	1.523	0.348101	0.999932	0.5697	0.2613	1.593	0.4229	0.637	0.9163	-0.2902	0.1106	-0.09553	0.2401	-0.04211	0.1845	0.07707	0.1354	-0.119	0.106	-0.04349	0.2809	0.0312	0.09203	0.009616	0.1299	0.4054	0.5401	0.7021	0.5653	0.2261	0.3026	0.5339	0.6472	0.6917	0.375	0.4291
chr1_10626037	chr1	10626037	0	0.808453	0.190305	24.9559	3	0.255137	0.6009	0.1372	1.194e-05	0.000363443	0.5205	1.498	0.728243	0.999932	0.868	0.1037	1.947	0.308	1.644	1.034	-0.09644	0.0764	-0.002503	0.177	-0.01849	0.1282	0.1031	0.1121	-0.0931	0.07873	0.1623	0.2113	-0.09249	0.08555	-0.1912	0.09782	-0.8103	0.3806	-0.5811	0.4076	-0.247	0.2335	-0.4649	0.4943	0.1346	0.3687	-0.004901
chr1_10632281	chr1	10632281	1	0.387205	0.264222	10.6881	92	0.32266	1.269	0.1495	2.102e-17	3.10422e-06	-0.6231	1.578	0.692941	0.999932	0.9019	0.1039	1.615	0.2893	-0.9749	1.016	-0.0443	0.08953	-0.1554	0.1893	0.09009	0.1585	-0.06441	0.1212	0.1143	0.09349	0.295	0.2721	-0.1476	0.1293	-0.05932	0.1188	-0.0826	0.4704	0.8025	0.544	0.03994	0.2598	0.1907	0.6158	0.2489	0.7515	-0.2011
chr1_106363653	chr1	106363653	0	0.575802	0.251275	11.1051	15	0.232143	-0.3287	0.1201	0.006215	0.0445524	1.908	1.025	0.0626788	0.999932	0.4707	0.2347	0.873	0.1854	-0.3394	0.6007	-0.1195	0.07475	0.04366	0.154	-0.2829	0.1346	-0.1059	0.09935	-0.0127	0.07751	-0.107	0.2063	-0.07999	0.08941	-0.1203	0.07799	0.2024	0.3665	0.07072	0.3403	0.0868	0.2155	0.1417	0.431	0.4887	0.4226	-0.1541
chr1_106363660	chr1	106363660	0	0.691332	0.235666	11.0542	15	0.230357	-0.4748	0.1123	2.361e-05	0.000584046	1.795	1.078	0.0958887	0.999932	0.658	0.2469	0.8283	0.1941	0.3506	0.6842	0.01914	0.07475	0.1596	0.1441	-0.2764	0.1278	-0.07048	0.1046	0.009316	0.06854	0.04988	0.1964	-0.08193	0.08008	-0.03247	0.07167	0.3385	0.3229	0.001673	0.3437	-0.08706	0.208	0.2517	0.4269	0.7097	0.3712	-0.1508
chr1_106363715	chr1	106363715	0	0.360078	0.245714	12.1627	15	0.230357	-0.3879	0.1271	0.002273	0.0206783	1.702	1.067	0.110684	0.999932	0.7048	0.2151	0.9043	0.1981	-1.073	0.6542	-0.08877	0.07774	0.04912	0.1564	-0.2306	0.1316	0.09549	0.09712	-0.0613	0.0713	-0.09029	0.1961	0.1055	0.07641	-0.06728	0.06555	-0.1673	0.3273	-0.2783	0.3543	-0.1085	0.2024	-0.1338	0.3876	-0.8383	0.3843	-0.426
chr1_10640625	chr1	10640625	1	0.23943	0.28506	17.4746	19	0.255435	2.869	0.1757	6.413e-60	3.10422e-06	-0.5155	1.547	0.738964	0.999932	0.5764	0.2538	2.19	0.5767	-2.99	0.986	0.01235	0.108	-0.2276	0.2228	0.2966	0.1605	0.08825	0.1383	0.03751	0.09779	-0.4291	0.2772	-0.604	0.1474	-0.1823	0.1254	-1.437	0.5537	0.2537	0.5731	-0.2845	0.3276	-0.9206	0.6784	1.898	0.7702	-0.1246
chr1_10641798	chr1	10641798	0	0.203396	0.178222	19.4983	19	0.248188	0.8756	0.09473	2.4e-20	3.10422e-06	-0.4048	0.7299	0.579171	0.999932	0.3143	0.227	0.3305	0.09346	-1.838	0.3993	0.1016	0.06062	0.006045	0.1127	0.1428	0.09287	0.1457	0.08359	0.04432	0.0575	-0.3606	0.1578	0.0373	0.09554	0.1272	0.06116	0.03414	0.2657	0.2755	0.2819	0.1207	0.1533	0.0532	0.3346	-0.1683	0.5511	-0.1265
chr1_10641858	chr1	10641858	0	0.130359	0.138199	13.8881	10	0.252632	0.589	0.1255	2.701e-06	0.00012421	-0.2088	1.04	0.840879	0.999932	0.5369	0.2562	0.6681	0.1837	-2.292	0.6196	-0.002176	0.07133	0.1101	0.1643	0.08031	0.1281	-0.08471	0.1171	0.1722	0.08377	-0.06188	0.2009	0.165	0.08992	-0.006524	0.08023	-0.1665	0.3435	-0.305	0.3911	0.1698	0.245	-0.09053	0.4531	-0.67	0.467	-0.2822
chr1_10642907	chr1	10642907	1	0.572211	0.42119	7.92542	98	0.324873	2.596	0.4672	2.746e-08	3.10422e-06	1.169	4.586	0.798796	0.999932	0.9466	0.09794	17.16	4.841	-1.22	3.147	-0.04242	0.259	-0.02787	0.5745	-0.1218	0.4266	0.05309	0.3824	-0.3961	0.2639	-0.3306	0.7386	-1.928	0.4693	-0.1674	0.3096	-0.7982	1.492	-0.9803	2.025	-1.839	0.7987	1.653	1.738	0.03101	1.674	-0.3717
chr1_10645685	chr1	10645685	1	0.455713	0.289765	7.21017	110	0.340541	1.58	0.1882	4.583e-17	3.10422e-06	-0.7261	1.565	0.642675	0.999932	0.8318	0.1712	1.642	0.3614	-1.38	0.9905	0.008616	0.1143	-0.05598	0.1993	-0.3473	0.1821	-0.1312	0.1499	0.2452	0.1126	0.3764	0.3225	-0.05397	0.2126	0.05459	0.1292	0.7651	0.5236	1.79	0.6588	0.5276	0.2713	0.6182	0.6802	1.841	1.678	0.322
chr1_10645687	chr1	10645687	1	0.730656	0.284388	9.97966	30	0.25283	0.8859	0.2208	6.004e-05	0.00118936	1.508	2.05	0.461968	0.999932	0.9727	0.04131	3.643	0.5508	0.3185	1.394	0.1224	0.1209	0.2288	0.2501	0.0395	0.1649	-0.2086	0.1685	0.02872	0.1257	0.1196	0.3358	0.5017	0.2093	-0.1806	0.1222	0.2467	0.5161	0.6636	0.5319	0.409	0.3064	-0.927	0.7449	-1.427	1.345	0.4136
chr1_10645805	chr1	10645805	0	0.894827	0.122674	13.7966	29	0.242481	0.3051	0.1095	0.005337	0.0398174	-1.844	0.8947	0.0393006	0.999932	0.5926	0.2594	0.2949	0.1012	2.555	0.4988	-0.08802	0.07214	0.06962	0.148	0.09493	0.1141	0.05931	0.09045	-0.08949	0.05977	-0.1676	0.1806	-0.07931	0.1147	-0.01377	0.07283	0.4168	0.3179	-0.1808	0.2936	0.1532	0.1873	-0.00494	0.3529	0.5229	1.316	0.01291
chr1_106458284	chr1	106458284	0	0.173662	0.233532	30.4	3	0.316781	1.7	0.2241	3.337e-14	3.10422e-06	1.921	2.345	0.412678	0.999932	0.8744	0.04916	4.972	0.8468	-4.408	1.595	0.002858	0.1225	0.06255	0.265	0.03211	0.1897	-0.09625	0.1652	0.2502	0.1326	0.06628	0.3661	0.09693	0.1466	-0.3872	0.1441	-1.076	0.6906	-1.129	0.7591	0.3994	0.3522	-1.506	0.7863	-0.06132	0.6125	0.132
chr1_106467288	chr1	106467288	1	0.58006	0.363492	6.35932	34	0.335249	2.024	0.252	9.629e-16	3.10422e-06	-1.773	2.245	0.429671	0.999932	0.8372	0.1428	3.819	0.8023	-0.666	1.488	0.1195	0.1392	0.1679	0.2695	0.1373	0.2054	0.05149	0.1954	-0.2295	0.1326	-0.1919	0.3282	0.09131	0.1909	0.2509	0.2008	0.6838	0.6206	0.5531	0.7198	0.2203	0.3753	-0.3377	0.7857	0.2724	0.831	0.3262
chr1_106467401	chr1	106467401	1	0.717695	0.20462	26.2	0	0.320339	0.7694	0.1124	7.67e-12	3.10422e-06	0.3142	1.098	0.774758	0.999932	0.6771	0.159	1.001	0.1875	0.5933	0.7074	-0.03287	0.06313	0.1021	0.1488	0.1576	0.1105	0.04905	0.08789	0.07706	0.06511	-0.09316	0.1735	0.05188	0.0675	0.01598	0.07454	-0.178	0.3336	0.2611	0.3522	0.009122	0.1937	-0.1062	0.3759	0.1114	0.2767	-0.2397
chr1_106467442	chr1	106467442	1	0.714573	0.207193	27.2203	1	0.321429	0.8895	0.122	3.128e-13	3.10422e-06	0.6155	1.224	0.615063	0.999932	0.656	0.1355	1.208	0.2122	0.07975	0.7499	0.02418	0.06305	0.02486	0.1518	0.2011	0.1154	0.08824	0.09933	0.01499	0.07012	-0.02631	0.1795	0.02544	0.07617	0.01574	0.08082	-0.03494	0.3582	0.7066	0.3777	0.1911	0.2165	0.1898	0.4327	0.5128	0.3014	0.06234
chr1_10654023	chr1	10654023	0	0.377378	0.34515	5.91186	45	0.26	-0.8656	0.1566	3.246e-08	3.10422e-06	0.609	1.149	0.596094	0.999932	0.3499	0.2305	0.8579	0.2493	-0.9652	0.649	-0.2005	0.1029	0.05347	0.1971	0.003621	0.1629	-0.04315	0.1293	0.03477	0.09534	-0.009878	0.2674	0.1029	0.1762	-0.2237	0.1355	0.7316	0.4711	0.5568	0.642	0.5066	0.3077	0.4247	0.5485	-1.183	1.177	-0.2087
chr1_10654077	chr1	10654077	1	0.331958	0.335312	7.02034	47	0.254032	-2.538	0.1907	1.994e-40	3.10422e-06	-0.09096	1.438	0.949564	0.999932	0.3518	0.2071	1.313	0.426	0.05829	0.8461	-0.1851	0.1199	-0.1182	0.2495	-0.03354	0.1546	0.0197	0.1688	-0.2072	0.1106	-0.5632	0.3301	0.1748	0.2434	0.01694	0.1248	-0.1699	0.5635	-0.1108	0.6447	0.08547	0.3532	-0.1318	0.6571	-0.2972	1.172	-0.2897
chr1_10654122	chr1	10654122	0	0.591248	0.32598	5.52542	59	0.271186	-0.4814	0.1231	9.269e-05	0.00168596	0.2668	0.9089	0.769108	0.999932	0.4596	0.2788	0.3108	0.1496	0.3069	0.4781	-0.1535	0.09005	-0.3522	0.1443	-0.05278	0.1298	0.1576	0.1076	-0.04073	0.07449	-0.01839	0.2215	0.004882	0.14	0.1509	0.1128	1.325	0.4923	-0.01211	0.423	0.3957	0.2402	0.03762	0.4933	-0.294	0.6643	0.1544
chr1_106543643	chr1	106543643	1	0.29521	0.245195	6.94915	54	0.421162	0.3919	0.1304	0.002648	0.0232504	-0.902	1.376	0.512131	0.999932	0.6992	0.2215	1.268	0.34	-1.127	0.836	-0.04812	0.09272	-0.1328	0.186	0.199	0.1478	-0.01407	0.1424	0.03293	0.08396	-0.02262	0.2476	0.1711	0.1364	0.02834	0.08677	0.06252	0.4339	0.2148	0.457	0.2389	0.2916	0.3342	0.5391	0.3749	0.6171	0.6066
chr1_106543754	chr1	106543754	0	0.300635	0.201813	15.1695	31	0.390152	0.2476	0.09293	0.0077	0.0522655	-1.622	0.9434	0.0855574	0.999932	0.6587	0.2092	0.6625	0.1502	-0.575	0.5656	0.04756	0.06414	-0.01236	0.1297	-0.02237	0.09714	-0.007457	0.09122	-0.05195	0.06001	0.1149	0.1743	-0.1339	0.1373	-0.01448	0.06263	-0.2556	0.3052	-0.1937	0.3137	-0.06198	0.1752	0.2131	0.3872	-0.1386	0.9175	-0.04171
chr1_10657578	chr1	10657578	0	0.853082	0.242143	8.95932	21	0.244526	1.193	0.3656	0.001106	0.0117905	-3.293	3.514	0.348703	0.999932	0.8735	0.09283	8.909	1.589	2.042	2.323	0.1586	0.2182	0.2005	0.423	0.1839	0.3229	0.03258	0.3201	-0.02368	0.19	-0.2567	0.5291	-0.2202	0.2378	0.6492	0.2019	3.253	0.9605	2.151	0.9643	1.361	0.5105	0.6187	1.178	1.708	1.006	0.1309
chr1_10659198	chr1	10659198	0	0.411897	0.293335	8.0339	28	0.254682	-0.4287	0.1253	0.0006232	0.00756402	0.7678	1.066	0.471363	0.999932	0.5283	0.2667	0.5476	0.1716	-0.1805	0.5785	-0.15	0.07533	-0.1484	0.1549	0.08023	0.1192	0.05013	0.09594	0.03169	0.07173	0.1617	0.182	0.04175	0.08674	-0.1067	0.06801	-0.3898	0.3036	-0.08096	0.3038	-0.2952	0.1839	-0.1652	0.3503	-0.04243	0.418	-0.0388
chr1_10659264	chr1	10659264	0	0.875381	0.195668	8.49492	27	0.253731	-0.5381	0.1946	0.0057	0.0418461	-0.6613	1.572	0.673993	0.999932	0.3025	0.1933	1.357	0.3733	3.376	0.8556	-0.1925	0.1313	-0.613	0.2609	0.04711	0.2208	0.00248	0.1523	-0.1258	0.1192	0.4782	0.3332	0.07233	0.1408	0.07459	0.125	-0.8895	0.5983	-0.5159	0.5543	-0.2781	0.3346	-0.2141	0.6963	0.0122	0.7019	-0.4597
chr1_10659462	chr1	10659462	1	0.412764	0.277683	9.04407	29	0.246241	-0.6441	0.1219	1.264e-07	8.56683e-06	-0.4379	1.052	0.677224	0.999932	0.7539	0.173	0.68	0.1897	0.006142	0.6511	-0.04071	0.07491	-0.1451	0.1488	0.1094	0.1121	-0.03731	0.09818	-0.1153	0.0666	-0.003586	0.1888	0.01947	0.1214	-0.07193	0.06652	0.07283	0.3359	0.1134	0.3007	0.1971	0.1818	0.3392	0.3755	-0.309	0.5501	-0.04364
chr1_10659592	chr1	10659592	0	0.222989	0.21198	13.3153	9	0.251748	-0.4306	0.1331	0.001218	0.0127512	-1.385	1.046	0.185473	0.999932	0.6987	0.1795	0.7353	0.1701	-0.6793	0.6227	-0.03285	0.08321	-0.0772	0.1515	0.0622	0.1211	0.2449	0.09716	0.0284	0.07848	-0.06558	0.1943	-0.09067	0.08314	0.0371	0.08236	0.1733	0.3482	0.5062	0.321	-0.004301	0.1949	0.3621	0.3885	0.5722	0.3645	-0.1001
chr1_10659616	chr1	10659616	0	0.423904	0.291696	8.84068	25	0.25	-0.6277	0.1317	1.884e-06	9.23816e-05	-0.7121	1.137	0.53112	0.999932	0.5213	0.2428	0.7717	0.2061	-0.07736	0.6498	-0.06437	0.087	-0.07084	0.1607	0.1363	0.1235	0.02634	0.1048	0.008559	0.07856	0.08246	0.202	-0.2374	0.09549	-0.06973	0.08647	0.09348	0.3801	0.6062	0.3719	0.2086	0.2229	0.3905	0.4327	1.343	0.4085	0.1442
chr1_10659656	chr1	10659656	0	0.198396	0.246672	8.48814	25	0.248148	-0.6551	0.1744	0.000173	0.00280908	-0.8117	1.449	0.575357	0.999932	0.4854	0.2438	1.013	0.2464	-1.141	0.7637	0.1121	0.09121	0.04575	0.204	0.3741	0.1494	-0.2398	0.1409	0.09316	0.0882	0.4231	0.232	-0.1262	0.1152	-0.239	0.1024	-0.524	0.4379	0.4424	0.3898	-0.05433	0.254	0.5712	0.4688	1.908	0.4685	-0.5515
chr1_10664835	chr1	10664835	1	0.790649	0.326187	5.12542	44	0.24502	2.124	0.5165	3.916e-05	0.000862229	-2.438	3.736	0.514034	0.999932	0.747	0.1512	13.51	2.734	0.4912	2.516	-0.2728	0.2429	0.4137	0.5767	-0.4769	0.3752	0.07869	0.3606	0.4566	0.2901	1.203	0.6706	-0.2428	0.2861	0.75	0.2767	2.982	1.325	2.641	1.209	1.826	0.6473	3.299	1.503	4.013	1.53	1.166
chr1_106775221	chr1	106775221	1	0.123752	0.102116	75.9898	11	0.473592	-0.3292	0.1091	0.002539	0.0225031	0.4567	0.7722	0.554234	0.999932	0.7915	0.1244	0.5293	0.08649	-2.186	0.5297	0.01096	0.04545	0.2736	0.1031	-0.03435	0.07321	-0.0366	0.0695	0.0004348	0.05029	-0.1058	0.1249	0.07282	0.06222	-0.1021	0.04674	-0.2412	0.2227	-0.238	0.2373	0.1279	0.1251	-0.1781	0.2724	0.07003	0.3354	0.1338
chr1_10681174	chr1	10681174	1	0.718054	0.284795	15.139	3	0.239726	1.071	0.222	1.404e-06	6.69801e-05	-1.787	2.124	0.400159	0.999932	0.8765	0.05045	4.289	0.6383	0.7114	1.502	0.08418	0.1001	-0.06822	0.2634	-0.005803	0.188	-0.1802	0.1623	0.2263	0.1181	0.03326	0.3168	-0.2383	0.1181	0.1523	0.1366	1.399	0.6057	0.4057	0.6233	0.4466	0.333	0.5428	0.6985	1.789	0.4976	0.4134
chr1_10684861	chr1	10684861	0	0.898963	0.164258	9.78305	16	0.236559	-0.3975	0.1519	0.008892	0.0581205	1.08	1.168	0.355144	0.999932	0.1775	0.1472	0.5747	0.193	2.188	0.5564	-0.007236	0.09791	0.2368	0.1899	0.1383	0.1609	-0.06527	0.1186	0.1288	0.1002	0.3	0.292	0.2848	0.1034	-0.04974	0.1046	0.29	0.435	-0.8889	0.3335	0.1116	0.2494	-0.4881	0.505	-1.994	0.4364	0.06602
chr1_10695310	chr1	10695310	0	0.858225	0.178615	6.94915	34	0.233716	0.435	0.1718	0.01133	0.0691128	-0.247	1.248	0.84311	0.999932	0.3898	0.2444	0.8861	0.2789	1.752	0.6589	-0.01264	0.08984	-0.1469	0.2216	0.05986	0.1508	0.01248	0.1259	-0.02578	0.08947	0.09088	0.2333	0.1697	0.1843	0.03263	0.08754	-0.133	0.4867	0.1178	0.4883	0.3414	0.2778	-0.04996	0.5537	4.626	2.696	-0.1658
chr1_10696014	chr1	10696014	1	0.243342	0.300772	15.7153	30	0.232075	3.255	0.1883	6.018e-67	3.10422e-06	-2.598	1.819	0.153218	0.999932	0.747	0.2875	2.744	1.076	-2.62	1.292	-0.2568	0.1156	0.4149	0.2664	0.1315	0.1925	-0.01135	0.1486	0.1724	0.1294	0.185	0.3067	-0.7727	0.2479	0.08044	0.1336	-0.4011	0.5448	-0.4	0.6642	-0.5032	0.3311	0.284	0.6931	-9.564	4.981	-0.4022
chr1_10696047	chr1	10696047	0	0.476978	0.343575	13.2983	28	0.23221	1.693	0.2215	2.105e-14	3.10422e-06	1.638	2.389	0.492939	0.999932	0.9473	0.05697	4.718	0.7256	-0.4002	1.656	-0.1827	0.1108	0.1477	0.2606	0.1467	0.1794	0.0342	0.1652	0.1065	0.1215	-0.0786	0.3556	0.1609	0.2428	-0.1172	0.1224	-1.394	0.6036	-1.033	0.6417	-0.7626	0.3183	-1.332	0.7721	3.728	1.304	-0.3494
chr1_10700057	chr1	10700057	0	0.877414	0.0988623	20.3831	30	0.232075	0.3699	0.1135	0.001119	0.0119082	0.2242	0.7402	0.761973	0.999932	0.3578	0.2383	0.2804	0.09545	1.879	0.3875	-0.1829	0.05574	-0.07593	0.114	0.09297	0.09111	0.07161	0.08268	0.06178	0.05975	0.466	0.1585	-0.2927	0.1224	-0.07509	0.06927	0.2851	0.2863	0.4969	0.3418	-0.1947	0.1649	0.04672	0.3269	7.415	3.923	-0.05514
chr1_10704921	chr1	10704921	0	0.666996	0.296885	5.20339	51	0.239754	0.4341	0.1262	0.0005801	0.00714033	-2.237	1.022	0.0286081	0.999932	0.5636	0.2663	0.2872	0.1721	1.514	0.5084	-0.1276	0.08891	-0.05263	0.1606	-0.01954	0.1298	0.01637	0.1033	0.0378	0.07751	0.1484	0.2158	-0.01447	0.1353	0.07813	0.07439	-0.3391	0.3407	-0.3027	0.3074	-0.09514	0.1907	0.4162	0.3852	0.2235	1.626	0.01897
chr1_10705062	chr1	10705062	0	0.658109	0.296492	6.49831	38	0.231518	0.3136	0.1338	0.01911	0.099519	-2.528	1.128	0.0250173	0.999932	0.2808	0.2057	0.5839	0.184	1.641	0.5592	-0.05277	0.08331	-0.2222	0.1787	0.2617	0.1486	-0.07908	0.1102	0.005901	0.0838	0.06965	0.2298	0.1574	0.08134	0.07167	0.09254	-0.5741	0.3607	-0.5449	0.3551	0.2301	0.2286	0.1434	0.4515	-0.5036	0.3845	0.1362
chr1_10709287	chr1	10709287	1	0.873633	0.101607	52.5017	0	0.238983	-0.3336	0.09739	0.0006145	0.007476	0.01633	0.9562	0.986374	0.999932	0.6185	0.1263	0.8011	0.1468	2.124	0.6046	-0.03209	0.05726	0.06277	0.1311	0.07939	0.1011	-0.01306	0.08472	-0.04466	0.0588	0.04199	0.1537	-0.007343	0.06083	0.02137	0.06283	0.3015	0.3128	-0.357	0.3174	-0.01421	0.1784	-0.2555	0.3458	-0.2115	0.2574	0.1889
chr1_10714542	chr1	10714542	1	0.761214	0.210974	11.322	6	0.240484	0.401	0.1222	0.001034	0.011157	0.08635	0.9319	0.926174	0.999932	0.3179	0.2406	0.6132	0.155	0.8027	0.5109	-0.1365	0.06901	0.09567	0.1594	-0.08155	0.1182	0.05724	0.09647	0.0136	0.0684	0.5343	0.2001	0.05474	0.0716	0.2204	0.07521	0.1419	0.3483	-0.3991	0.3406	0.3257	0.2097	0.155	0.4048	-0.6595	0.3362	-0.08497
chr1_107171867	chr1	107171867	1	0.768172	0.318421	6.99661	29	0.218045	-3.167	0.269	5.262e-32	3.10422e-06	-0.6822	2.002	0.733285	0.999932	0.6052	0.2823	2.601	0.7245	2.967	1.265	-0.02767	0.1523	-0.1152	0.2656	0.1951	0.2261	0.1544	0.186	-0.2204	0.1435	0.5541	0.4298	-0.1054	0.2486	0.1051	0.1518	1.338	0.8098	0.6138	0.7736	0.4292	0.3858	0.3756	0.9156	3.13	1.625	0.2343
chr1_107174859	chr1	107174859	0	0.782919	0.258324	5.1661	44	0.243028	0.573	0.1809	0.001537	0.0151716	0.4347	1.448	0.764019	0.999932	0.4094	0.2785	0.44	0.2509	1.478	0.7669	-0.07182	0.09474	-0.05514	0.1926	0.1422	0.1584	-0.3127	0.1217	0.09799	0.09955	0.6368	0.2875	0.1068	0.1266	-0.2278	0.1942	0.7626	0.9495	-0.2553	0.6743	-0.7376	0.3737	-0.2296	0.7085	-0.3834	0.5889	0.8448
chr1_107174873	chr1	107174873	0	0.893403	0.183993	5.17627	44	0.243028	0.6273	0.2616	0.0165	0.0897919	2.435	2.055	0.236051	0.999932	0.3603	0.2414	1.242	0.4208	1.784	1.084	0.08077	0.1185	-0.07467	0.2281	0.357	0.2085	-0.3575	0.1801	-0.1775	0.1466	0.3513	0.3945	-0.007671	0.1743	-0.3456	0.3228	-0.1485	0.8237	2.297	1.531	-0.7793	0.4981	-0.6593	0.9887	-0.04124	0.7828	-0.1606
chr1_107174893	chr1	107174893	1	0.887727	0.200312	5.22373	48	0.244939	0.7291	0.2217	0.001006	0.010937	0.9926	1.63	0.542553	0.999932	0.4754	0.2483	0.7612	0.3495	2.335	1.012	-0.01268	0.1372	0.006029	0.272	0.1976	0.1907	-0.0841	0.1256	-0.1127	0.1103	-0.301	0.3149	-0.275	0.1679	0.1115	0.2177	0.02494	0.733	1.597	1.192	-1.042	0.5909	-0.8884	0.876	-0.4056	0.6326	0.7153
chr1_10717958	chr1	10717958	0	0.632737	0.273578	27.0068	30	0.235849	0.9261	0.1651	2.051e-08	3.10422e-06	-2.614	1.828	0.152723	0.999932	0.9673	0.04229	3.244	0.4219	0.1721	1.284	0.08976	0.09138	0.1726	0.1977	0.01837	0.118	-0.00322	0.1283	-0.02624	0.09167	-0.1683	0.247	-0.1069	0.1652	0.08857	0.1006	1.028	0.4429	0.9001	0.4734	0.5417	0.2399	0.6701	0.5935	11.93	3.549	0.4507
chr1_10725693	chr1	10725693	1	0.678545	0.361968	5.48814	57	0.273109	1.141	0.297	0.0001223	0.00210728	-0.3368	2.786	0.903778	0.999932	0.6935	0.1923	5.558	1.421	1.372	1.747	-0.2897	0.1449	-0.2219	0.3975	0.4403	0.326	0.4009	0.2365	0.5414	0.1763	0.3845	0.4358	-0.08111	0.2066	0.1235	0.2157	-0.3114	0.8651	0.6088	0.7916	0.1605	0.4825	0.7233	1.208	0.2162	0.9528	0.2054
chr1_107304591	chr1	107304591	1	0.674937	0.338412	5.22712	31	0.272727	1.179	0.3215	0.0002437	0.00361617	-0.7385	3.026	0.807191	0.999932	0.9499	0.06349	5.782	1.063	0.8678	1.825	-0.02693	0.1375	-0.01065	0.3009	-0.1233	0.247	-0.0487	0.2085	0.2292	0.1607	-0.7542	0.3828	0.1897	0.2154	-0.2054	0.1706	-0.2605	0.7892	-0.8941	0.8302	0.4317	0.4693	0.173	1.013	0.05579	0.974	-1.339
chr1_107436133	chr1	107436133	1	0.189073	0.294363	8.6	39	0.257812	3.015	0.3136	6.961e-22	3.10422e-06	1.254	2.375	0.597499	0.999932	0.8104	0.1338	4.255	1.213	-4.89	1.57	-0.01157	0.1625	0.01727	0.3624	-0.02672	0.2716	-0.04326	0.2438	-0.1887	0.1923	0.4551	0.3954	-0.09855	0.1815	0.2111	0.24	-0.8611	0.7889	-5.613	2.931	-0.08364	0.4573	1.183	1.04	-0.3847	0.7149	-0.6987
chr1_107436173	chr1	107436173	1	0.705788	0.375064	5.10847	40	0.254902	-2.696	0.3598	6.785e-14	3.10422e-06	-2.146	3.089	0.487229	0.999932	0.8631	0.1124	6.772	1.353	3.612	1.908	-0.2944	0.1706	-0.01132	0.4089	0.428	0.3084	-0.03579	0.2719	0.1533	0.1841	-0.3318	0.5408	0.05338	0.1884	-0.005019	0.2127	0.709	0.9605	0.6966	1.496	0.04153	0.6817	-1.219	1.045	-0.3579	0.9452	1.088
chr1_107448085	chr1	107448085	0	0.173123	0.249048	13.1831	13	0.258865	3.004	0.2022	6.764e-50	3.10422e-06	-1.648	1.376	0.231044	0.999932	0.5514	0.2711	0.8328	0.2286	-3.938	0.7729	0.01835	0.08291	-0.1934	0.1877	0.2434	0.129	0.1373	0.1143	-0.1156	0.09333	0.07631	0.2859	-0.2402	0.1413	0.04129	0.1393	0.8823	0.4738	-0.511	0.6059	0.8165	0.3417	1.414	0.6313	-0.4014	0.7279	-0.1505
chr1_10745617	chr1	10745617	1	0.838569	0.247666	22.4814	7	0.251736	-2.538	0.2303	3.084e-28	3.10422e-06	3.978	2.402	0.0976975	0.999932	0.8198	0.08233	4.714	0.7761	2.245	1.562	-0.06172	0.1236	0.1669	0.2836	-0.2392	0.209	0.2905	0.1859	-0.1128	0.1286	-0.3752	0.3966	0.1514	0.1625	-0.06326	0.166	1.619	0.7176	1.054	0.7105	0.4041	0.3837	1.194	0.8835	0.4218	0.6352	0.2515
chr1_10747688	chr1	10747688	0	0.694659	0.301758	5.90847	28	0.241573	0.4065	0.1663	0.01451	0.0821962	-0.07339	1.203	0.951355	0.999932	0.5787	0.2485	0.8898	0.2304	0.3913	0.7277	-0.06539	0.0849	0.3133	0.2026	0.197	0.157	0.1855	0.1369	0.1106	0.08872	0.6796	0.2319	0.07809	0.08665	-0.07347	0.09017	-0.1535	0.4227	-0.4223	0.4143	0.5747	0.2735	0.04533	0.4735	-0.1177	0.3909	-0.1125
chr1_107513789	chr1	107513789	0	0.389957	0.184824	16.9831	28	0.284644	-0.3049	0.08753	0.0004953	0.00630657	0.08458	0.6957	0.903235	0.999932	0.6704	0.2569	0.2383	0.06929	-0.5228	0.3838	-0.04897	0.04548	0.2303	0.08923	0.09063	0.0685	-0.01583	0.0686	0.013	0.04467	-0.1493	0.1311	-0.151	0.08585	-0.02899	0.04506	0.403	0.2026	-0.02335	0.2122	0.08338	0.1208	-0.05711	0.2629	3.697	1.066	0.1476
chr1_107513811	chr1	107513811	0	0.620534	0.137166	31.0203	30	0.286792	-0.1773	0.06574	0.006995	0.0486151	-0.376	0.5329	0.480454	0.999932	0.4889	0.2604	0.1664	0.05257	0.7365	0.2856	-0.05501	0.03949	0.07879	0.07574	0.03497	0.0554	-0.05087	0.05207	-0.03548	0.03619	-0.1035	0.09284	0.01708	0.06877	-0.07707	0.03601	-0.2112	0.1578	-0.01338	0.1661	-0.0441	0.09838	-0.294	0.2124	32.35	8.282	-0.1203
chr1_107513839	chr1	107513839	0	0.491261	0.134754	30.9661	30	0.286792	-0.1544	0.06185	0.01255	0.0742985	-0.03067	0.5253	0.953441	0.999932	0.608	0.2755	0.1273	0.03497	0.1568	0.2836	0.04289	0.03534	0.04302	0.07025	0.07746	0.04985	-0.03252	0.04546	-0.0003729	0.03192	-0.01684	0.08934	0.003308	0.06688	-0.03931	0.03153	-0.4028	0.1503	-0.0003088	0.1493	-0.1026	0.09005	-0.08964	0.1917	19.31	11.65	-0.211
chr1_107513864	chr1	107513864	0	0.3695	0.138872	30.939	29	0.285714	-0.2251	0.06169	0.0002636	0.00383205	-0.248	0.5217	0.634524	0.999932	0.511	0.248	0.147	0.03499	-0.3152	0.2751	0.0697	0.03857	0.1518	0.07177	0.0491	0.05736	-0.06839	0.04941	0.01351	0.03351	0.06803	0.09716	0.051	0.0691	-0.05837	0.03403	-0.1761	0.1635	-0.233	0.1719	-0.0912	0.09402	-0.1193	0.1903	-10.67	6.452	-0.0163
chr1_107556814	chr1	107556814	0	0.761152	0.174737	25.4881	3	0.349315	0.4053	0.1051	0.0001151	0.00200193	-1.365	1.063	0.199106	0.999932	0.7851	0.1069	0.8706	0.1465	1.824	0.6991	-0.1387	0.0548	-0.1837	0.1267	-0.02976	0.09924	0.1387	0.08781	0.007	0.05937	0.04747	0.1505	-0.1057	0.07629	0.07084	0.06628	-0.1156	0.3138	-0.7478	0.3173	-0.1086	0.1814	-0.2774	0.3654	0.8298	0.3159	0.5494
chr1_107605804	chr1	107605804	1	0.826849	0.235834	14.4983	22	0.558608	-0.7537	0.283	0.007734	0.0524696	4.403	2.634	0.0946028	0.999932	0.8719	0.09384	5.354	0.9337	1.454	1.709	0.1955	0.1344	0.208	0.3039	0.2188	0.2357	-0.3224	0.2158	0.1328	0.1371	0.6508	0.4366	-0.3187	0.205	-0.01349	0.1516	0.6021	0.6611	0.2398	0.7198	-0.03031	0.4208	1.267	0.8285	1.606	1.142	-0.03756
chr1_107613443	chr1	107613443	0	0.2356	0.255028	8.9661	43	0.575397	0.7758	0.1998	0.0001034	0.00182485	0.5882	1.359	0.665147	0.999932	0.5411	0.2548	1.124	0.2964	-2.494	0.7434	0.06043	0.1063	-0.7864	0.2098	-0.1792	0.1526	0.07457	0.1347	0.007445	0.08371	0.4442	0.2383	-0.3214	0.1893	0.04145	0.09068	1.01	0.4303	0.3404	0.4372	0.08861	0.2455	1.325	0.5182	3.527	1.088	0.4809
chr1_10762877	chr1	10762877	0	0.201685	0.16343	17.9831	4	0.266323	-0.3121	0.08924	0.0004701	0.00603191	1.423	0.8306	0.0866722	0.999932	0.7406	0.1832	0.3371	0.09326	-2.082	0.496	0.1098	0.04962	0.1439	0.1113	-0.1618	0.09336	-0.06515	0.06718	-0.02931	0.05146	0.1519	0.1392	0.06102	0.05081	0.02597	0.05779	0.3117	0.2737	-0.4885	0.2852	0.05665	0.1576	0.5446	0.3123	-0.3555	0.2364	0.234
chr1_107630830	chr1	107630830	0	0.846345	0.200294	11.9525	23	0.558824	-0.4155	0.1754	0.01781	0.0946656	1.574	1.223	0.198095	0.999932	0.6075	0.2385	0.9429	0.2723	0.9527	0.7076	-0.0007609	0.1008	0.02546	0.1891	0.2151	0.144	0.0966	0.1259	0.03883	0.09183	0.2262	0.254	-0.03414	0.1018	0.09655	0.07482	1.757	0.3557	0.2831	0.3758	1.579	0.2425	0.9694	0.5583	-0.09185	0.4324	0.02503
chr1_107646162	chr1	107646162	0	0.855608	0.239305	6.78644	101	0.518041	0.9729	0.277	0.0004443	0.00579372	-0.2623	2.061	0.898728	0.999932	0.3174	0.2175	2.191	0.5439	1.68	1.081	0.03722	0.1532	-0.2406	0.3495	0.2704	0.2514	0.006001	0.2207	-0.2211	0.1725	-0.3031	0.4368	-0.03271	0.1326	-0.2844	0.1431	-0.7293	0.6326	0.2247	0.5972	-0.09805	0.4381	-0.02024	2.736	-0.2541	0.5518	0.659
chr1_107656249	chr1	107656249	1	0.369571	0.255186	16.7017	58	0.516878	0.6255	0.1643	0.0001405	0.00235836	2.069	1.479	0.161838	0.999932	0.7075	0.1389	1.74	0.3048	-2.05	0.9518	0.008539	0.09013	0.1919	0.1864	0.0948	0.1457	0.05581	0.125	-0.009191	0.09049	-0.1846	0.2531	0.1456	0.1259	-0.127	0.1067	-0.5656	0.4786	-0.3168	0.5334	0.1355	0.241	-0.2123	0.522	-0.7409	0.6175	0.1135
chr1_107656778	chr1	107656778	1	0.30938	0.339679	10.9525	4	0.498282	1.483	0.2618	1.473e-08	3.10422e-06	8.942	2.547	0.000446765	0.999932	0.5252	0.1584	4.608	0.8769	-7.09	1.494	-0.1766	0.1426	0.2363	0.3237	0.3001	0.2498	0.04007	0.2063	0.01609	0.1446	0.6966	0.3879	-0.2239	0.1626	0.1483	0.2359	0.3039	0.7749	-1.623	1.099	-0.03281	0.4359	0.1276	1.026	4.958	0.6936	-0.5416
chr1_107656864	chr1	107656864	0	0.650226	0.183775	20.0712	13	0.5	0.2477	0.06979	0.000387	0.00518306	0.784	0.5555	0.158144	0.999932	0.318	0.2293	0.1616	0.04147	-0.06596	0.2729	0.03079	0.04207	0.09304	0.08644	0.02805	0.06891	0.001874	0.05618	-0.007735	0.04042	-0.1559	0.1131	0.0185	0.06405	-0.03924	0.04248	0.1453	0.1985	-0.02978	0.2042	0.1997	0.1076	0.3443	0.2368	0.4946	0.314	0.1806
chr1_107661466	chr1	107661466	0	0.267386	0.338499	7.21695	38	0.476654	1.332	0.3976	0.0008087	0.00933132	10.82	3.463	0.00178133	0.999932	0.7702	0.2061	8.557	1.61	-7.134	2.102	0.04472	0.1766	-0.05941	0.4755	0.2805	0.3706	0.2163	0.2596	-0.3244	0.222	0.477	0.5478	-0.1196	0.2131	0.4664	0.2566	-0.6515	0.9436	-1.726	0.8981	-0.739	0.5353	-0.868	1.214	2.446	0.8951	-1.177
chr1_107661907	chr1	107661907	0	0.751169	0.225024	11.6441	7	0.486111	-0.6096	0.1599	0.0001375	0.0023257	-1.392	1.024	0.174028	0.999932	0.4436	0.2302	0.6698	0.1666	2.502	0.5787	0.03064	0.07297	0.09398	0.1498	-0.1677	0.1224	-0.1288	0.09874	0.06629	0.0722	-0.01015	0.2204	-0.1035	0.0806	-0.4787	0.2405	2.167	0.6287	-0.8867	0.4401	-0.4358	0.2234	-1.021	0.5863	0.535	0.3838	0.05238
chr1_107661994	chr1	107661994	0	0.660468	0.245472	13.4576	20	0.487273	0.4401	0.1262	0.0004863	0.0062132	0.9826	1.037	0.343363	0.999932	0.7116	0.2129	0.7473	0.1835	0.223	0.6601	0.002797	0.07449	0.1192	0.1431	0.004379	0.1043	-0.04968	0.09892	0.01391	0.06413	-0.1599	0.1892	-0.001145	0.1037	-0.1458	0.07401	-0.6706	0.349	0.3966	0.4063	-0.3766	0.218	-0.4731	0.3897	2.497	0.5674	0.5447
chr1_107662004	chr1	107662004	0	0.731689	0.232042	12.1695	16	0.483871	-0.6014	0.1456	3.605e-05	0.000808568	-0.9686	1.083	0.371125	0.999932	0.8165	0.1869	0.7846	0.2094	1.882	0.7022	0.177	0.0719	-0.1008	0.1384	-0.2147	0.1125	0.131	0.09235	0.006263	0.07353	0.04679	0.203	0.1143	0.08204	0.08591	0.0968	0.9987	0.3968	-0.05133	0.4077	0.09529	0.207	0.09481	0.4108	-1.242	0.4268	-0.2332
chr1_107676950	chr1	107676950	0	0.7585	0.149058	22.3627	15	0.432143	-0.1882	0.07927	0.01759	0.0938165	-0.1648	0.6347	0.795134	0.999932	0.312	0.2139	0.2655	0.0731	1.502	0.3389	0.03203	0.05253	-0.0568	0.09298	-0.04405	0.07911	-0.04117	0.0677	-0.01838	0.04733	-0.1026	0.1255	0.1118	0.07785	-0.1153	0.04784	-0.1304	0.2272	-0.1039	0.2534	0.07369	0.1343	-0.2592	0.2798	-0.5298	0.3504	-0.127
chr1_107683308	chr1	107683308	0	0.656119	0.301307	5.73898	95	0.4675	-0.3889	0.1452	0.007388	0.0506812	-1.629	1.189	0.170669	0.999932	0.7421	0.2377	0.6168	0.2692	1.842	0.6956	0.04267	0.102	-0.2387	0.1736	-0.03469	0.1384	0.152	0.1207	-0.01842	0.0874	-0.5195	0.2919	-0.311	0.1135	0.02978	0.1395	0.6961	0.526	-1.423	0.6852	-0.07191	0.2318	0.6053	0.504	0.8875	0.6207	0.1273
chr1_107694910	chr1	107694910	1	0.888208	0.229662	5.73898	28	0.294007	-1.435	0.439	0.001079	0.0115392	-2.189	3.309	0.508273	0.999932	0.7964	0.1841	8.386	1.7	4.682	2.117	-0.1336	0.226	-0.03971	0.4712	-0.2628	0.326	-0.277	0.2875	-0.01979	0.2423	0.2754	0.592	-0.2306	0.2013	-0.2199	0.2262	1.314	1.104	2.273	1.37	0.6629	0.5848	0.5365	1.286	1.219	0.8155	0.5339
chr1_107694952	chr1	107694952	1	0.767327	0.265811	8.89831	14	0.30427	-0.649	0.197	0.0009856	0.0107769	-1.289	1.738	0.458295	0.999932	0.6954	0.1617	2.046	0.422	2.473	1.005	-0.1208	0.1097	0.2184	0.2374	-0.2776	0.1925	-0.01829	0.1601	0.02323	0.104	-0.07573	0.3062	-0.07583	0.1001	0.0858	0.1063	0.3099	0.5041	-0.1848	0.5568	-0.287	0.3268	-0.9767	0.588	0.05476	0.4581	0.4884
chr1_10773739	chr1	10773739	1	0.302572	0.236175	10.9254	17	0.269784	0.3854	0.1085	0.0003819	0.00512867	-1.368	0.8611	0.112136	0.999932	0.4463	0.2528	0.5864	0.1556	-0.816	0.5366	-0.05084	0.06881	0.05393	0.1508	0.117	0.1208	-0.01477	0.09322	-0.07551	0.06714	-0.08525	0.1762	0.004593	0.07568	0.009133	0.06768	0.4339	0.331	-0.1186	0.3789	0.2591	0.2201	-0.2059	0.4516	0.3249	0.3705	0.297
chr1_10788569	chr1	10788569	0	0.791596	0.143594	20.478	9	0.27972	0.2044	0.07944	0.01009	0.0636402	-0.4546	0.752	0.545497	0.999932	0.4303	0.2411	0.3371	0.0906	1.451	0.4149	-0.105	0.04909	-0.004144	0.1103	0.2461	0.0926	0.01368	0.0709	-0.06103	0.05441	0.01547	0.1343	-0.226	0.06859	-0.07807	0.05492	0.01549	0.271	-0.2318	0.2599	-0.1708	0.1552	0.04997	0.3032	0.8819	0.3441	-0.01898
chr1_107896150	chr1	107896150	1	0.673871	0.321063	6.11525	22	0.564103	1.019	0.1843	3.237e-08	3.10422e-06	0.2826	1.702	0.868126	0.999932	0.4454	0.1813	2.166	0.5264	-0.5018	0.9537	-0.1111	0.1374	0.1369	0.2533	0.3379	0.1986	0.1048	0.1721	0.2203	0.1305	-0.3773	0.3242	-0.06748	0.1228	0.181	0.1344	0.03137	0.5628	1.03	0.6284	1.159	0.3288	0.9798	0.721	-0.1734	0.5064	0.4769
chr1_107945240	chr1	107945240	1	0.514082	0.250759	33.7864	4	0.345361	0.668	0.1381	1.321e-06	6.48586e-05	-1.513	1.553	0.329936	0.999932	0.9887	0.0111	2.329	0.2756	-0.1322	1.108	-0.1231	0.06305	-0.01103	0.163	0.08263	0.1024	0.000315	0.101	-0.02201	0.07322	0.06816	0.2074	-0.09847	0.07092	-0.1586	0.08513	0.3866	0.3758	0.01869	0.3449	0.358	0.1812	-0.0896	0.4563	1.06	0.3534	0.03584
chr1_107949552	chr1	107949552	0	0.682857	0.232933	9.72203	10	0.357895	0.2822	0.0985	0.004172	0.0330632	-0.4707	0.9116	0.605614	0.999932	0.2805	0.177	0.4407	0.1109	0.384	0.4689	-0.1139	0.06995	0.06818	0.1529	0.158	0.1073	0.04103	0.09344	0.06721	0.06474	0.3075	0.1796	-0.05866	0.06516	0.1374	0.06451	0.5953	0.3002	0.1611	0.3123	0.5216	0.207	1.008	0.4402	0.1321	0.3119	0.8431
chr1_107991023	chr1	107991023	1	0.798747	0.286022	7.99661	21	0.319343	-2.057	0.2342	1.576e-18	3.10422e-06	0.9032	2.333	0.698652	0.999932	0.868	0.1044	4.321	0.9751	3.027	1.524	0.1837	0.1501	0.5138	0.3196	0.215	0.2205	-0.3718	0.2365	0.2176	0.1565	1.565	0.439	-0.1324	0.1944	0.02396	0.199	0.8848	0.7237	-0.3415	0.8722	-0.1271	0.4476	-0.1322	0.9396	-0.8872	0.9196	-0.9197
chr1_10799216	chr1	10799216	1	0.474177	0.208961	20.3492	13	0.269504	-0.2892	0.09027	0.001358	0.0138578	0.3458	0.7919	0.66235	0.999932	0.5051	0.2371	0.4873	0.1124	-0.1029	0.4691	0.02676	0.0537	-0.1893	0.1144	0.09088	0.08292	0.116	0.07573	-0.05058	0.05558	-0.1282	0.1451	-0.06105	0.066	-0.1288	0.05806	-0.09714	0.249	0.003962	0.2485	-0.02633	0.1487	0.1518	0.2989	1.091	0.3213	0.03631
chr1_108018530	chr1	108018530	1	0.845148	0.204976	19.8	27	0.33209	-1.006	0.2271	9.432e-06	0.000304972	1.44	2.138	0.500612	0.999932	0.9278	0.08841	4.152	0.8238	2.133	1.409	0.2583	0.1294	-0.02098	0.2254	0.1951	0.1853	-0.2566	0.1697	-0.06829	0.129	0.1324	0.3187	-0.2729	0.214	-0.01202	0.1266	0.979	0.6127	1.132	0.6096	0.239	0.3059	1.459	0.7578	2.635	1.88	0.1705
chr1_10802412	chr1	10802412	1	0.611729	0.357742	10.6271	28	0.26779	0.8354	0.3089	0.006838	0.0477605	-1.667	3.213	0.603879	0.999932	0.9225	0.04922	9.336	1.5	-0.07399	2.275	-0.1456	0.1394	-0.007437	0.3493	-0.2354	0.2501	-0.5032	0.2412	-0.02041	0.1673	0.8042	0.494	-0.05072	0.3038	0.2899	0.199	3.151	0.8741	1.178	0.8773	1.056	0.4531	0.2115	1.024	9.536	4.326	0.9977
chr1_10802634	chr1	10802634	1	0.786067	0.286534	8.6	31	0.268939	0.9501	0.2694	0.0004213	0.00554946	-3.365	3.016	0.264544	0.999932	0.8893	0.06035	7.303	1.792	3.272	2.06	-0.1515	0.1598	-0.2932	0.3471	-0.2126	0.2733	0.1523	0.2395	-0.1937	0.1616	-0.6113	0.462	0.02166	0.2978	-0.6138	0.2406	-0.8317	0.8488	-0.08427	0.8959	-0.6397	0.5026	-0.9999	1.091	2.273	1.61	-0.7883
chr1_108063314	chr1	108063314	0	0.82918	0.160596	22.1932	18	0.48556	0.4634	0.0963	1.496e-06	6.94307e-05	-0.405	0.894	0.650534	0.999932	0.5061	0.2512	0.5058	0.1531	1.55	0.5139	-0.1236	0.06113	0.001214	0.119	0.0777	0.09896	0.1103	0.0863	-0.04048	0.05685	-0.03289	0.1848	-0.01541	0.08708	-0.03918	0.059	-0.321	0.2727	-0.6109	0.278	-0.09617	0.1736	-0.04501	0.3607	0.4233	0.4481	-0.1449
chr1_108063317	chr1	108063317	0	0.756444	0.170991	22.1932	18	0.48556	0.3499	0.08334	2.69e-05	0.000633003	-0.1825	0.8375	0.827499	0.999932	0.7821	0.2109	0.4826	0.1223	0.9595	0.5427	-0.0256	0.0536	0.03279	0.1078	0.04881	0.08565	0.1268	0.07334	-0.06349	0.05342	-0.005633	0.158	0.1011	0.06946	-0.05045	0.04976	-0.5426	0.2535	-0.8242	0.249	0.05622	0.1506	-0.1114	0.3012	0.003684	0.3884	0.08607
chr1_108063322	chr1	108063322	0	0.894205	0.1085	22.0712	18	0.48556	0.3855	0.1011	0.0001368	0.00231396	0.2204	0.9591	0.818248	0.999932	0.4957	0.261	0.4596	0.1611	1.749	0.5121	-0.06395	0.07118	0.2736	0.1353	0.1405	0.1128	0.1717	0.09424	0.07007	0.0617	-0.07894	0.1837	-0.1185	0.0933	-0.03605	0.06014	-0.08173	0.3268	-0.3736	0.3019	-0.004487	0.1768	0.3286	0.4	1.13	0.5079	0.08914
chr1_108063338	chr1	108063338	0	0.772189	0.192405	13.7492	22	0.489011	0.4108	0.0986	3.096e-05	0.000680515	0.5825	0.8883	0.511987	0.999932	0.4399	0.2673	0.4513	0.1291	0.7284	0.4806	0.01277	0.06581	-0.08636	0.1313	0.07867	0.106	0.01953	0.08779	0.02768	0.06381	-0.1567	0.171	-0.05647	0.09088	-0.003718	0.05688	-0.2422	0.2763	-0.1329	0.2989	0.1451	0.1683	0.5829	0.3704	0.3497	0.5171	-0.1604
chr1_108076890	chr1	108076890	1	0.529265	0.154577	72.1288	0	0.489831	0.216	0.06078	0.0003801	0.0051206	-0.7602	0.6163	0.217393	0.999932	0.6831	0.1532	0.347	0.05851	0.2158	0.4129	-0.0006891	0.03484	-0.08555	0.07476	0.09591	0.05491	0.04143	0.04793	-0.03297	0.03669	0.08115	0.09594	-0.009261	0.03988	0.02087	0.0372	0.1971	0.1776	0.4501	0.1854	0.06682	0.1003	-0.002696	0.2242	0.1769	0.1677	0.1863
chr1_108076954	chr1	108076954	1	0.546082	0.145775	69.6102	0	0.489831	-0.126	0.04149	0.002394	0.0215303	0.4585	0.3462	0.185377	0.999932	0.2734	0.1758	0.1008	0.02013	0.05593	0.1827	-0.03307	0.02583	0.122	0.05438	0.03477	0.04178	0.0401	0.03582	0.01156	0.02689	-0.064	0.06622	0.1015	0.03096	-0.08241	0.02737	0.2016	0.1222	1.095	0.1397	0.1088	0.0774	0.07349	0.155	-0.6441	0.1385	0.1349
chr1_108080898	chr1	108080898	0	0.853034	0.254342	9.04407	17	0.491007	-0.7371	0.2869	0.0102	0.0641185	6.365	2.988	0.0331561	0.999932	0.7949	0.1454	6.919	1.518	-0.05727	1.922	0.1054	0.1827	0.02622	0.3647	-0.4627	0.2686	-0.1682	0.2872	0.1001	0.1727	1.027	0.5642	-0.1441	0.2073	0.1778	0.198	1.637	0.8346	0.7904	0.8085	1.264	0.5108	1.868	1.114	2.144	0.8937	0.4753
chr1_10815335	chr1	10815335	0	0.173745	0.245557	15.739	31	0.274621	2.786	0.2385	1.578e-31	3.10422e-06	-5.435	2.024	0.00724698	0.999932	0.4033	0.2223	3.129	0.6864	-2.421	1.105	0.06916	0.1148	0.6442	0.2772	-0.08664	0.2664	-0.1645	0.1944	0.1392	0.1464	-0.6421	0.4288	-0.1214	0.2197	0.2041	0.1505	0.1004	0.7445	-0.79	0.8493	0.009092	0.3763	-1.018	1.033	1.469	1.19	-0.2572
chr1_108156076	chr1	108156076	0	0.770315	0.192528	15.7525	16	0.311828	0.3234	0.1125	0.004049	0.0323036	1.318	0.9853	0.181006	0.999932	0.3435	0.2342	0.504	0.1237	0.8331	0.4932	-0.04264	0.06528	0.01381	0.1395	0.1067	0.1023	0.01738	0.08903	0.05175	0.06387	0.0559	0.1795	0.1807	0.07776	-0.04513	0.06546	-0.3385	0.2918	-0.4177	0.2949	0.08091	0.19	-0.4444	0.3444	-1.161	0.3731	0.1351
chr1_108156537	chr1	108156537	0	0.218995	0.151617	22.339	30	0.316981	0.2165	0.08748	0.01331	0.0773749	0.5534	0.825	0.502356	0.999932	0.6315	0.2123	0.4429	0.1035	-1.696	0.4767	0.2098	0.04977	-0.2163	0.1118	-0.03788	0.07621	-0.04513	0.08226	-0.001242	0.05302	-0.1791	0.1471	-0.1253	0.1092	-0.0205	0.05638	-0.1354	0.2657	-0.04589	0.2818	-0.01377	0.1479	0.6886	0.3118	-4.523	5.643	0.08164
chr1_108161457	chr1	108161457	1	0.226826	0.309891	21.8508	29	0.308271	2.612	0.2271	1.303e-30	3.10422e-06	0.08982	2.221	0.967741	0.999932	0.9458	0.08451	4.447	1.16	-3.326	1.58	-0.1396	0.1029	0.1994	0.2547	0.1115	0.1781	-0.1007	0.1938	-0.03877	0.135	0.1034	0.3948	-0.1352	0.2631	-0.01657	0.1504	-2.466	0.7369	-2.893	0.8511	-0.6521	0.3308	0.3236	0.7873	-3.931	1.754	-0.4488
chr1_108198635	chr1	108198635	1	0.7978	0.201943	18.2949	3	0.320205	-0.4215	0.1572	0.007331	0.0503871	3.459	1.639	0.0348211	0.999932	0.869	0.09347	1.91	0.3249	0.705	1.053	-0.1275	0.07625	-0.1668	0.1858	-0.02811	0.1343	0.02699	0.122	0.08517	0.089	0.2532	0.2356	-0.03001	0.1028	-0.009326	0.09319	-0.2323	0.3986	-0.3581	0.4226	-0.3505	0.227	-0.1885	0.48	0.3577	0.4071	-0.09916
chr1_108222643	chr1	108222643	0	0.746684	0.231921	10.2339	14	0.329181	-0.4079	0.1124	0.0002831	0.00407358	1.135	0.9419	0.228199	0.999932	0.4104	0.2617	0.449	0.1513	0.7035	0.508	-0.07486	0.06541	0.295	0.1607	0.1927	0.1051	0.04947	0.08762	-0.04352	0.06419	0.1686	0.1753	-0.08065	0.06951	0.0353	0.0609	-0.1017	0.3056	-0.3025	0.3341	0.3381	0.2162	0.6957	0.3941	0.04216	0.3998	-0.1048
chr1_108224453	chr1	108224453	1	0.452832	0.384057	8.98983	34	0.314176	0.9695	0.3193	0.00239	0.0215002	0.5421	3.09	0.860736	0.999932	0.8885	0.06031	8.404	1.47	-0.6204	2.187	-0.02741	0.1432	0.3467	0.3595	0.2946	0.2666	0.08196	0.248	0.04385	0.1661	0.5068	0.4541	0.03013	0.1743	0.4062	0.222	-0.301	0.8396	-1.818	0.8397	-0.7667	0.4746	-1.002	0.995	-0.007084	0.8105	-0.1178
chr1_10826117	chr1	10826117	0	0.685986	0.279899	7.28136	40	0.284314	0.2791	0.1029	0.006686	0.0470314	-1.003	0.9876	0.309823	0.999932	0.4113	0.2773	0.415	0.1293	1.176	0.5004	-0.07625	0.0751	0.2276	0.1777	-0.2522	0.1224	0.2389	0.1045	0.02623	0.07252	-0.2444	0.206	0.156	0.0886	-0.0193	0.06316	-0.4653	0.3195	-0.3248	0.2991	-0.08681	0.2005	-0.3642	0.3576	-0.7902	0.4364	-0.3299
chr1_10827320	chr1	10827320	1	0.859731	0.220234	6.36949	40	0.284314	-1.425	0.2483	9.622e-09	3.10422e-06	-0.2417	2.977	0.935292	0.999932	0.8058	0.1646	5.071	1.395	3.976	1.785	0.03032	0.1692	-0.01738	0.4178	-0.395	0.367	-0.03251	0.2022	0.252	0.1939	-0.1991	0.4726	0.01256	0.1838	0.0635	0.2015	0.6202	1.005	-0.5314	0.8574	0.4527	0.5456	1.233	1.158	0.6049	0.8982	-0.3178
chr1_10830439	chr1	10830439	0	0.708722	0.258854	17.5017	4	0.30756	0.6949	0.1373	4.137e-07	2.69573e-05	-1.832	1.483	0.216706	0.999932	0.6715	0.1547	2.023	0.3365	1.752	0.9433	-0.1729	0.09413	-0.137	0.2063	0.08536	0.1502	-0.06411	0.1283	-0.1192	0.08693	-0.1272	0.2533	-0.1126	0.09989	-0.1308	0.09824	-0.52	0.4695	0.03494	0.4799	-0.7275	0.2666	-0.4619	0.5602	0.1329	0.4089	0.06631
chr1_108329783	chr1	108329783	1	0.313358	0.302817	22.0915	16	0.367384	2.482	0.1493	4.994e-62	3.10422e-06	-1.028	1.161	0.375917	0.999932	0.2771	0.1902	1.117	0.2418	-2.821	0.6198	0.01394	0.08249	0.1262	0.1661	-0.009952	0.133	0.1098	0.1145	0.0502	0.09186	-0.9419	0.2457	0.0686	0.1104	-0.2299	0.08993	-0.9854	0.4238	-0.3407	0.465	0.4884	0.2312	-0.1585	0.4945	0.1462	0.5675	-0.2096
chr1_108330076	chr1	108330076	1	0.510413	0.304449	8.96271	71	0.428571	1.686	0.2119	1.764e-15	3.10422e-06	-2.424	2.098	0.247932	0.999932	0.7927	0.1184	3.172	0.7169	0.03444	1.289	-0.1694	0.1204	-0.04662	0.2596	0.136	0.181	0.1452	0.1615	0.177	0.126	0.3399	0.3503	-0.2155	0.1547	-0.1543	0.1522	-0.6992	0.6743	-0.9892	0.7182	-0.2088	0.3492	-0.292	0.6872	0.4497	0.5097	0.2699
chr1_108333138	chr1	108333138	0	0.877597	0.172101	15.3695	6	0.358131	-0.427	0.1479	0.003896	0.0314143	-0.3945	1.349	0.769951	0.999932	0.4922	0.2818	0.9704	0.2482	3.243	0.7041	-0.1223	0.0789	-0.2493	0.1972	0.06012	0.1341	0.1109	0.1344	-0.09689	0.08789	0.2134	0.2357	-0.08292	0.08644	-0.06663	0.07271	-3.133	0.3977	-0.6262	0.4433	-0.02549	0.2643	0.2177	0.4741	-0.4081	0.3996	0.1078
chr1_108333242	chr1	108333242	0	0.84928	0.152431	18.6576	5	0.360345	0.2389	0.09792	0.01468	0.0828866	-0.8027	0.8707	0.35658	0.999932	0.519	0.2632	0.3347	0.1087	2.147	0.4607	-0.168	0.06273	0.09009	0.1445	0.06468	0.09974	-0.06858	0.08149	0.0365	0.0584	-0.02846	0.1512	-0.06846	0.05985	0.05858	0.0491	-1.471	0.2661	-0.04613	0.3041	0.1466	0.1908	0.1739	0.3376	0.2759	0.2717	-0.3061
chr1_108371977	chr1	108371977	0	0.884699	0.122768	19.1424	16	0.376344	0.2563	0.09565	0.007363	0.0505593	-0.8875	1.003	0.37624	0.999932	0.7379	0.2222	0.4408	0.1331	1.999	0.5614	-0.1795	0.06478	-0.1567	0.1221	0.06882	0.09155	0.2077	0.09303	0.005582	0.05919	0.186	0.1726	-0.09489	0.07022	0.1361	0.07649	0.6379	0.3508	-0.06705	0.3324	0.2991	0.1635	0.3505	0.3688	1.026	0.3247	0.1461
chr1_108434033	chr1	108434033	1	0.77555	0.262197	20.9525	0	0.338983	-1.615	0.1646	1.052e-22	3.10422e-06	-1.865	1.666	0.262949	0.999932	0.8402	0.07699	2.224	0.3435	3.572	1.104	-0.02978	0.08499	0.2777	0.1937	0.05088	0.1397	-0.0362	0.1279	-0.01656	0.09332	-0.5014	0.2543	0.09882	0.1058	-0.03427	0.1134	0.7404	0.5565	-0.184	0.5489	-0.1951	0.3072	-0.8336	0.566	-0.2409	0.4216	-0.05256
chr1_108474946	chr1	108474946	1	0.864795	0.229177	19.4203	23	0.367647	-0.5387	0.2284	0.01832	0.0966535	-0.7849	2.417	0.745377	0.999932	0.9542	0.06055	5.044	0.8578	3.363	1.679	-0.04561	0.1293	-0.1657	0.2719	0.1741	0.2161	-0.2652	0.2041	-0.09992	0.132	0.1275	0.3956	-0.3036	0.2123	-0.1997	0.1489	0.148	0.6297	1.677	0.6806	0.05948	0.3836	-0.03483	0.7724	2.883	0.8852	-0.1083
chr1_108478211	chr1	108478211	1	0.744074	0.276305	12.8068	25	0.372222	0.9664	0.2478	9.622e-05	0.00172687	-1.492	2.624	0.569629	0.999932	0.8731	0.07065	5.417	0.7989	1.859	1.741	0.06464	0.131	0.2095	0.2793	0.1343	0.2331	-0.08759	0.188	-0.04048	0.141	0.3771	0.3638	-0.1224	0.1606	-0.06167	0.1788	-0.0003234	0.666	-0.9371	0.6983	-0.1231	0.3802	-0.04068	0.8639	0.2518	0.7309	0.6219
chr1_108484567	chr1	108484567	0	0.849985	0.235789	5.9322	49	0.345528	0.5707	0.2309	0.01346	0.078022	-0.2953	1.96	0.880241	0.999932	0.7244	0.2357	1.791	0.4661	2.267	1.093	-0.1714	0.1133	-0.3934	0.2915	0.009816	0.2054	0.1697	0.1809	-0.2262	0.1337	0.4713	0.3363	-0.2	0.1139	-0.1177	0.1294	-0.3279	0.5873	0.4556	0.5904	-0.645	0.3373	-0.2959	0.6204	0.5988	0.5636	-0.2689
chr1_108506604	chr1	108506604	1	0.479562	0.416191	5.3322	37	0.350775	2.847	0.4514	2.813e-10	3.10422e-06	-1.07	3.791	0.777754	0.999932	0.7991	0.08924	10.44	2.356	-1.472	2.385	0.3535	0.2331	0.5557	0.4547	-0.0891	0.3837	0.308	0.308	-0.01451	0.206	0.6351	0.5578	0.1923	0.2068	0.01148	0.2531	0.4673	1.011	-0.7719	1.231	-0.1107	0.5987	0.717	1.192	-0.6667	0.8499	0.7378
chr1_108544729	chr1	108544729	0	0.100676	0.089528	26.4203	27	0.33209	0.2638	0.07152	0.0002251	0.00341395	-0.2696	0.5709	0.636758	0.999932	0.2997	0.2176	0.1278	0.04996	-2.254	0.2772	0.0562	0.05156	0.196	0.08931	0.03637	0.07857	-0.03615	0.06754	0.05861	0.05054	0.09071	0.1338	-0.05312	0.1123	-0.004675	0.05261	-0.4703	0.2594	-0.1775	0.269	-0.1188	0.1317	-0.156	0.2997	0.6649	0.6043	-0.3498
chr1_108544742	chr1	108544742	0	0.201761	0.120336	27.8136	28	0.333333	0.268	0.05818	4.097e-06	0.000153204	-0.0965	0.511	0.850214	0.999932	0.5617	0.2687	0.09802	0.04267	-1.622	0.2789	0.04386	0.04029	0.0853	0.07208	-0.08977	0.05826	-0.03866	0.0534	-0.04746	0.03389	0.05207	0.09858	-0.01395	0.07311	0.1361	0.04547	-0.09684	0.1803	-0.09003	0.1802	-0.03785	0.1004	-0.01839	0.2237	2.998	0.7253	0.04119
chr1_10855488	chr1	10855488	0	0.695937	0.226362	12.0102	18	0.32852	0.5169	0.08622	2.041e-09	3.10422e-06	1.298	0.9686	0.18022	0.999932	0.4162	0.275	0.4655	0.1483	-0.1521	0.5073	-0.02804	0.06197	-0.09514	0.138	0.06798	0.107	0.01252	0.08876	-0.04456	0.06349	-0.02015	0.1777	-0.1464	0.1071	-0.05823	0.05768	0.2294	0.2846	0.2916	0.3077	0.2319	0.1759	0.153	0.3376	2.127	0.5622	0.4003
chr1_108626781	chr1	108626781	0	0.623809	0.226201	9.74915	32	0.368821	-0.2194	0.08416	0.009141	0.05925	1.866	0.8018	0.0199512	0.999932	0.5607	0.2855	0.2607	0.09353	-0.104	0.4193	-0.02191	0.05907	0.1219	0.1166	-0.06914	0.08445	-0.1193	0.08742	0.00213	0.05708	-0.08314	0.1416	0.04697	0.09954	-0.1327	0.05051	-0.2984	0.2459	-0.1032	0.2654	0.1019	0.1519	-0.1074	0.3058	4.426	2.897	0.1174
chr1_108640857	chr1	108640857	0	0.851115	0.115429	25.0847	23	0.408088	-0.2582	0.07482	0.0005581	0.00693787	1.555	0.7921	0.0496304	0.999932	0.8027	0.1833	0.2818	0.08603	1.379	0.4523	-0.0104	0.04628	0.09347	0.09718	0.02319	0.07311	-0.1477	0.08337	0.07157	0.04767	-0.06152	0.1321	-0.03972	0.08125	-0.04383	0.05529	0.06261	0.2286	-0.1659	0.2211	0.09216	0.1337	0.3201	0.2937	0.04851	0.5751	0.1228
chr1_108654944	chr1	108654944	1	0.499177	0.359579	8.30169	16	0.399642	1.545	0.2036	3.325e-14	3.10422e-06	0.3829	2.494	0.877982	0.999932	0.8796	0.08181	3.919	0.6677	-1.489	1.573	-0.0947	0.1284	0.05623	0.2504	-0.1642	0.1942	0.2546	0.1633	-0.3514	0.1338	0.4719	0.3275	0.05998	0.1371	-0.1544	0.1475	-0.7624	0.6455	-0.2334	0.6285	0.1531	0.3647	-0.8632	0.7444	-0.9992	0.5502	0.2263
chr1_108655360	chr1	108655360	1	0.734409	0.257989	12.5322	16	0.396057	0.6119	0.1853	0.000958	0.0105345	-0.7526	2.106	0.720822	0.999932	0.869	0.09358	3.363	0.5182	1.196	1.436	0.1575	0.1025	-0.2039	0.2229	0.2468	0.1636	0.07288	0.1483	-0.1066	0.1085	0.5687	0.2792	-0.2825	0.1638	-0.2111	0.1307	-0.04219	0.5788	-0.06003	0.5317	-0.5279	0.3066	-0.4888	0.744	2.011	0.8994	-0.3583
chr1_108655384	chr1	108655384	0	0.860544	0.189877	6.83051	38	0.404669	-0.6078	0.1751	0.0005168	0.00651303	0.1254	1.425	0.929877	0.999932	0.3556	0.2416	0.9837	0.2824	2.159	0.6986	-0.2195	0.1105	0.2131	0.2135	-0.2559	0.1645	-0.1329	0.1622	-0.1579	0.1037	-0.2831	0.3183	-0.3769	0.2049	-0.09136	0.1116	0.2941	0.4561	0.6413	0.5578	0.06325	0.2936	0.5541	0.6601	20.98	12.93	0.1036
chr1_108693220	chr1	108693220	1	0.862004	0.174413	24.261	9	0.363636	0.6889	0.1774	0.0001035	0.00182788	-1.525	1.84	0.407215	0.999932	0.8545	0.1029	2.576	0.4126	1.821	1.192	-0.08839	0.09482	0.1228	0.1979	-0.05887	0.1528	-0.01907	0.1417	0.2947	0.09984	0.2008	0.2599	-0.1263	0.1123	0.1004	0.09665	0.8605	0.436	0.7661	0.4709	0.8918	0.2533	1.717	0.6298	1.616	0.5752	0.4715
chr1_108727011	chr1	108727011	0	0.164384	0.19458	13.1695	7	0.373264	-0.5443	0.1141	1.837e-06	9.23816e-05	-1.381	1.187	0.244652	0.999932	0.6325	0.2115	0.8358	0.2162	-0.8109	0.7007	0.08358	0.07757	-0.01702	0.1726	0.1966	0.1231	-0.1759	0.1069	0.1387	0.07516	-0.3709	0.2085	0.1354	0.0847	-0.1172	0.07756	-0.5888	0.3769	-0.2174	0.3725	0.2754	0.2363	-0.709	0.4958	-0.8414	0.4062	0.004944
chr1_108727026	chr1	108727026	0	0.183026	0.189258	12.9559	24	0.370849	-0.4181	0.1222	0.000621	0.00754029	-0.1721	1.396	0.901885	0.999932	0.7506	0.167	1.006	0.2195	-1.174	0.7975	-0.02552	0.0852	0.06837	0.1598	0.1975	0.1259	-0.05092	0.1227	0.06646	0.07732	-0.2916	0.2183	0.3324	0.1397	-0.04026	0.07998	-0.4786	0.3641	-0.5332	0.4129	0.08991	0.2209	-0.2584	0.4485	0.692	0.7542	0.1866
chr1_108746570	chr1	108746570	1	0.850439	0.260277	8.10847	11	0.357394	1.023	0.359	0.004378	0.0343282	-0.07042	3.584	0.984324	0.999932	0.9108	0.07932	9.629	1.462	3.045	2.462	-0.08751	0.1556	-0.4913	0.4377	-0.3746	0.3115	-0.328	0.2451	0.215	0.2115	-0.3128	0.5292	-0.05622	0.2136	0.2531	0.2234	0.7066	0.9849	-1.011	0.9082	-0.4028	0.6341	0.5881	1.106	0.3663	0.8623	-0.9334
chr1_108756834	chr1	108756834	0	0.663663	0.164567	16.4271	30	0.369811	0.1808	0.07068	0.01052	0.0656107	-0.5073	0.7164	0.478868	0.999932	0.7991	0.1695	0.2552	0.06852	0.6037	0.4045	-0.1269	0.05002	0.02886	0.08756	0.1122	0.07535	-0.07924	0.06662	-0.0005421	0.04493	0.39	0.1235	0.02354	0.08472	-0.07917	0.04825	0.05224	0.208	-0.4279	0.2187	0.1055	0.1273	0.06951	0.2531	-22.63	8.545	0.2796
chr1_108819378	chr1	108819378	1	0.876388	0.197414	10.4475	21	0.341241	0.5996	0.2147	0.005232	0.0392129	-0.8615	1.952	0.658965	0.999932	0.6714	0.1732	2.64	0.6231	2.4	1.161	0.01731	0.1191	0.06664	0.2867	0.05942	0.1899	-0.003603	0.1696	0.007251	0.1219	0.3334	0.3018	0.02993	0.2019	0.1912	0.118	0.1283	0.6106	-0.2846	0.7492	-0.001689	0.3828	0.545	0.8173	-0.477	1.002	0.1076
chr1_108819444	chr1	108819444	0	0.622399	0.354169	5.29831	39	0.341797	-2.157	0.2139	6.552e-24	3.10422e-06	0.6331	1.572	0.687143	0.999932	0.2976	0.2188	1.367	0.406	2.365	0.8111	0.07016	0.121	0.04931	0.2256	-0.1623	0.166	-0.08667	0.1673	0.02243	0.1221	0.04411	0.3602	0.3566	0.2079	-0.02824	0.1419	-0.44	0.5507	-0.02289	0.7789	-0.3385	0.3779	-0.9488	0.6868	-3.118	0.9482	-0.42
chr1_108849251	chr1	108849251	1	0.860878	0.206704	5.2	46	0.343373	0.4623	0.1558	0.003012	0.025735	-0.6513	1.259	0.604936	0.999932	0.3325	0.2332	0.4722	0.2626	2.421	0.6087	0.07751	0.1145	-0.09573	0.209	-0.1805	0.1347	0.06102	0.1493	0.1943	0.09211	0.3955	0.291	0.4813	0.1742	0.09085	0.0911	-1.186	0.5087	-1.015	0.5071	0.1629	0.2805	-0.7851	0.5959	-1.937	1.02	-0.7948
chr1_108869299	chr1	108869299	1	0.499124	0.337631	8.20339	21	0.291971	1.03	0.2095	8.943e-07	5.38735e-05	0.4632	2.185	0.832114	0.999932	0.982	0.02828	4.055	0.6582	-0.7034	1.555	0.09325	0.1099	0.3535	0.2381	0.2485	0.1699	0.131	0.1658	-0.02641	0.1142	-0.231	0.3296	0.1187	0.1515	0.02978	0.1212	-0.3941	0.6145	0.06745	0.591	0.1285	0.3711	-0.5578	0.7083	-1.092	0.7563	-0.2014
chr1_10889152	chr1	10889152	0	0.801508	0.241792	5.85424	37	0.329457	-0.5035	0.1629	0.001995	0.0186625	1.229	1.567	0.432863	0.999932	0.7012	0.2159	1.615	0.4699	1.903	0.9925	-0.1596	0.1074	0.1986	0.229	0.1752	0.1751	0.07487	0.1521	0.1816	0.1088	0.04521	0.2994	0.2232	0.18	-0.145	0.1165	-0.4172	0.5591	-0.4576	0.6172	-0.1177	0.3533	-0.5202	0.6388	-1.752	1.005	-0.04732
chr1_10889156	chr1	10889156	0	0.77055	0.269355	5.88136	37	0.329457	-0.6466	0.1901	0.0006679	0.00800213	1.438	1.571	0.360013	0.999932	0.7003	0.1962	1.928	0.5318	1.491	1.007	-0.08598	0.1104	0.253	0.2122	-0.07738	0.1819	0.1558	0.1702	0.2389	0.1156	0.09178	0.3025	0.2238	0.2184	-0.009888	0.1162	0.01078	0.572	-0.0637	0.635	0.2342	0.3669	0.2351	0.7208	-1.176	1.126	-0.07028
chr1_10890157	chr1	10890157	1	0.81591	0.231111	16.0373	11	0.316901	0.9256	0.2242	3.652e-05	0.000818613	2.05	2.414	0.395763	0.999932	0.9837	0.02839	4.718	0.772	0.5645	1.645	0.04029	0.1003	0.06843	0.235	0.07285	0.1902	0.003863	0.1784	-0.1485	0.1403	0.2796	0.3405	0.1704	0.1381	-0.03733	0.1331	0.4637	0.5683	0.2447	0.5502	0.3378	0.3038	-0.2519	0.6951	-0.6735	0.7196	1.004
chr1_108926284	chr1	108926284	1	0.286989	0.306184	16.5559	16	0.369176	2.01	0.1832	5.227e-28	3.10422e-06	0.3303	1.968	0.866713	0.999932	0.7967	0.1094	3.248	0.5699	-3.129	1.263	-0.2082	0.1264	-0.2301	0.2359	-0.2526	0.1746	0.1698	0.1587	-0.181	0.126	-0.5744	0.4014	0.001036	0.1626	0.2468	0.1443	-0.8699	0.6182	-2.022	0.6774	-0.1301	0.3071	0.2277	0.7396	0.2242	0.7355	-0.2166
chr1_108963906	chr1	108963906	1	0.273701	0.178602	12.8136	30	0.467925	0.2724	0.0731	0.0001939	0.00303372	-0.6102	0.7247	0.399786	0.999932	0.5224	0.2565	0.2927	0.09534	-0.987	0.4158	0.05266	0.05776	0.01016	0.1084	0.02491	0.09086	0.05834	0.07871	0.04066	0.05517	0.01728	0.1448	-0.1049	0.1066	-0.07303	0.05212	-0.1831	0.2569	0.2003	0.3001	-0.01861	0.1632	-0.04241	0.3205	7.006	2.672	-0.05701
chr1_108963910	chr1	108963910	0	0.396559	0.204861	12.8	30	0.467925	0.3324	0.07358	6.263e-06	0.000231942	-0.329	0.7639	0.666698	0.999932	0.5863	0.2421	0.2934	0.08387	-0.4751	0.4323	-0.09046	0.05798	-0.02147	0.1016	-0.09938	0.0822	0.07573	0.07908	-0.04916	0.05029	0.1103	0.144	-0.04736	0.107	-0.05585	0.0517	-0.2341	0.2376	-0.5642	0.267	-0.2215	0.1636	-0.1115	0.3217	7.509	3.531	-0.2148
chr1_108963922	chr1	108963922	1	0.189289	0.214645	7.93898	35	0.475	1.141	0.1387	1.945e-16	3.10422e-06	0.0947	1.358	0.944405	0.999932	0.8256	0.1518	1.408	0.3281	-3.664	0.9302	-0.1132	0.1045	-0.08503	0.198	-0.4202	0.1452	0.08659	0.1382	-0.08848	0.09882	0.5759	0.2599	-0.5694	0.2394	0.2457	0.1339	0.7548	0.4981	-0.1846	0.5489	0.1118	0.2807	1.695	0.6879	-4.417	1.959	0.433
chr1_108963942	chr1	108963942	0	0.486366	0.214765	12.9966	17	0.469424	0.266	0.07082	0.0001725	0.00280341	0.3075	0.7398	0.677664	0.999932	0.4347	0.2473	0.3173	0.07968	-0.7672	0.4125	-0.009854	0.05429	0.2779	0.1141	-0.1181	0.08932	0.0587	0.07238	-0.07327	0.04996	0.0611	0.1352	0.1819	0.06941	0.03605	0.05373	-0.07044	0.2532	-0.1991	0.2632	0.1873	0.1629	-0.0394	0.317	-0.9042	0.3621	-0.1049
chr1_108964056	chr1	108964056	0	0.748271	0.244886	8.21695	19	0.458333	0.3035	0.1084	0.00512	0.0385364	-0.7078	1.164	0.543137	0.999932	0.2975	0.2095	0.6936	0.1773	0.9468	0.5944	-0.1364	0.08004	0.3736	0.1851	0.2714	0.1347	-0.106	0.115	0.0168	0.08321	0.3548	0.2214	-0.02254	0.08442	-0.1109	0.08281	0.02257	0.3508	0.05779	0.4061	0.08601	0.2287	-0.06137	0.4099	0.6917	0.3815	0.2819
chr1_10897503	chr1	10897503	1	0.779469	0.209486	16.6271	26	0.321561	-0.7406	0.1498	7.64e-07	4.42843e-05	-1.761	1.503	0.241335	0.999932	0.9127	0.1048	2.155	0.4616	2.205	1.07	0.2299	0.09562	0.1347	0.1725	-0.09415	0.137	-0.1232	0.1202	-0.1527	0.08718	0.1037	0.2471	0.3313	0.1649	0.176	0.09918	1.418	0.4826	1.883	0.5835	0.3785	0.2555	0.5199	0.5522	0.8621	1.018	0.725
chr1_10897742	chr1	10897742	1	0.506531	0.336423	13.9288	14	0.327402	2.161	0.2121	2.246e-24	3.10422e-06	-1.686	2.16	0.435064	0.999932	0.9835	0.03094	4.57	0.6499	-1.377	1.58	0.08105	0.09183	-0.09696	0.252	-0.004544	0.1794	-0.2159	0.1542	-0.03199	0.1127	0.5108	0.3009	-0.1468	0.1256	0.1147	0.1308	0.4813	0.5434	0.7935	0.5532	0.4148	0.2812	-0.8199	0.6986	0.9261	0.5553	0.1225
chr1_10900922	chr1	10900922	0	0.615137	0.286256	7.67458	22	0.322344	-0.3205	0.1108	0.003813	0.0308482	0.2022	1.029	0.844218	0.999932	0.4018	0.2307	0.6055	0.1824	0.6788	0.5723	-0.02544	0.0736	-0.1132	0.1512	-0.1376	0.1217	0.0904	0.1042	0.02974	0.07282	-0.02035	0.21	-0.1428	0.08635	-0.1179	0.08761	0.22	0.3392	-0.08781	0.3313	0.0536	0.2086	0.5823	0.404	1.129	0.4186	0.05269
chr1_1090261	chr1	1090261	0	0.175822	0.174635	12.4169	25	0.27037	0.3161	0.1055	0.002723	0.0237709	-1.676	0.9144	0.0668181	0.999932	0.5474	0.2508	0.4184	0.1306	-1.272	0.5296	0.1061	0.06915	0.1257	0.1546	-0.3631	0.1144	0.06718	0.1106	0.05564	0.06765	-0.3344	0.1706	0.1804	0.133	-0.05164	0.06532	-0.281	0.3335	0.2291	0.3602	0.03073	0.1919	-0.3063	0.3717	0.01102	0.7711	-0.551
chr1_109036974	chr1	109036974	0	0.46722	0.233986	13.5593	18	0.480144	-0.2252	0.08629	0.009047	0.058833	-0.7319	0.872	0.401281	0.999932	0.5689	0.2525	0.5182	0.1375	0.3971	0.5288	-0.1314	0.06051	0.2448	0.1221	0.4557	0.0966	-0.05418	0.07876	-0.02359	0.0575	-0.3915	0.1599	-0.1472	0.09541	-0.1288	0.05774	-0.1525	0.3005	0.0672	0.2994	-0.1139	0.1753	0.04727	0.3157	0.4296	0.492	-0.03197
chr1_109042050	chr1	109042050	1	0.782257	0.272638	7.66441	30	0.467925	-1.365	0.2122	1.258e-10	3.10422e-06	-3.385	2.24	0.130748	0.999932	0.9669	0.04903	4.025	0.8524	4.296	1.581	-0.1831	0.1301	-0.3943	0.2898	-0.1696	0.1715	-0.04125	0.1778	0.04896	0.1319	-0.1379	0.4213	-0.1758	0.1952	0.3331	0.1567	1.54	0.8685	2.788	1.21	0.3712	0.3694	0.5121	0.7966	2.069	1.153	0.2445
chr1_109080974	chr1	109080974	0	0.123193	0.206379	5.24407	32	0.385932	0.4911	0.1775	0.005663	0.041625	-1.418	2.129	0.505385	0.999932	0.6147	0.2611	2.385	0.7367	-2.733	1.244	-0.08664	0.1402	0.7787	0.326	0.04577	0.2312	-0.1777	0.2191	0.2213	0.1403	0.4949	0.3731	0.08536	0.1399	0.2009	0.2338	-0.6666	0.8259	-1.931	1.088	0.3439	0.5657	-0.9463	1.161	-0.5816	0.8007	-0.3562
chr1_10911592	chr1	10911592	0	0.895869	0.147834	9.84407	11	0.312721	0.4777	0.1788	0.007551	0.0515278	-0.6657	1.228	0.587749	0.999932	0.5679	0.2501	1.084	0.3902	2.022	0.7495	-0.2836	0.09408	0.08899	0.1973	-0.05768	0.1561	-0.07854	0.1241	-0.08629	0.09179	0.0669	0.2747	0.02382	0.1219	0.04459	0.09608	0.3811	0.4584	0.2842	0.4728	0.413	0.2584	-0.03276	0.4932	0.4382	0.4993	0.2501
chr1_109118394	chr1	109118394	1	0.547166	0.385258	5.18305	34	0.316092	1.633	0.2343	3.147e-12	3.10422e-06	-1.6	2.595	0.537518	0.999932	0.9312	0.07307	5.326	1.157	0.9259	1.784	-0.09536	0.1312	-0.03338	0.3247	-0.03565	0.2458	-0.002362	0.2026	0.402	0.1522	-1.068	0.4009	-0.3126	0.164	-0.1207	0.168	-0.08496	0.7363	0.8253	0.8852	-0.6172	0.4611	-0.7591	0.8492	1.745	0.7938	-0.3635
chr1_10915521	chr1	10915521	1	0.894333	0.213803	6.63051	22	0.307692	-0.7394	0.2639	0.005077	0.0383115	0.9737	2.552	0.7028	0.999932	0.5961	0.2269	3.405	0.9123	2.818	1.541	0.0859	0.1975	0.537	0.2993	0.5397	0.3125	-0.3503	0.2179	-0.02453	0.1645	-0.1428	0.4999	0.07726	0.1673	-0.02228	0.169	-1.4	0.9088	-1.546	0.8827	0.5586	0.6825	-0.9006	1.035	-0.54	0.9117	0.7003
chr1_1092198	chr1	1092198	0	0.707853	0.344451	5.23051	58	0.303797	0.583	0.2099	0.005484	0.0406226	-1.443	1.941	0.457221	0.999932	0.4093	0.2412	2.054	0.7923	1.038	1.071	-0.1663	0.1476	0.2268	0.3072	0.4911	0.2611	0.0462	0.1875	0.134	0.1393	0.2103	0.3794	0.1131	0.1192	0.1931	0.1386	0.01945	0.6427	0.2093	0.6046	1.11	0.3562	0.5466	0.718	-0.812	0.5495	-0.08019
chr1_1093416	chr1	1093416	0	0.774006	0.226959	7.67458	25	0.298148	0.3544	0.1426	0.01295	0.0758938	-1.166	1.2	0.331216	0.999932	0.7128	0.2142	0.6717	0.2128	1.479	0.6561	-0.168	0.08301	-0.2889	0.1784	-0.04077	0.1471	-0.1894	0.1045	0.07596	0.08226	0.2475	0.2145	-0.1222	0.07699	0.1363	0.06916	0.1554	0.3228	0.3978	0.3847	0.1283	0.2472	1.295	0.4436	1.232	0.3337	-0.1314
chr1_109344635	chr1	109344635	1	0.740723	0.324955	8.94576	26	0.234201	0.95	0.3314	0.00415	0.0329365	-1.368	3.417	0.688898	0.999932	0.8613	0.05501	9.416	1.586	3.239	2.217	-0.2902	0.1872	-0.1157	0.3886	0.1996	0.3081	-0.006064	0.2491	0.1046	0.1865	-0.8544	0.5319	-0.3323	0.2067	-0.4311	0.2159	-0.458	0.8981	-0.1602	0.8885	-0.5534	0.5516	-1.237	1.038	0.1651	0.9461	-0.4287
chr1_109587834	chr1	109587834	1	0.838329	0.267909	5.90169	33	0.28626	-1.734	0.268	9.88e-11	3.10422e-06	1.666	2.295	0.467884	0.999932	0.7923	0.1744	3.154	0.7015	2.577	1.373	0.1378	0.1575	0.4171	0.2981	0.3804	0.2573	-0.09861	0.1811	0.1854	0.1476	0.3254	0.3782	-0.1954	0.1635	0.1314	0.1311	1.12	0.7797	3.563	1.201	0.3573	0.4935	0.04524	0.7728	0.8182	0.9252	0.3121
chr1_1096078	chr1	1096078	1	0.601377	0.294968	10.4441	17	0.323741	0.8468	0.1511	2.088e-08	3.10422e-06	0.991	1.349	0.462572	0.999932	0.5548	0.2146	1.629	0.3482	-0.4924	0.8413	0.01887	0.09016	0.1563	0.1756	0.08272	0.1454	0.1748	0.1337	0.05566	0.09114	-0.02496	0.2497	0.3121	0.1374	0.01634	0.1015	-0.2044	0.4742	-0.7581	0.5663	0.172	0.2727	-0.5254	0.5623	0.2845	0.4703	0.4102
chr1_10965835	chr1	10965835	1	0.727946	0.319107	10.8678	73	0.220721	1.349	0.3625	0.0001983	0.00308821	-8.465	3.37	0.0120094	0.999932	0.9505	0.05686	10.33	2.087	3.939	2.347	-0.03956	0.1809	0.05303	0.4065	-0.2614	0.2921	0.3553	0.2807	0.03114	0.2087	-0.3201	0.5798	0.1555	0.3066	0.07344	0.2081	-0.8956	0.9201	0.3493	1.094	0.4577	0.4891	0.9598	1.127	2.422	1.581	0.5006
chr1_10965979	chr1	10965979	1	0.803339	0.278625	7.17966	22	0.230769	0.8671	0.3549	0.01455	0.0823453	1.887	3.381	0.576763	0.999932	0.9768	0.04413	8.649	1.474	1.268	2.241	-0.2691	0.1396	-0.04611	0.372	-0.08001	0.2346	0.4972	0.2258	0.2417	0.192	-0.06913	0.4682	-0.1499	0.1705	0.1656	0.1616	0.2422	0.8993	0.1294	0.8149	-0.01757	0.5709	-1.543	1.096	0.5003	1.006	-0.354
chr1_10966582	chr1	10966582	1	0.83599	0.175175	22.1864	1	0.234694	0.7995	0.1729	3.741e-06	0.000142848	-3.094	1.664	0.062974	0.999932	0.8215	0.07998	2.282	0.3732	2.977	1.114	0.1144	0.09512	-0.219	0.1968	-0.2056	0.1672	0.0326	0.1284	0.02093	0.09447	-0.2214	0.2573	0.06815	0.09759	0.06693	0.1063	-0.06554	0.4869	-0.007575	0.4877	-0.01877	0.2711	0.1833	0.5403	-0.09775	0.3971	0.5164
chr1_109725366	chr1	109725366	0	0.146226	0.139052	24.5288	26	0.256506	-0.2172	0.083	0.008885	0.0580586	0.9756	0.7177	0.174038	0.999932	0.4885	0.2648	0.217	0.06803	-2.19	0.3706	-0.283	0.06183	0.007671	0.1029	0.2537	0.08535	-0.03793	0.0764	-0.004478	0.04655	0.0475	0.1561	-0.01213	0.08991	-0.01599	0.04868	-0.4474	0.2354	-0.259	0.2315	-0.06125	0.1527	0.08947	0.2643	1.092	0.485	0.1206
chr1_10973386	chr1	10973386	0	0.883266	0.101015	18.1661	9	0.229021	-0.3372	0.08851	0.000139	0.00234313	-0.148	0.7884	0.851095	0.999932	0.3653	0.2312	0.247	0.0982	2.108	0.4118	-0.006766	0.057	0.1814	0.1233	0.19	0.08652	0.009608	0.08173	0.03514	0.05901	-0.0801	0.163	-0.01389	0.06797	-0.01426	0.05808	0.2737	0.2878	0.2275	0.3258	0.1127	0.1697	0.2977	0.315	0.3218	0.3598	0.222
chr1_109736169	chr1	109736169	1	0.882446	0.175257	18.3017	19	0.26087	0.7352	0.2155	0.0006463	0.00775541	-0.1866	2.137	0.930418	0.999932	0.8129	0.1272	3.534	0.7406	2.555	1.366	-0.04172	0.1083	-0.2007	0.2497	-0.131	0.1789	-0.05468	0.1973	-0.1185	0.1178	0.3875	0.3497	-0.1947	0.2086	0.03348	0.1306	0.7335	0.6565	0.1834	0.5972	-0.1963	0.3521	-0.0798	0.7227	3.393	1.126	-0.3486
chr1_109741799	chr1	109741799	0	0.792725	0.177483	13.7051	15	0.282143	0.3101	0.1118	0.005548	0.040981	0.8832	0.955	0.355061	0.999932	0.5326	0.2651	0.386	0.1386	0.9094	0.5155	-0.1118	0.06345	-0.1987	0.1298	0.2506	0.1026	0.06961	0.08112	0.001954	0.05816	0.1426	0.1636	-0.1355	0.07125	-0.02865	0.05945	-0.3388	0.2936	0.4308	0.2933	0.1044	0.178	0.6452	0.3733	0.4486	0.352	-0.1115
chr1_109741807	chr1	109741807	0	0.873533	0.196267	7.88475	21	0.281022	0.6274	0.1831	0.0006125	0.00746507	0.8585	1.338	0.521114	0.999932	0.3035	0.1952	0.8705	0.2698	1.251	0.6433	-0.1817	0.09649	0.2228	0.2357	0.3642	0.168	-0.1017	0.165	0.07498	0.1129	0.9448	0.3204	-0.0218	0.113	-0.1153	0.1018	-0.2715	0.4099	0.5031	0.4458	0.3418	0.2753	-0.1436	0.5256	-0.2961	0.5643	0.2926
chr1_10983302	chr1	10983302	1	0.379281	0.308361	17.461	16	0.232975	0.6389	0.2648	0.01583	0.0873518	-1.906	2.802	0.49636	0.999932	0.9848	0.02281	8.007	1.195	-1.221	2.077	0.1693	0.09725	0.139	0.3005	-0.2459	0.2005	-0.1321	0.1683	-0.2236	0.1401	-0.07029	0.3743	-0.02593	0.1286	0.2277	0.1554	-0.2762	0.6869	0.08221	0.6874	0.1632	0.338	0.691	0.8458	0.1851	0.5679	-0.08669
chr1_109876171	chr1	109876171	0	0.168611	0.138938	14.8644	31	0.293561	-0.3081	0.117	0.008484	0.0560726	-0.8769	0.9661	0.364053	0.999932	0.431	0.2501	0.4214	0.1159	-1.454	0.4619	0.1121	0.06792	0.1797	0.1348	0.1611	0.1065	-0.05343	0.09428	0.02514	0.06196	-0.4216	0.1733	0.348	0.1185	-0.1626	0.06017	-1.121	0.3005	-0.5349	0.3302	0.554	0.1976	-0.03064	0.341	0.1591	0.7861	-0.07197
chr1_109889701	chr1	109889701	1	0.23621	0.296759	13.3831	34	0.275862	2.963	0.208	4.847e-46	3.10422e-06	-1.103	1.687	0.513226	0.999932	0.4094	0.207	1.885	0.439	-2.929	0.952	-0.008864	0.1229	0.3668	0.2285	0.2235	0.1914	-0.0369	0.1489	-0.06033	0.1122	-0.2703	0.3246	-0.4711	0.3912	-0.1639	0.1141	-0.6103	0.6242	-1.268	0.727	-0.6129	0.4027	-1.171	0.6823	-6.833	5.219	-0.5824
chr1_10993089	chr1	10993089	0	0.741065	0.246095	11.0983	11	0.235915	-0.5454	0.1368	6.734e-05	0.00127846	-0.1549	1.142	0.892106	0.999932	0.4384	0.2535	0.8457	0.2197	1.666	0.6457	-0.2296	0.07888	-0.07878	0.1697	-0.1164	0.1189	0.03429	0.1046	-0.1464	0.07576	-0.007845	0.2255	-0.0341	0.07968	0.03757	0.09036	0.075	0.3888	-0.8338	0.3788	-0.2271	0.2215	-0.0852	0.4487	0.1113	0.308	-0.3513
chr1_10994103	chr1	10994103	1	0.737125	0.283225	5.06441	62	0.257511	1.21	0.2593	3.042e-06	0.00012421	-5.695	2.437	0.0194449	0.999932	0.8843	0.09833	4.344	0.8049	3.275	1.555	0.2643	0.1525	-0.1957	0.2845	0.04087	0.2311	0.08063	0.2442	0.08325	0.1577	-0.641	0.4127	-0.04366	0.2812	0.1497	0.1583	0.3362	0.7325	0.7733	0.7342	0.1077	0.4079	0.8349	0.869	-1.052	2.659	0.03996
chr1_10994166	chr1	10994166	1	0.339809	0.343567	14.7593	8	0.243902	3.024	0.2112	1.677e-46	3.10422e-06	-3.888	2.09	0.0628449	0.999932	0.7214	0.124	3.817	0.6555	-1.222	1.343	0.1442	0.1204	0.01528	0.2876	0.05783	0.2109	0.2245	0.1627	-0.195	0.1289	-0.06962	0.3675	-0.2769	0.139	0.3121	0.1481	0.2214	0.7052	0.06871	0.6305	-0.3725	0.3632	-0.6119	0.745	-0.08824	0.5074	-0.1104
chr1_110038782	chr1	110038782	1	0.556792	0.323162	23.3661	6	0.278547	1.893	0.2324	3.672e-16	3.10422e-06	0.2683	2.451	0.912833	0.999932	0.8957	0.06906	6.408	0.8435	-2.057	1.748	0.06359	0.1166	0.2273	0.2671	-0.08599	0.2007	-0.0324	0.1788	0.1066	0.1372	-0.2418	0.3773	-0.0716	0.1357	0.1548	0.1537	-0.2314	0.6401	-0.4174	0.6836	0.3694	0.3398	1.822	0.8004	0.5257	0.5786	0.7553
chr1_11008199	chr1	11008199	1	0.248177	0.166318	32.7729	3	0.265411	0.3932	0.1009	9.787e-05	0.00175415	-1.104	0.8205	0.178457	0.999932	0.4111	0.1773	0.6677	0.1194	-1.295	0.4918	-0.0254	0.06052	0.03778	0.1305	0.07806	0.09277	0.01197	0.08131	-0.07199	0.05794	-0.1691	0.1528	-0.1553	0.06317	-0.1038	0.06208	0.02458	0.2849	-0.02761	0.3108	0.02506	0.1673	0.5804	0.3382	1.043	0.2709	0.1359
chr1_11008237	chr1	11008237	1	0.428575	0.178454	33.122	3	0.265411	0.2017	0.08048	0.01221	0.0728851	-0.8836	0.6479	0.172633	0.999932	0.1803	0.1276	0.4085	0.05981	-0.2853	0.3422	-0.01173	0.04908	0.1391	0.1023	0.1871	0.08236	0.04956	0.06378	-0.04703	0.04757	-0.1053	0.1328	-0.07529	0.05498	-0.1135	0.05244	-0.1614	0.2455	0.08416	0.2442	0.002837	0.1418	0.287	0.2878	0.4581	0.2288	0.07407
chr1_11008291	chr1	11008291	0	0.24001	0.18379	16.861	5	0.265517	0.3421	0.1045	0.001058	0.0113711	-1.132	0.887	0.201881	0.999932	0.2904	0.1842	0.6935	0.131	-0.8678	0.5036	-0.0005093	0.07211	0.0141	0.1518	0.167	0.1193	0.1163	0.09629	-0.00211	0.06927	-0.1152	0.1726	-0.04522	0.07486	-0.273	0.06579	-0.7765	0.3339	-0.3883	0.3381	-0.2608	0.1904	-0.3964	0.3938	0.09707	0.3107	0.07813
chr1_11008298	chr1	11008298	0	0.343579	0.204353	16.6339	6	0.264706	0.3044	0.09901	0.002108	0.0194984	-1.007	0.8323	0.226317	0.999932	0.2141	0.1388	0.5825	0.1064	-0.4198	0.4418	-0.05057	0.06602	0.1272	0.1283	0.1443	0.1057	0.1732	0.08761	-0.0265	0.05583	-0.1345	0.1715	0.03921	0.0692	-0.2298	0.06648	-0.725	0.3083	-0.3822	0.3119	-0.1251	0.1837	-0.1873	0.3487	-0.1343	0.3	0.07155
chr1_1101411	chr1	1101411	1	0.860098	0.17245	21.3525	6	0.34083	-0.4251	0.1345	0.001577	0.0154806	-0.4745	1.381	0.731153	0.999932	0.7553	0.1213	1.62	0.3002	2.913	0.9189	-0.1955	0.08348	-0.006168	0.1842	-0.1193	0.1417	-0.09615	0.1112	0.0687	0.08616	0.1204	0.219	-0.02314	0.1049	-0.1609	0.102	-0.3072	0.4474	-0.4003	0.4329	-0.04132	0.2537	0.1734	0.5495	0.1741	0.4136	0.02675
chr1_11014218	chr1	11014218	1	0.625608	0.315626	7.58983	27	0.274254	-0.4497	0.1737	0.009616	0.0614794	2.262	1.699	0.183067	0.999932	0.9119	0.095	2.101	0.5007	0.02623	1.113	0.1248	0.1114	-0.1144	0.2158	0.4161	0.1911	0.1838	0.1394	-0.02964	0.09687	0.3791	0.2874	-0.2567	0.1097	-0.2445	0.1153	-0.226	0.4684	0.4533	0.4657	-0.3472	0.2861	0.03307	0.597	0.8028	0.4428	-0.08799
chr1_110209796	chr1	110209796	1	0.384679	0.211182	25.3661	11	0.306338	0.3634	0.1165	0.001815	0.0173003	-1.362	1.155	0.23831	0.999932	0.971	0.04298	1.171	0.1806	-0.319	0.8124	-0.01825	0.05561	0.1025	0.1289	-0.1237	0.08893	-0.02192	0.08395	-0.08755	0.06185	-0.1231	0.1608	0.2571	0.07159	-0.06095	0.06531	-0.6122	0.2887	-0.3036	0.2875	0.165	0.1619	0.1438	0.3484	-1.198	0.3347	-0.06996
chr1_110225502	chr1	110225502	0	0.868398	0.181337	6.68814	44	0.336653	-0.405	0.1665	0.01499	0.084113	1.392	1.376	0.311716	0.999932	0.4882	0.2853	0.3347	0.1822	1.99	0.6332	-0.2155	0.114	0.1739	0.183	0.5339	0.1654	-0.06205	0.1297	0.05208	0.07671	0.04902	0.2763	-0.3903	0.1559	-0.8081	0.1871	-0.3859	0.3883	-0.4968	0.4129	-0.03187	0.3228	-0.622	0.4435	11.01	4.509	0.02056
chr1_1102262	chr1	1102262	0	0.493822	0.321022	21.9763	31	0.337121	1.085	0.2167	5.486e-07	3.20651e-05	1.209	2.594	0.641161	0.999932	0.9659	0.04591	6.458	0.9018	-1.425	1.839	0.02644	0.107	-0.03085	0.2607	0.03279	0.1763	-0.3088	0.168	0.05646	0.1292	-0.1005	0.3684	-0.2002	0.2403	-0.04065	0.1397	0.1689	0.6443	0.4297	0.6435	0.2591	0.3266	0.7051	0.7971	7.234	4.234	0.5675
chr1_110277882	chr1	110277882	1	0.423347	0.334547	7.40678	44	0.376494	1.036	0.1475	2.217e-12	3.10422e-06	1.502	0.9832	0.126596	0.999932	0.4388	0.267	0.4581	0.1798	-1.583	0.4775	-0.09475	0.0821	-0.03455	0.1442	0.0911	0.1197	-0.04434	0.09551	-0.009264	0.0683	-0.06904	0.2257	-0.1639	0.128	-0.1454	0.09196	-0.4362	0.4292	-0.1192	0.4581	-0.03421	0.1958	-0.5638	0.4606	-1.758	0.7473	0.2306
chr1_110315691	chr1	110315691	0	0.880333	0.172653	7.24746	39	0.349609	0.5428	0.1505	0.0003105	0.00439736	-1.3	1.271	0.306395	0.999932	0.5856	0.2858	0.4819	0.2995	2.048	0.6729	0.04116	0.09954	0.008076	0.1864	-0.1469	0.1502	0.1951	0.146	-0.02713	0.09593	0.6136	0.241	-0.05761	0.1542	-0.1747	0.1526	0.303	0.3879	-0.247	0.3654	0.1881	0.278	0.5912	0.6155	5.795	2.7	0.2943
chr1_110316977	chr1	110316977	1	0.36843	0.274767	6.35932	85	0.402381	0.604	0.1411	1.856e-05	0.000471477	-0.4053	1.409	0.773614	0.999932	0.7522	0.1889	0.8412	0.246	-1.399	0.8012	0.04673	0.09637	0.2187	0.1792	-0.01402	0.1443	0.09039	0.1257	-0.1228	0.08476	-0.03722	0.2512	-0.159	0.1027	0.2096	0.1425	0.6537	0.556	-0.3085	0.5546	0.1476	0.3215	0.7618	0.5403	0.613	0.5362	-0.6249
chr1_110341668	chr1	110341668	0	0.815685	0.115107	24.5864	8	0.336237	0.2011	0.08063	0.01264	0.0746744	-0.6866	0.6963	0.324099	0.999932	0.2769	0.1962	0.2226	0.06686	1.439	0.324	-0.06589	0.0434	0.08167	0.09278	0.09024	0.07257	-0.1002	0.06174	-0.02318	0.04751	0.1504	0.1226	-0.01593	0.0568	-0.07704	0.05227	0.1646	0.2434	0.2126	0.2761	0.1004	0.13	0.3616	0.274	0.1847	0.2562	0.4206
chr1_110448859	chr1	110448859	1	0.786962	0.304967	5.00678	43	0.501984	-0.6876	0.215	0.001384	0.0140474	7.561	2.029	0.000194183	0.999932	0.4193	0.2223	3.065	0.8114	-0.8664	1.096	-0.1432	0.1512	-0.1551	0.3093	0.4152	0.2593	0.04672	0.2159	0.06668	0.1519	0.157	0.4008	-0.2733	0.1846	0.3463	0.1691	0.9506	0.7302	0.1364	0.6857	0.779	0.4297	0.7144	0.8868	2.715	0.8844	0.3954
chr1_11049710	chr1	11049710	1	0.194787	0.305961	12.2814	9	0.34965	1.361	0.3419	6.887e-05	0.00131293	-1.89	3.855	0.623941	0.999932	0.8779	0.03886	13.77	2.361	-3.948	2.691	0.02355	0.2011	-0.4317	0.4383	-0.1621	0.3902	-0.07392	0.3229	-0.4003	0.2134	-0.4375	0.5429	0.3245	0.2141	-0.5316	0.2277	-0.7228	1.115	1.506	1.186	0.5568	0.5813	-0.2559	1.276	1.467	0.8285	0.2272
chr1_11053012	chr1	11053012	0	0.522577	0.178215	26.3898	4	0.362543	0.2638	0.061	1.521e-05	0.000412562	-1.05	0.5591	0.0603787	0.999932	0.2272	0.164	0.272	0.04948	0.136	0.2992	0.004342	0.0452	0.1769	0.08981	0.01368	0.07038	0.08935	0.0594	-0.03531	0.04443	-0.09985	0.1138	-0.05641	0.04926	-0.05844	0.04454	0.1731	0.2102	0.03109	0.2174	0.02893	0.125	0.1954	0.2486	-0.2135	0.2131	0.1335
chr1_11053137	chr1	11053137	0	0.857541	0.137698	14.8407	9	0.36014	0.33	0.1056	0.001774	0.0169986	0.2738	1.054	0.795039	0.999932	0.4876	0.2183	0.724	0.1689	1.299	0.5856	-0.1848	0.07475	0.02199	0.1583	0.01479	0.1297	0.004875	0.1028	-0.00338	0.07165	0.1852	0.2107	-0.2303	0.08638	0.03798	0.07961	0.5635	0.3724	0.1632	0.3749	0.1598	0.2285	1.162	0.4299	0.8822	0.4038	0.153
chr1_1105816	chr1	1105816	1	0.619434	0.308785	6.96949	36	0.353282	0.6685	0.1778	0.0001697	0.00275697	-2.025	1.767	0.251791	0.999932	0.6802	0.1611	2.288	0.5121	0.8264	1.104	-0.2232	0.0992	0.2712	0.2571	-0.2535	0.183	0.2212	0.1505	0.01672	0.1169	-0.3456	0.276	-0.1963	0.1236	0.06453	0.1219	0.6911	0.5119	-0.1782	0.5681	0.008111	0.3145	-0.09604	0.6004	1.143	0.5245	-0.09916
chr1_110587887	chr1	110587887	0	0.222573	0.273499	20.7356	29	0.342105	2.079	0.2219	7.477e-21	3.10422e-06	3.591	2.151	0.095027	0.999932	0.9606	0.05474	3.558	0.5935	-4.139	1.443	-0.1227	0.1233	0.03727	0.2252	-0.3004	0.164	0.0176	0.1776	0.03442	0.1146	-0.0883	0.4275	0.1555	0.2883	0.03953	0.1566	-2.228	0.719	-1.851	0.7896	-0.4701	0.3169	-0.6026	0.7249	-1.903	1.578	-0.878
chr1_110601051	chr1	110601051	1	0.711663	0.307093	9.45424	25	0.322222	1.165	0.287	4.922e-05	0.00102714	1.465	2.755	0.594892	0.999932	0.939	0.07051	6.277	1.244	-0.5524	1.875	0.1062	0.1266	-0.5774	0.3008	-0.3411	0.2118	-0.2814	0.1978	0.06394	0.1431	0.1643	0.3935	0.2035	0.2342	0.4463	0.1567	1.336	0.7113	0.733	0.8383	0.6913	0.4293	1.649	0.9178	-0.7121	0.9531	0.8871
chr1_110619438	chr1	110619438	1	0.808755	0.159379	24.9797	9	0.293706	-0.3487	0.1343	0.009418	0.060542	1.234	1.259	0.327016	0.999932	0.9283	0.07393	1.019	0.1535	1.09	0.789	-0.1155	0.05689	0.2744	0.1284	0.02362	0.09387	-0.0289	0.0882	-0.01104	0.05873	0.02813	0.1778	-0.05274	0.07269	0.05875	0.06665	0.608	0.3118	0.2606	0.3348	0.1003	0.174	0.1797	0.3538	0.4588	0.3515	0.1159
chr1_11066214	chr1	11066214	1	0.778835	0.302447	8.22034	21	0.408759	-1.034	0.2233	3.653e-06	0.000140648	-1.787	2.435	0.463021	0.999932	0.6596	0.2022	5.073	0.9223	2.723	1.537	-0.09536	0.1579	0.1625	0.3766	-0.09808	0.2663	-0.6111	0.2222	-0.01688	0.1558	-0.4671	0.422	0.2641	0.2166	0.3131	0.161	1.264	0.7379	1.601	0.9406	0.8214	0.4372	0.8449	0.9366	0.02429	0.604	0.5052
chr1_110682315	chr1	110682315	1	0.849887	0.208827	12.1119	16	0.283154	-0.7256	0.217	0.0008276	0.0094698	-0.9686	1.844	0.599395	0.999932	0.8262	0.1187	2.13	0.4973	2.702	1.102	-0.1189	0.1235	-0.1326	0.2113	0.01279	0.1766	0.1194	0.1551	0.04184	0.1214	0.5905	0.2891	-0.2082	0.1249	-0.03318	0.1231	0.4499	0.5467	0.3421	0.5398	0.2093	0.3092	0.7867	0.5907	0.7373	0.6071	0.2525
chr1_11069434	chr1	11069434	1	0.8778	0.191899	10.3695	26	0.412639	-0.6352	0.2159	0.003256	0.0272846	2.191	2.004	0.274256	0.999932	0.7147	0.1714	2.718	0.5951	1.842	1.224	-0.4177	0.132	0.6774	0.2987	-0.1087	0.2413	-0.106	0.1909	0.2487	0.1302	0.9859	0.375	-0.01922	0.1175	-0.2067	0.1534	1.107	0.7307	-0.449	0.6567	0.5543	0.4026	-0.0504	0.7771	0.4273	0.4792	0.3037
chr1_11072753	chr1	11072753	0	0.784092	0.275731	8.54915	35	0.434615	-0.9466	0.2419	9.093e-05	0.00165683	1.052	2.198	0.632211	0.999932	0.6281	0.1726	4.609	1.069	2.226	1.377	-0.1993	0.1672	-0.06009	0.3491	0.03426	0.2835	0.3127	0.2343	-0.04783	0.1599	-0.07887	0.3836	-0.1389	0.1581	-0.1077	0.1656	0.4197	0.7813	-0.64	0.737	0.1849	0.4424	0.6961	0.94	0.8047	0.6252	0.1322
chr1_11072758	chr1	11072758	0	0.637746	0.316658	8.56271	35	0.434615	-0.4695	0.163	0.003958	0.031776	0.6062	1.721	0.72466	0.999932	0.7416	0.1641	2.421	0.5458	0.5904	1.095	-0.2342	0.1284	0.2715	0.2341	0.07899	0.199	0.1827	0.1446	0.08344	0.1127	-0.5175	0.3129	-0.03083	0.1006	-0.08577	0.1105	0.4612	0.5108	0.1607	0.5375	0.4061	0.3183	0.6421	0.6081	0.0229	0.4244	0.3103
chr1_110852115	chr1	110852115	0	0.21513	0.217356	10.2305	11	0.367958	-0.3673	0.1406	0.008977	0.0585134	2.25	1.144	0.0492082	0.999932	0.4738	0.2424	0.6972	0.1595	-2.075	0.5846	0.1583	0.07492	0.01534	0.1683	-0.004506	0.1121	-0.06238	0.1005	0.1295	0.07869	-0.3172	0.2103	-0.03308	0.0819	-0.06043	0.08079	0.4241	0.3968	0.1272	0.4193	0.09161	0.2194	0.0834	0.4639	0.2309	0.3359	0.3474
chr1_111041513	chr1	111041513	0	0.165473	0.0970529	32.9051	15	0.35	-0.1562	0.06585	0.01767	0.0941259	0.2608	0.6085	0.668218	0.999932	0.5304	0.2775	0.1387	0.05315	-1.896	0.3034	-0.1272	0.04258	0.04328	0.07861	0.1146	0.07015	0.0925	0.06113	-0.03011	0.03912	0.053	0.1047	0.079	0.05533	0.07211	0.03975	0.1089	0.1811	0.08462	0.1872	0.3082	0.1082	0.1128	0.2195	-0.1726	0.3231	0.03989
chr1_111047216	chr1	111047216	1	0.827191	0.196277	11.1085	25	0.359259	-0.4436	0.1865	0.01737	0.0930173	-1.891	1.657	0.253779	0.999932	0.6808	0.209	1.964	0.4865	2.6	1.033	-0.1527	0.09784	0.3275	0.2123	0.1087	0.1767	-0.2296	0.1526	-0.007314	0.1092	-0.1527	0.2587	0.07371	0.154	0.0518	0.1156	1.023	0.514	-0.03737	0.5767	0.339	0.3511	0.4165	0.6477	0.8218	0.8456	0.516
chr1_11106346	chr1	11106346	1	0.544824	0.24542	19.3288	32	0.463878	0.3772	0.1205	0.001751	0.0168319	0.5496	1.432	0.701128	0.999932	0.9126	0.0632	1.722	0.244	-0.649	0.9646	0.05056	0.07495	0.2179	0.1538	0.1281	0.1173	0.005651	0.1066	-0.07128	0.07365	-0.1502	0.2098	-0.02262	0.1448	-0.1235	0.07799	-0.09653	0.3751	0.5743	0.3729	0.04431	0.2191	-0.3945	0.4538	-13.96	3.336	0.3322
chr1_11106376	chr1	11106376	0	0.605102	0.262659	9.18305	23	0.459559	0.4515	0.1003	6.719e-06	0.000248249	-1.22	1.19	0.305264	0.999932	0.6612	0.2101	0.8728	0.2089	0.3365	0.6871	0.1038	0.07982	0.1105	0.1471	0.2673	0.1232	-0.1013	0.1117	0.06391	0.07209	-0.3898	0.2035	0.172	0.1088	-0.2238	0.08009	-0.06893	0.3565	0.8889	0.3753	0.3831	0.2157	-0.3237	0.4496	-1.288	0.6272	0.5981
chr1_111071547	chr1	111071547	0	0.891215	0.231095	5.14915	79	0.340278	0.8589	0.3506	0.01429	0.0813164	-0.3408	2.522	0.892508	0.999932	0.4969	0.262	1.672	0.7525	2.526	1.15	-0.279	0.1606	0.4915	0.4296	-0.3329	0.3521	-0.1575	0.2478	0.2076	0.1659	0.4739	0.4637	-0.1491	0.1265	-0.9072	0.441	1.854	1.377	-1.526	0.6923	0.1693	0.5514	-0.2162	1.037	-0.3392	0.7046	0.02406
chr1_111086102	chr1	111086102	1	0.153174	0.190844	6.97288	43	0.327381	-0.9754	0.1846	1.257e-07	8.56683e-06	2.043	1.339	0.127068	0.999932	0.3144	0.2301	0.7151	0.2585	-2.832	0.6787	0.1237	0.09835	-0.182	0.1898	-0.271	0.1611	0.08569	0.1336	-0.03218	0.1035	-8.601e-05	0.243	0.2163	0.1913	0.1313	0.09922	0.3398	0.5143	0.294	0.6395	0.9273	0.3315	0.1351	0.6174	-11.12	3.301	0.9834
chr1_111116559	chr1	111116559	1	0.881501	0.163734	11.9831	35	0.317308	0.9294	0.2092	8.884e-06	0.000291911	-1.653	1.908	0.386297	0.999932	0.6688	0.1509	2.501	0.504	2.368	1.133	-0.1589	0.1153	0.1594	0.2662	-0.2392	0.2053	0.2914	0.1687	-0.1899	0.1179	0.02596	0.3591	0.1933	0.1385	0.5123	0.358	1.322	2.163	8.921	5.538	-0.08249	0.3553	-0.5988	0.8789	-0.2882	0.5365	0.05435
chr1_111116618	chr1	111116618	1	0.893569	0.170621	11.9763	35	0.317308	-1.35	0.198	9.252e-12	3.10422e-06	6.377	1.909	0.0008363	0.999932	0.5397	0.2361	1.697	0.4985	0.8331	1.006	-0.03742	0.1247	0.1798	0.2574	-0.1254	0.2	0.2078	0.1763	0.008872	0.1086	0.07813	0.381	-0.09062	0.1199	0.8083	0.3588	1.829	2.599	25.97	14.28	0.1209	0.3514	0.9284	0.8733	0.5334	0.5801	0.02352
chr1_111143251	chr1	111143251	1	0.852964	0.25988	10.6305	6	0.3391	-1.706	0.3282	2.025e-07	8.56683e-06	-3.694	3.126	0.237324	0.999932	0.8823	0.0648	8.257	1.292	6.545	2.089	0.1862	0.1637	0.2307	0.4176	0.04011	0.2865	-0.07025	0.228	0.2043	0.1915	-0.4548	0.4893	0.02949	0.1982	-0.06651	0.2508	-0.2668	0.8276	0.6872	1.042	-0.3983	0.641	-0.5645	1.09	-0.02983	0.9306	0.0636
chr1_111143261	chr1	111143261	1	0.551392	0.285813	6.53898	115	0.505556	1.386	0.2069	2.076e-11	3.10422e-06	-1.706	1.738	0.326303	0.999932	0.8416	0.1404	1.991	0.4519	-0.5817	1.1	-0.2132	0.15	0.1481	0.2459	-0.0004773	0.1929	-0.109	0.1498	-0.0226	0.1157	-0.2443	0.3684	-0.1956	0.1244	0.268	0.1582	0.8278	0.6625	-0.03996	0.6435	-0.1419	0.3158	-0.1657	0.6573	0.3859	0.5615	0.2338
chr1_111147028	chr1	111147028	0	0.793175	0.197658	10.8034	24	0.350554	0.3224	0.1151	0.00508	0.0383188	0.4257	0.9657	0.659343	0.999932	0.2844	0.2111	0.5546	0.1706	0.5935	0.4948	-0.2103	0.07141	0.3678	0.1472	-0.04466	0.1275	0.1547	0.105	-0.03901	0.08016	0.135	0.1928	0.07582	0.09865	0.1301	0.0711	0.5902	0.37	-0.5502	0.3972	0.4188	0.234	0.4552	0.4594	-0.2316	0.5354	0.0901
chr1_111154164	chr1	111154164	0	0.848837	0.220883	7.03051	36	0.359073	0.6369	0.2267	0.004956	0.0376416	-0.3386	1.734	0.845181	0.999932	0.7017	0.2403	1.579	0.5272	1.519	0.9787	-0.16	0.1013	0.4533	0.241	0.1572	0.1934	0.1067	0.1644	0.01236	0.1089	1.055	0.3713	-0.0004738	0.1751	-0.2924	0.1335	-0.2695	0.4808	-0.7199	0.4902	-0.1274	0.2834	-0.6735	0.5723	-0.2884	0.8928	0.06435
chr1_111170365	chr1	111170365	0	0.367739	0.274996	6	39	0.388672	-0.3426	0.1416	0.01551	0.0861073	-1.347	1.211	0.266008	0.999932	0.6589	0.2448	0.5845	0.2063	0.1783	0.6388	0.1252	0.08023	0.2138	0.1552	-0.1322	0.1328	-0.08302	0.1022	0.1039	0.07771	-0.4377	0.2026	0.3923	0.1463	0.1255	0.08512	-0.1556	0.3591	-0.3162	0.3796	0.1342	0.2091	-0.3695	0.4234	-12.88	4.398	-0.1583
chr1_111170378	chr1	111170378	0	0.244132	0.191704	14.8576	27	0.389925	-0.4622	0.1119	3.636e-05	0.00081376	-0.362	0.9591	0.705849	0.999932	0.6531	0.2394	0.5665	0.1359	-0.5593	0.555	0.1752	0.06452	0.07313	0.1225	0.07682	0.09961	-0.0007409	0.09354	-0.02579	0.06265	-0.3905	0.1746	0.1129	0.1179	-0.02081	0.06513	-0.3517	0.2831	-0.2657	0.3012	-0.2077	0.1667	-0.282	0.3519	-0.4346	0.9885	-0.3895
chr1_111170520	chr1	111170520	0	0.125855	0.215467	5.4	83	0.349057	-0.533	0.2242	0.01741	0.0931616	-0.9175	2.332	0.693995	0.999932	0.6217	0.2543	1.312	0.5828	-1.282	1.065	0.2836	0.1277	-0.3414	0.3339	-0.002785	0.2637	0.1739	0.1876	-0.06464	0.1405	-0.5341	0.3715	0.07393	0.1094	0.04782	0.1683	-1.04	0.5825	0.2353	0.5808	0.1688	0.3999	0.2589	0.8085	-0.4316	0.4563	-0.002708
chr1_111170530	chr1	111170530	0	0.130549	0.234491	5.35932	82	0.352113	-0.706	0.2867	0.0138	0.0793668	-0.9887	2.679	0.712086	0.999932	0.418	0.2692	2.193	0.9642	-1.681	1.22	0.1577	0.1543	-0.1097	0.3992	-0.1426	0.3133	0.1317	0.2064	-0.07388	0.167	-0.8919	0.3894	0.06026	0.14	0.04977	0.1664	-0.1806	0.7096	1.306	0.6932	0.2466	0.4793	-0.4772	1.101	-0.1815	0.5834	0.02402
chr1_111170600	chr1	111170600	0	0.16535	0.247365	5.74237	44	0.384462	-0.6407	0.1734	0.0002208	0.00334964	-0.6275	1.534	0.682495	0.999932	0.5496	0.2722	0.9524	0.3213	-1.093	0.7701	0.2753	0.107	-0.05941	0.2235	-0.08976	0.1726	-0.3252	0.1549	0.07552	0.1079	0.1749	0.2981	0.2622	0.1484	-0.01647	0.1271	-0.7257	0.4357	-0.9794	0.4678	-0.1953	0.265	-0.1445	0.5592	-0.5408	0.6921	0.4124
chr1_111170698	chr1	111170698	0	0.120156	0.155244	16.0373	9	0.379371	-0.4201	0.1272	0.000957	0.0105218	-0.3131	1.123	0.780393	0.999932	0.5726	0.1991	0.7324	0.1861	-1.893	0.6293	0.09966	0.08497	0.02694	0.1592	-0.0741	0.1274	0.07615	0.1084	0.129	0.07296	-0.2338	0.1817	-0.302	0.09642	-0.1239	0.07384	0.1005	0.3691	-0.117	0.4543	0.03353	0.2381	0.5133	0.4593	1.214	0.3569	0.4006
chr1_111170705	chr1	111170705	0	0.135464	0.166478	16.1119	9	0.381119	-0.3957	0.1334	0.00301	0.0257212	-0.8072	1.298	0.534021	0.999932	0.5514	0.2063	0.8918	0.1887	-1.788	0.7258	0.09155	0.08223	0.01958	0.1693	0.05042	0.1349	-0.03865	0.1113	0.03837	0.08036	-0.2901	0.2114	-0.2926	0.121	-0.09507	0.08979	0.2044	0.4345	0.5727	0.4273	0.1819	0.2548	0.5032	0.5089	1.044	0.4323	0.3784
chr1_111170707	chr1	111170707	0	0.134075	0.16103	16.078	9	0.381119	-0.4271	0.1206	0.0003995	0.00531721	0.1277	1.01	0.899387	0.999932	0.4861	0.2389	0.639	0.1588	-1.811	0.5515	0.07327	0.06928	-0.01347	0.1635	0.1322	0.1288	0.01455	0.09296	0.06376	0.06899	-0.1401	0.1884	-0.3241	0.09326	-0.1382	0.07747	-0.4646	0.3605	-0.1594	0.3901	-0.05941	0.2205	0.2066	0.4518	1.212	0.3896	0.1935
chr1_111170730	chr1	111170730	0	0.125329	0.156537	16.0814	9	0.382867	-0.4539	0.1364	0.0008721	0.00985618	0.8239	1.128	0.465141	0.999932	0.2717	0.1761	0.7603	0.1771	-2.449	0.6023	0.1652	0.08195	-0.3265	0.1675	0.04798	0.1353	0.01633	0.1134	0.04746	0.08304	-0.09517	0.224	-0.04549	0.09496	0.2445	0.146	-0.1269	0.3619	0.2935	0.4461	0.471	0.2636	1.068	0.4933	1.212	0.4167	0.6609
chr1_111170927	chr1	111170927	0	0.167857	0.193356	15.4983	6	0.382353	-0.3419	0.1223	0.005166	0.0388058	0.8646	1.113	0.437265	0.999932	0.2506	0.1853	0.5779	0.1388	-1.701	0.5079	0.1956	0.07081	0.05854	0.1639	0.1705	0.1278	-0.1067	0.09992	0.0689	0.07092	-0.5318	0.2114	-0.1298	0.07224	0.0281	0.08732	-0.006994	0.356	0.09701	0.3305	-0.06703	0.196	-0.2505	0.447	0.1757	0.2888	0.2322
chr1_111211526	chr1	111211526	1	0.565569	0.300057	9.58305	51	0.370902	1.027	0.2206	3.244e-06	0.000132797	-1.322	1.984	0.5052	0.999932	0.8274	0.1515	3.005	0.6133	0.5482	1.268	0.0506	0.1099	-0.05453	0.2316	0.2758	0.1642	-0.07189	0.1692	0.305	0.1081	-0.194	0.3109	-0.2662	0.2083	-0.1716	0.1115	-0.8095	0.5507	-0.02621	0.63	-0.1069	0.3208	0.7239	0.7408	2.408	1.366	0.1257
chr1_111234932	chr1	111234932	1	0.590993	0.299483	13.6678	5	0.332759	1.409	0.1967	7.766e-13	3.10422e-06	-4.211	1.889	0.0257992	0.999932	0.9124	0.06795	3.001	0.4915	1.366	1.303	0.01638	0.08179	0.1492	0.1963	0.1969	0.1475	0.09699	0.1378	0.0986	0.102	-0.4216	0.2453	0.2414	0.1027	-0.01934	0.1069	-0.649	0.4726	-0.5816	0.5192	0.314	0.2761	0.8493	0.605	-0.1439	0.4175	0.4339
chr1_111264328	chr1	111264328	1	0.81668	0.24947	10.922	12	0.321555	-0.9155	0.2237	4.265e-05	0.000921967	-2.046	2.032	0.313988	0.999932	0.8773	0.1265	3.279	0.7669	4.073	1.348	-0.1507	0.1252	-0.01333	0.2611	0.03202	0.2128	-0.03446	0.1642	0.14	0.1131	0.3851	0.3251	-0.2164	0.1498	-0.1675	0.1968	-0.1716	0.6317	-0.4787	0.6031	-0.4103	0.334	-0.5537	0.7583	0.3926	0.796	0.4305
chr1_111281790	chr1	111281790	1	0.885277	0.218236	8.41356	17	0.311151	-1.352	0.3841	0.0004317	0.00565999	0.1241	3.205	0.969113	0.999932	0.7826	0.1334	8.463	2.218	4.269	2.141	0.08818	0.2234	0.3899	0.4201	-0.1603	0.285	0.2699	0.2497	-0.04889	0.2247	-0.591	0.5884	0.3481	0.2026	-0.2586	0.2002	-0.286	0.9525	-0.5485	1.024	0.27	0.5462	-1.208	1.251	-1.71	0.9359	0.3002
chr1_111281801	chr1	111281801	1	0.625743	0.317737	16.2881	6	0.306228	1.608	0.2237	6.523e-13	3.10422e-06	0.1718	1.999	0.931512	0.999932	0.7819	0.08732	4.286	0.5879	-0.08296	1.35	0.3505	0.1112	-0.01777	0.2541	0.1941	0.1956	-0.04208	0.1674	0.138	0.1248	-0.2505	0.3376	0.02643	0.1324	-0.2214	0.1534	0.009263	0.6024	0.2407	0.6493	0.2721	0.344	0.4261	0.7909	0.8762	0.5894	0.5799
chr1_111304593	chr1	111304593	1	0.484209	0.323692	17.6305	6	0.285467	1.74	0.2094	9.813e-17	3.10422e-06	-0.88	2.097	0.674743	0.999932	0.9564	0.05161	4.832	0.8649	-0.4314	1.515	0.1302	0.0962	-0.4343	0.2376	0.04686	0.1634	-0.3437	0.1559	0.1619	0.114	-0.2609	0.3152	0.3779	0.1118	-0.03135	0.1298	-0.5158	0.5347	0.1727	0.5566	0.4039	0.2884	0.2702	0.6779	-0.3049	0.42	0.8896
chr1_111316838	chr1	111316838	1	0.821254	0.296162	6.24068	38	0.282101	-1.482	0.2737	6.085e-08	3.10422e-06	-0.1176	3.158	0.970295	0.999932	0.7917	0.1148	6.566	1.447	2.752	2.036	0.3875	0.2348	0.8501	0.3582	-0.3327	0.2891	0.06189	0.2482	0.0447	0.2113	0.08302	0.5506	-0.07305	0.2808	-0.3281	0.2026	0.4775	0.9367	1.684	1.161	0.4495	0.5517	-0.04285	1.128	-3.54	1.314	0.2872
chr1_111330298	chr1	111330298	0	0.701347	0.314391	10.0136	15	0.271429	1.158	0.1854	4.108e-10	3.10422e-06	3.646	2.04	0.0738963	0.999932	0.8986	0.08691	3.245	0.5848	-0.9909	1.297	-0.1662	0.1043	0.2864	0.2375	-0.002332	0.1843	0.05555	0.1444	-0.2701	0.1157	0.1215	0.303	0.3526	0.1408	-0.02292	0.1567	1.202	0.6184	0.1633	0.6864	-0.2664	0.3038	-0.7977	0.625	-1.523	0.525	-0.05947
chr1_111336762	chr1	111336762	0	0.859848	0.115282	17.8712	6	0.262976	0.3272	0.08899	0.0002358	0.003531	-0.6336	0.7757	0.414037	0.999932	0.3134	0.2233	0.2367	0.06534	1.603	0.3901	-0.1359	0.05393	0.05905	0.114	0.0006037	0.09057	0.0222	0.07489	0.01676	0.05377	0.2881	0.1343	-0.1349	0.06993	0.1641	0.05695	0.5788	0.2908	0.2243	0.3003	0.2111	0.1862	0.6744	0.3192	1.096	0.3303	0.2378
chr1_111355786	chr1	111355786	1	0.565171	0.354422	13.1322	33	0.303435	1.302	0.248	1.506e-07	8.56683e-06	2.212	2.949	0.453204	0.999932	0.9123	0.06748	7.925	1.243	-1.65	2.037	0.05522	0.1545	0.2753	0.3297	-0.1712	0.2201	0.3304	0.2153	0.09695	0.1573	-0.2662	0.4261	-0.5441	0.27	0.1741	0.1715	1.062	0.848	0.3332	0.7882	-0.08389	0.4721	2.82	1.075	2.692	1.594	0.4046
chr1_111356157	chr1	111356157	1	0.853048	0.233368	10.8678	13	0.292553	0.7026	0.2976	0.01824	0.0963212	-2.079	2.821	0.461139	0.999932	0.7723	0.1142	6.835	1.368	4.786	1.898	-0.162	0.1424	-0.3006	0.3669	0.1314	0.324	-0.152	0.2321	0.2853	0.1705	-0.2565	0.4252	-0.04052	0.2237	-0.4742	0.2358	-1.495	0.7881	-1.903	0.8327	-0.9823	0.4602	-2.581	1.017	1.05	1.035	-0.8859
chr1_111356183	chr1	111356183	1	0.882889	0.215145	12.4508	12	0.295053	-1.062	0.2298	3.827e-06	0.000149053	0.9747	2.646	0.712599	0.999932	0.8708	0.09981	5.928	1.189	3.416	1.853	-0.1613	0.1787	0.1115	0.3227	-0.3061	0.2514	-0.2199	0.2044	-0.1598	0.1599	0.4434	0.4057	-0.007089	0.1695	-0.2169	0.1717	0.003445	0.749	0.9222	0.9079	-0.2165	0.4602	-0.5231	0.94	0.3881	0.807	0.4107
chr1_111390692	chr1	111390692	0	0.434988	0.27174	11.3627	13	0.390071	-0.3533	0.1129	0.001749	0.0168193	-0.4334	1.072	0.685999	0.999932	0.3758	0.2024	0.9077	0.1913	0.153	0.6117	-0.09825	0.07524	-0.01507	0.1563	0.2004	0.1287	-0.01062	0.1052	0.0269	0.0786	-0.039	0.213	0.06484	0.08665	-0.1993	0.08368	-0.5894	0.3738	-0.02831	0.3447	0.2525	0.2137	0.1648	0.4292	-0.6832	0.4055	0.002029
chr1_111390726	chr1	111390726	0	0.554164	0.262386	14.6576	14	0.393238	-0.5509	0.1054	1.72e-07	8.56683e-06	-0.236	1.079	0.826867	0.999932	0.5125	0.2027	1.064	0.2126	0.7016	0.6502	-0.06938	0.07372	0.2176	0.1496	0.2702	0.1265	0.03272	0.1067	0.07467	0.07307	-0.2274	0.2048	0.1216	0.0898	-0.3528	0.08248	-0.5873	0.3821	-0.03213	0.3492	0.3932	0.2066	-0.1418	0.443	-0.5119	0.3958	0.01776
chr1_111390734	chr1	111390734	0	0.519012	0.23678	21.878	11	0.394366	-0.3628	0.09123	6.991e-05	0.00133421	-0.2857	0.9243	0.757246	0.999932	0.4958	0.2049	0.8343	0.1696	0.2578	0.5555	-0.07934	0.06292	0.2571	0.1258	0.3068	0.1003	0.01464	0.09122	0.09729	0.06166	-0.2156	0.1724	0.1767	0.07511	-0.1178	0.06923	-0.2162	0.3164	0.03536	0.3223	0.4904	0.172	0.1623	0.3842	-0.6949	0.3482	0.3227
chr1_111390784	chr1	111390784	0	0.522953	0.233539	23.0203	12	0.39576	-0.5052	0.08943	1.617e-08	3.10422e-06	-0.005702	0.9279	0.995097	0.999933	0.4436	0.1996	0.7812	0.1538	0.2897	0.5493	-0.1365	0.06297	0.2416	0.1285	0.2237	0.1039	0.06643	0.08592	0.09056	0.05942	-0.06689	0.1717	0.1132	0.07936	-0.1653	0.06651	-0.2062	0.3072	-0.4158	0.2893	0.3931	0.1767	0.01795	0.3724	-0.00622	0.3388	0.1933
chr1_111390792	chr1	111390792	1	0.592133	0.227214	21.278	13	0.39539	-0.5878	0.09912	3.032e-09	3.10422e-06	-0.6129	0.9395	0.514164	0.999932	0.5216	0.2012	0.8752	0.1687	0.7605	0.562	-0.1034	0.06754	0.3759	0.1308	0.06586	0.1053	0.1054	0.08977	0.0255	0.06493	-0.148	0.1862	0.1628	0.07843	-0.1409	0.06725	-0.1401	0.3038	-0.7708	0.3323	0.4792	0.1781	0.0583	0.3925	-0.2501	0.3639	0.3498
chr1_111391988	chr1	111391988	1	0.847739	0.249535	9.09492	18	0.400722	-0.9629	0.2338	3.824e-05	0.000845275	-3.813	2.702	0.158192	0.999932	0.8287	0.08813	5.597	0.8958	5.62	1.775	0.05363	0.1515	0.4483	0.3433	-0.1276	0.2492	-0.04098	0.2149	0.046	0.1433	-0.006356	0.4103	0.677	0.2182	0.08737	0.1578	-1.348	0.722	-1.692	0.7377	-0.1769	0.4595	-1.612	0.9191	-3.663	1	0.04911
chr1_111409196	chr1	111409196	1	0.700927	0.371549	5.29831	40	0.396078	2.508	0.4553	3.593e-08	3.10422e-06	-1.275	3.718	0.731654	0.999932	0.7378	0.2238	10.43	2.599	0.005275	2.382	-0.01872	0.2381	0.6042	0.449	0.4247	0.3294	0.2484	0.3103	-0.2212	0.2377	0.9342	0.627	-0.1659	0.2363	0.1443	0.2523	0.3735	1.048	0.1728	1.09	0.1724	0.6757	0.7068	1.492	-0.3749	1.095	0.08556
chr1_111411487	chr1	111411487	1	0.830522	0.167902	14.9153	7	0.37108	-0.4797	0.1159	3.465e-05	0.000771798	0.1259	1.16	0.913572	0.999932	0.5146	0.2064	0.8896	0.2261	1.866	0.6558	-0.0511	0.07792	0.1743	0.157	-0.03492	0.1196	-0.05776	0.1048	-0.05599	0.07571	0.00902	0.2541	-0.04554	0.07672	0.1192	0.0958	0.6242	0.4528	2.359	0.9375	-0.04577	0.2302	0.07367	0.4539	0.1397	0.3734	-0.251
chr1_111411587	chr1	111411587	0	0.504114	0.358706	5.2	61	0.405579	-0.2945	0.1245	0.01801	0.0954357	0.985	1.01	0.329437	0.999932	0.3767	0.2591	0.3952	0.2037	0.1656	0.5639	-0.01603	0.09957	-0.1787	0.1804	0.3397	0.1344	0.1013	0.1068	0.06915	0.08488	0.5517	0.272	0.03532	0.08021	-0.1299	0.08951	-0.611	0.5322	1.498	0.6802	-0.4717	0.2523	-1.056	0.5131	0.2796	0.446	0.2224
chr1_111412368	chr1	111412368	1	0.876921	0.218418	6.32542	35	0.355769	-0.8087	0.3086	0.008779	0.0575609	-1.328	3.086	0.666955	0.999932	0.8209	0.1948	6.776	1.415	3.286	1.997	0.346	0.2291	0.76	0.3398	-0.109	0.346	-0.2776	0.2665	0.3689	0.2193	0.6285	0.5514	0.2614	0.2316	-0.1123	0.2219	0.8157	1.029	-0.1141	0.9492	0.7947	0.5326	0.3054	1.058	-0.5905	0.8962	-0.08798
chr1_11145670	chr1	11145670	0	0.898616	0.158237	20.0712	3	0.309932	-0.5185	0.1725	0.002649	0.0232577	3.795	2.35	0.106334	0.999932	0.858	0.05819	4.057	0.6759	1.77	1.524	-0.2225	0.1094	0.1479	0.2664	-0.05967	0.2484	0.03435	0.1803	0.3169	0.1282	-0.2756	0.3493	-0.08301	0.156	-0.1455	0.154	0.7299	0.6836	-0.8155	0.7703	0.4825	0.3926	-0.2054	0.7712	1.05	0.5456	0.5124
chr1_11145739	chr1	11145739	0	0.611048	0.250915	20.522	4	0.310997	0.3104	0.0939	0.0009467	0.0104342	1.09	1.07	0.308349	0.999932	0.567	0.1952	1.067	0.2349	-0.4736	0.6986	0.06836	0.06723	0.1752	0.1487	0.1846	0.1103	-0.006296	0.1021	-0.07529	0.06623	-0.06006	0.1826	-0.1761	0.07593	0.12	0.07269	0.3446	0.3381	2.299	0.4156	0.2101	0.1998	0.141	0.3953	0.1829	0.3091	0.4046
chr1_111458177	chr1	111458177	0	0.841682	0.212364	23.7085	13	0.31383	-1.014	0.2144	2.252e-06	0.000105499	-0.2225	2.068	0.914319	0.999932	0.9899	0.003097	3.704	0.6212	2.557	1.421	0.02476	0.09743	-0.1784	0.2369	-0.09007	0.1415	-0.01815	0.1482	0.07637	0.1119	0.08271	0.3083	-0.005813	0.1348	0.01586	0.1103	0.5608	0.5268	0.9443	0.5488	0.389	0.276	0.2439	0.6168	1.471	0.8166	0.3374
chr1_11145868	chr1	11145868	0	0.205564	0.268573	14.0102	6	0.306228	0.4857	0.1131	1.764e-05	0.000453274	0.4646	1.127	0.68016	0.999932	0.3613	0.2219	1.056	0.232	-1.882	0.6454	-0.04736	0.08159	-0.0671	0.1849	-0.1706	0.1528	-0.03824	0.1164	0.05274	0.09115	0.1806	0.2344	-0.1807	0.1254	0.2857	0.1238	3.717	0.5352	0.6308	0.4736	-0.9823	0.2581	-0.1409	0.4764	-1.511	0.4729	-0.4045
chr1_111463778	chr1	111463778	1	0.845159	0.233243	9.67458	32	0.326996	-1.197	0.2589	3.8e-06	0.000145039	-3.851	2.583	0.135987	0.999932	0.8342	0.08069	4.59	0.8044	4.587	1.685	0.1504	0.1792	-0.3463	0.296	-0.05174	0.2433	0.1958	0.2176	0.1109	0.144	-0.2491	0.3942	0.1611	0.2646	0.1074	0.1546	0.06265	0.7254	0.3927	0.8214	0.7864	0.4316	1.624	1.091	-0.6317	1.75	1.117
chr1_111473786	chr1	111473786	1	0.579772	0.366836	6.04746	41	0.357283	1.248	0.2116	3.693e-09	3.10422e-06	0.6785	1.901	0.721154	0.999932	0.6971	0.2376	2.393	0.7031	-0.3514	1.197	-0.1278	0.1345	-0.1332	0.2714	0.1713	0.2038	0.1303	0.1793	0.02288	0.1106	-0.7946	0.3675	0.3567	0.139	-0.1669	0.1246	-0.2889	0.5885	-0.7459	0.5831	0.4595	0.3668	-0.7011	0.6938	-2.183	0.6951	-0.1376
chr1_111480881	chr1	111480881	1	0.394304	0.314017	21.0373	6	0.32699	2.305	0.1966	9.596e-32	3.10422e-06	0.2335	2.102	0.911549	0.999932	0.8817	0.05185	4.159	0.5511	-2.274	1.448	-0.06685	0.09584	0.3347	0.2191	-0.05171	0.1703	0.2303	0.1607	0.04401	0.1226	0.1116	0.3091	-0.2589	0.119	0.2894	0.135	-0.1074	0.5645	-0.2312	0.5264	-0.3273	0.2984	0.8956	0.6879	-0.548	0.4654	-0.4773
chr1_111505961	chr1	111505961	1	0.731194	0.338512	5.09153	36	0.351351	1.464	0.2837	2.49e-07	1.40143e-05	0.1795	2.652	0.946037	0.999932	0.5019	0.2295	4.535	0.9898	0.5301	1.484	-0.2658	0.1836	0.3816	0.3347	0.3134	0.2962	0.3866	0.2391	-0.3276	0.1715	0.5516	0.435	-0.4219	0.2167	-0.2803	0.2003	0.4459	0.7937	0.6051	0.848	-1.003	0.4387	-0.4226	1.033	1.84	0.9427	-0.4759
chr1_111538004	chr1	111538004	0	0.894634	0.0891012	25.9458	23	0.400735	-0.2117	0.08846	0.01672	0.0905907	0.2681	0.7903	0.73443	0.999932	0.6095	0.2387	0.3177	0.09965	2.2	0.4656	-0.1867	0.05604	0.1016	0.1229	-0.0173	0.08338	0.03776	0.07765	-0.08999	0.05119	0.2419	0.1442	-0.2142	0.09712	-0.01191	0.05845	0.06315	0.2815	0.08639	0.272	-0.1734	0.1608	0.009033	0.3653	-0.2018	0.5759	-0.08012
chr1_111538013	chr1	111538013	1	0.821792	0.223145	23.5627	23	0.400735	-1.164	0.1623	7.43e-13	3.10422e-06	1.921	1.653	0.245183	0.999932	0.9053	0.09054	2.307	0.4438	1.773	1.143	-0.0659	0.09231	-0.164	0.2025	0.1178	0.1446	-0.03337	0.1304	-0.2216	0.09303	-0.002466	0.2411	0.3071	0.1767	-0.009213	0.09027	-0.09085	0.4407	0.8122	0.4732	0.3768	0.2329	-0.3219	0.5588	0.7615	1.131	0.06202
chr1_111540630	chr1	111540630	1	0.886169	0.170826	29.3322	5	0.396552	0.6983	0.1914	0.000263	0.00382699	-3.472	2.076	0.0944362	0.999932	0.9506	0.04943	3.91	0.6854	2.999	1.435	-0.1803	0.08224	-0.01211	0.2331	-0.2488	0.1861	0.1117	0.1706	-0.2018	0.1066	0.5617	0.3169	-0.3001	0.1557	0.1197	0.1249	0.1872	0.5914	-0.1993	0.5608	-0.1248	0.3071	0.8671	0.6831	1.668	0.8454	0.4044
chr1_111540632	chr1	111540632	1	0.723423	0.284101	29.3288	5	0.396552	1.233	0.2083	3.175e-09	3.10422e-06	-1.125	2.401	0.639388	0.999932	0.99	NA	5.513	0.7092	-0.1622	1.748	-0.1094	0.08117	0.317	0.2353	-0.1631	0.1393	0.2667	0.1375	-0.1557	0.1116	0.8794	0.3179	-0.2215	0.1153	0.07819	0.1255	1.169	0.5521	0.4172	0.5458	-0.01212	0.2708	0.7281	0.6864	1.716	0.59	-0.09137
chr1_111603870	chr1	111603870	0	0.771999	0.2564	5.90169	38	0.377432	0.4529	0.1748	0.009571	0.0612753	-2.153	1.557	0.16673	0.999932	0.5105	0.249	1.18	0.3727	1.346	0.8249	-0.231	0.09827	0.4051	0.2407	-0.1801	0.1662	0.2267	0.1614	-0.07345	0.1009	0.5034	0.2975	-0.05188	0.09439	0.09908	0.09651	0.4767	0.5395	-0.1249	0.4988	0.4139	0.3198	0.367	0.5368	-0.2882	0.4477	-0.01405
chr1_111644203	chr1	111644203	0	0.896244	0.145685	11.1729	7	0.208333	0.382	0.1552	0.01382	0.0794306	0.2889	1.184	0.807228	0.999932	0.2697	0.1863	0.6441	0.1735	1.767	0.5462	-0.145	0.09562	0.2359	0.199	0.0444	0.1586	-0.172	0.1149	-0.09239	0.09398	0.2695	0.2261	-0.01563	0.08375	0.01452	0.1338	-0.05256	0.4815	-0.05645	0.4447	0.2532	0.2651	0.7674	0.546	-0.247	0.3898	0.3344
chr1_111712228	chr1	111712228	1	0.869678	0.219477	9.36949	21	0.251825	0.8227	0.3014	0.006345	0.0452258	-0.4327	3.386	0.898314	0.999932	0.9167	0.08702	7.709	2.752	3.007	2.162	-0.03068	0.1569	-0.2047	0.487	-0.09585	0.2944	0.02624	0.2317	0.1719	0.1981	-0.1355	0.5023	0.1854	0.1582	0.1594	0.2595	1.352	1.236	0.2975	0.9308	0.7267	0.4819	0.1913	1.178	0.5032	0.6809	1.063
chr1_111773703	chr1	111773703	1	0.671843	0.327516	5.3661	117	0.219101	0.8707	0.3661	0.01739	0.0930867	-2.958	2.355	0.209097	0.999932	0.3739	0.2363	3.595	0.8387	1.335	1.276	-0.116	0.1869	0.0624	0.4143	-0.2739	0.3003	0.1492	0.2678	0.1368	0.1986	-0.9253	0.4826	0.06829	0.165	0.0242	0.2099	1.378	0.9529	-0.05632	0.8312	1.147	0.5216	-0.07867	0.9628	0.5762	0.7127	0.1962
chr1_111807045	chr1	111807045	1	0.841981	0.163353	20.861	1	0.153061	-0.7968	0.1222	7.068e-11	3.10422e-06	-2.157	1.042	0.038447	0.999932	0.4309	0.2001	0.9086	0.1756	2.792	0.6138	-0.1986	0.07377	-0.09545	0.1478	0.1151	0.1247	-0.02102	0.1029	-0.1098	0.07131	0.2706	0.1926	-0.1141	0.07532	-0.01038	0.0795	0.5376	0.4106	-0.2675	0.3989	0.08896	0.2252	-0.3349	0.4343	0.6147	0.3107	0.09555
chr1_111807052	chr1	111807052	1	0.886095	0.160174	20.9288	0	0.155932	-1.03	0.1563	4.44e-11	3.10422e-06	-1.767	1.207	0.143205	0.999932	0.406	0.2302	1.139	0.2562	3.467	0.7435	-0.1712	0.08838	-0.02587	0.1917	0.2287	0.139	-0.1496	0.1261	-0.06968	0.0863	0.07249	0.2432	-0.1361	0.08635	0.1697	0.08362	0.1415	0.4123	0.6336	0.4524	-0.1631	0.2614	-0.2451	0.4714	0.4112	0.402	0.1347
chr1_111807060	chr1	111807060	1	0.3725	0.322391	20.8	2	0.15529	1.312	0.2664	8.429e-07	5.17762e-05	-1.975	2.558	0.440063	0.999932	0.8565	0.05304	6.467	0.8719	0.3071	1.819	0.08463	0.1115	-0.01351	0.2947	0.0405	0.2088	-0.3301	0.1898	0.2009	0.1308	-0.2724	0.3588	0.5055	0.1354	-0.317	0.1534	-0.4502	0.7181	-0.7422	0.8008	0.2659	0.3879	-1.699	0.8498	-0.7611	0.5477	-0.0556
chr1_111816523	chr1	111816523	1	0.443741	0.276033	14	98	0.208122	0.9578	0.2019	2.1e-06	0.000105499	-3.485	1.909	0.0679161	0.999932	0.9156	0.07127	3.182	0.4769	0.5198	1.341	-0.1256	0.1187	0.2154	0.2337	-0.06899	0.1906	-0.1269	0.1642	0.04743	0.1096	-0.5927	0.3475	-0.1621	0.2644	-0.3418	0.1387	-0.2503	0.5302	-0.105	0.6398	0.3258	0.3318	-0.6556	0.7617	14.14	12.51	0.1956
chr1_111816543	chr1	111816543	0	0.782377	0.125872	33.3797	29	0.159774	0.3292	0.07581	1.409e-05	0.000400643	0.72	0.5718	0.207965	0.999932	0.5225	0.2474	0.1983	0.04877	0.7651	0.3193	-0.2066	0.04387	0.008085	0.08394	0.03644	0.06544	-0.05758	0.05772	-0.05135	0.04002	0.3021	0.1069	-0.1189	0.07993	0.07664	0.03764	0.1569	0.1833	0.2376	0.1999	0.05735	0.1101	0.2856	0.2175	-1.81	1.211	0.1689
chr1_111816551	chr1	111816551	1	0.118798	0.205761	33.5288	29	0.159774	3.087	0.2673	7.693e-31	3.10422e-06	1.454	1.849	0.43165	0.999932	0.7199	0.2044	2.802	0.6402	-6.189	1.262	-0.1	0.1182	0.328	0.2312	-0.04459	0.2004	0.05985	0.1804	0.0148	0.1303	-0.000269	0.3678	-0.2094	0.3047	-0.0268	0.1276	0.756	0.574	-0.07531	0.5614	1.046	0.359	1.895	0.6623	-13.74	4.893	0.3592
chr1_111818696	chr1	111818696	0	0.44818	0.355351	13.8102	36	0.167954	1.074	0.2791	0.0001188	0.0020691	-0.1792	2.875	0.9503	0.999932	0.9682	0.04707	7.328	1.15	-0.5027	2.022	-0.04277	0.1297	0.6045	0.3039	-0.1373	0.2152	0.07479	0.1981	0.429	0.1549	0.3889	0.4298	-0.7659	0.2425	0.1446	0.1574	0.8146	0.7665	0.7742	0.7567	0.1069	0.387	1.582	0.9101	7.02	1.37	0.06087
chr1_111825254	chr1	111825254	1	0.557408	0.297499	9.3322	54	0.192946	0.7862	0.1811	1.422e-05	0.000400643	-0.3356	1.777	0.850204	0.999932	0.7643	0.1494	2.684	0.567	0.09286	1.206	0.07502	0.1232	0.2981	0.233	-0.07484	0.1904	-0.1227	0.1504	0.1054	0.1116	-0.1862	0.2916	-0.01076	0.1228	-0.0654	0.1339	0.5126	0.5867	0.1065	0.6075	-0.08455	0.3572	-0.5782	0.6746	0.0751	0.5567	-0.2707
chr1_1118768	chr1	1118768	0	0.820425	0.194124	7.2678	21	0.324818	-0.3614	0.1439	0.01204	0.0721611	2.427	1.287	0.0593245	0.999932	0.4128	0.2448	0.7494	0.2812	0.5114	0.6565	-0.1594	0.09826	0.1083	0.2339	-0.003151	0.1564	0.3157	0.1592	-0.1317	0.09414	0.1664	0.244	-0.1786	0.1004	-0.002111	0.07524	0.387	0.4029	0.466	0.4625	0.2814	0.2452	0.7108	0.5129	0.9064	0.4162	0.3543
chr1_112097126	chr1	112097126	1	0.149689	0.275298	7.61695	27	0.225746	3.389	0.349	2.727e-22	3.10422e-06	-0.355	2.904	0.902705	0.999932	0.487	0.2524	5.168	1.448	-3.771	1.717	-0.3403	0.3013	0.3694	0.4647	0.07832	0.4191	-0.03902	0.2463	-0.2052	0.2223	-1.116	0.581	0.003337	0.2504	-0.1974	0.2179	-1.178	1.063	-3.037	1.544	-1.695	0.5689	-0.9373	1.029	-0.02332	1.154	-1.106
chr1_112131058	chr1	112131058	1	0.29937	0.359941	5.20678	36	0.233591	3.723	0.2503	5.043e-50	3.10422e-06	-2.47	1.641	0.132278	0.999932	0.5333	0.296	1.312	0.4516	-1.906	0.8877	0.1008	0.1179	-0.1761	0.237	0.06237	0.2117	-0.08712	0.1646	-0.0002603	0.1232	-0.3714	0.3967	-0.2406	0.2422	-0.2616	0.1582	-1.055	0.6216	-0.03504	0.7385	-0.1459	0.3675	-0.3096	0.7075	0.261	0.8873	-0.7887
chr1_112196856	chr1	112196856	0	0.728546	0.231689	9.72542	39	0.214844	0.5097	0.1443	0.0004131	0.00545768	1.114	1.304	0.392942	0.999932	0.547	0.2041	1.021	0.216	0.1111	0.7151	-0.04144	0.0987	0.1969	0.1824	0.1174	0.1368	-0.1349	0.1202	-0.05692	0.08878	0.02492	0.2248	0.1018	0.114	-0.0717	0.08902	0.1227	0.3873	-0.4034	0.4134	0.5711	0.2459	-0.1909	0.4904	-0.8112	0.4893	0.4041
chr1_112197036	chr1	112197036	1	0.873841	0.229898	9.08136	21	0.20438	-0.7442	0.2896	0.01019	0.064069	0.5061	2.941	0.863371	0.999932	0.9582	0.055	7.17	1.075	2.127	2.134	0.07336	0.1662	-0.2889	0.3519	0.1986	0.252	-0.1906	0.2745	-0.1028	0.1701	0.3471	0.4674	-0.4514	0.2179	0.02983	0.1716	1.213	0.9107	1.316	0.938	0.3958	0.5415	2.425	1.346	2.244	1.223	0.8059
chr1_112357209	chr1	112357209	0	0.538558	0.266607	7.31864	24	0.396679	0.2344	0.09919	0.01812	0.0958631	-0.3116	1.008	0.757225	0.999932	0.5433	0.2612	0.4981	0.1548	0.3225	0.584	-0.07869	0.07317	-0.09792	0.137	0.001389	0.1089	0.04729	0.09948	0.09723	0.07067	-0.02147	0.1809	0.05252	0.1073	-0.05471	0.07023	-0.1403	0.3332	-0.3637	0.3627	-0.005036	0.2222	-0.1179	0.4289	-1.175	0.4327	0.102
chr1_112401911	chr1	112401911	0	0.841564	0.241063	5.2	38	0.332685	0.5479	0.2001	0.006169	0.0443096	-1.041	1.745	0.5508	0.999932	0.3671	0.2333	1.849	0.6519	2.758	0.9695	-0.1194	0.1451	-0.5412	0.3118	-0.215	0.2299	0.2464	0.1977	0.1085	0.1298	0.09489	0.3415	-0.06439	0.1682	-0.438	0.1919	-0.0411	0.6033	1.043	0.6167	-0.2566	0.3536	-0.6071	0.8007	0.7588	0.762	-0.3008
chr1_112406287	chr1	112406287	1	0.833696	0.214403	15.7966	5	0.334483	0.4679	0.1861	0.01193	0.0717187	2.452	2.248	0.275384	0.999932	0.9153	0.06239	3.963	0.5767	1.482	1.542	-0.07229	0.1011	-0.1873	0.2528	0.4314	0.1671	-0.1251	0.1582	0.01696	0.1232	0.07168	0.3317	-0.2611	0.1301	-0.2662	0.1443	0.3476	0.5566	0.6323	0.6371	-0.1246	0.32	-0.6278	0.6469	0.4564	0.5368	0.6356
chr1_112425238	chr1	112425238	1	0.191502	0.266858	19.6271	25	0.342593	2.183	0.2305	2.806e-21	3.10422e-06	4.365	2.329	0.0609036	0.999932	0.8638	0.0543	4.854	0.7	-6.206	1.638	-0.1394	0.1475	0.212	0.2621	-0.513	0.2096	-0.0755	0.1904	0.06337	0.1465	0.3449	0.3861	-0.5961	0.2078	0.06419	0.138	0.6694	0.6899	1.213	0.7821	-0.2668	0.4064	2.082	0.8138	2.663	0.9417	-0.588
chr1_112425315	chr1	112425315	0	0.482315	0.176046	20.6034	14	0.336299	0.1773	0.05889	0.002598	0.0229075	-0.1926	0.5574	0.729694	0.999932	0.4744	0.2609	0.1791	0.04586	-0.2657	0.3172	-0.07118	0.03987	0.003995	0.08816	-0.1183	0.0611	-0.1208	0.05686	-0.04963	0.03981	0.1641	0.1158	0.06081	0.06195	-0.003236	0.04051	-0.2714	0.1996	0.1778	0.2158	0.09787	0.1195	0.2138	0.2348	0.2297	0.2901	0.1136
chr1_112510053	chr1	112510053	0	0.213884	0.161763	15.3797	8	0.341463	0.2188	0.08661	0.01153	0.0699963	-1.395	0.7427	0.0603426	0.999932	0.3582	0.2393	0.3654	0.1047	-0.9956	0.3875	0.1556	0.05824	0.1226	0.1329	0.0548	0.09757	0.1618	0.07861	-0.0584	0.0576	-0.4222	0.1393	0.01735	0.0648	0.01752	0.05677	-0.05274	0.2737	-0.1878	0.2736	-0.06415	0.1795	-0.1416	0.3612	0.04395	0.3179	0.2123
chr1_112535447	chr1	112535447	0	0.811959	0.264422	5.29831	35	0.398077	0.5875	0.1994	0.003216	0.0270446	1.612	1.803	0.371287	0.999932	0.3757	0.2101	1.722	0.4882	0.6012	0.9086	-0.177	0.1315	0.1408	0.2839	0.06728	0.2118	-0.1219	0.187	-0.06361	0.122	0.1466	0.3325	0.1073	0.1195	-0.2742	0.157	-0.2952	0.578	0.4569	0.6302	0.4263	0.3334	-0.5062	0.6485	-0.2297	0.578	-0.04861
chr1_1125402	chr1	1125402	0	0.36017	0.24892	9.74915	6	0.311419	-0.2695	0.1111	0.01528	0.0851606	0.6511	1.053	0.536359	0.999932	0.6596	0.2115	0.6871	0.1833	-0.8065	0.6321	0.09012	0.07192	0.1573	0.1439	-0.09292	0.1175	0.01304	0.09379	-0.008863	0.07001	-0.249	0.1835	0.06949	0.07433	0.06572	0.07652	0.124	0.3277	0.0972	0.3712	0.2215	0.2288	0.03658	0.4237	-0.561	0.3251	-0.07506
chr1_1125610	chr1	1125610	0	0.727446	0.137907	21.9966	30	0.309434	-0.1941	0.06055	0.001348	0.0137859	0.4959	0.5426	0.360752	0.999932	0.6444	0.2527	0.1439	0.05097	0.9742	0.3003	0.008745	0.04135	-0.03199	0.08024	-0.08361	0.06534	0.003514	0.05839	0.0328	0.03869	-0.05694	0.1017	0.05156	0.07425	-0.01939	0.03993	0.2832	0.1969	0.04241	0.1906	0.07853	0.1103	-0.06007	0.209	-3.504	1.664	-0.02678
chr1_1125618	chr1	1125618	0	0.803666	0.138065	22.8644	21	0.306569	-0.2144	0.06584	0.001127	0.0119683	0.374	0.6122	0.541258	0.999932	0.7098	0.2264	0.19	0.07335	1.454	0.3708	0.04898	0.04431	-0.01863	0.08961	0.0214	0.06986	-0.02567	0.0599	0.02188	0.04172	0.0137	0.121	-0.1828	0.07898	0.01424	0.0413	0.4774	0.2135	0.07839	0.2197	-0.0211	0.1326	0.5369	0.2602	1.174	0.4913	-0.04051
chr1_1126161	chr1	1126161	1	0.173996	0.28668	6.51186	26	0.30855	1.821	0.297	8.798e-10	3.10422e-06	-2.35	3.329	0.480239	0.999932	0.7371	0.1283	7.561	1.84	-2.407	2.16	-0.1531	0.204	-0.04865	0.4141	-0.3335	0.3459	0.00736	0.2481	-0.01652	0.1998	-0.1883	0.5866	0.09173	0.2359	-0.07653	0.2164	-0.7546	1.005	0.1827	0.8979	-0.3191	0.654	0.2122	1.123	-2.867	0.9158	-0.7036
chr1_112638159	chr1	112638159	1	0.673272	0.338551	5.87458	39	0.447266	1.551	0.2926	1.148e-07	8.56683e-06	-3.912	2.841	0.168518	0.999932	0.9359	0.07945	6.828	1.344	0.9765	1.909	0.2033	0.1784	0.1399	0.3272	0.3508	0.2519	-0.6085	0.2484	0.09469	0.1594	-0.7599	0.4776	0.1543	0.2781	0.1635	0.166	0.1285	0.7465	0.2299	0.7335	0.4995	0.4475	1.864	0.9541	9.891	2.905	0.825
chr1_112638195	chr1	112638195	1	0.432555	0.335297	5.92203	39	0.447266	0.8606	0.1998	1.644e-05	0.00042988	-3.093	2.112	0.14306	0.999932	0.8794	0.1147	3.121	0.6771	0.072	1.372	0.05906	0.1257	-0.1163	0.2621	0.2559	0.1792	-0.2526	0.1761	0.1448	0.1219	-0.5134	0.342	-0.09053	0.1976	-0.1032	0.1198	-0.01602	0.6086	0.1813	0.6038	0.1159	0.3218	0.08357	0.6784	2.438	1.049	0.3415
chr1_1126420	chr1	1126420	0	0.799975	0.19114	9.25085	8	0.304878	-0.2852	0.1182	0.01581	0.0872793	2.633	1.163	0.0235758	0.999932	0.424	0.257	0.6513	0.1974	0.3254	0.6019	-0.01645	0.08635	-0.227	0.1564	-0.0778	0.1579	-0.02976	0.103	-0.03282	0.07816	0.3532	0.1982	-0.1192	0.07914	-0.03415	0.08642	0.8619	0.3931	0.9605	0.3891	0.3842	0.2271	0.6634	0.4135	1.05	0.3496	0.2589
chr1_112683299	chr1	112683299	1	0.633154	0.394706	5.32203	60	0.404255	1.473	0.2955	6.228e-07	3.70656e-05	0.1011	2.565	0.968559	0.999932	0.4667	0.254	4.668	1.693	0.7882	1.531	-0.1184	0.196	0.2379	0.3514	-0.5349	0.3094	-0.01935	0.2394	0.2948	0.1985	0.3225	0.5226	-0.5839	0.2832	0.09553	0.1978	0.2214	0.884	1.464	0.9476	-1.817	0.5026	0.9633	1.03	5.812	1.511	-0.01464
chr1_112713806	chr1	112713806	1	0.411643	0.339323	21.3322	22	0.364469	2.152	0.2375	1.302e-19	3.10422e-06	-5.518	2.409	0.0219879	0.999932	0.8363	0.077	5.815	0.9501	0.1401	1.64	-0.03506	0.1195	0.2727	0.2936	-0.0513	0.2021	0.03453	0.1979	-0.1706	0.1359	-0.3843	0.379	0.08268	0.1596	-0.1899	0.1429	-0.6361	0.6535	0.6414	0.9571	-0.2925	0.3644	-0.3141	0.8076	0.01529	0.7316	-0.8442
chr1_112713808	chr1	112713808	0	0.190244	0.308612	11.522	24	0.363469	2.515	0.3414	1.734e-13	3.10422e-06	-0.6328	3.215	0.843963	0.999932	0.8785	0.1142	8.781	1.927	-4.941	2.179	0.2836	0.1636	0.1197	0.3667	-0.6079	0.263	-0.1647	0.3425	-0.3701	0.1902	0.4678	0.5884	-0.5049	0.241	0.2108	0.2145	1.6	0.9627	-1.163	1.21	-0.1563	0.5635	2.037	1.071	1.808	1.29	-0.972
chr1_112713820	chr1	112713820	1	0.134066	0.247813	22.6	15	0.357143	2.682	0.357	5.735e-14	3.10422e-06	-1.332	3.242	0.681177	0.999932	0.8704	0.04465	9.073	2.1	-5.469	2.249	0.233	0.169	-0.1102	0.3656	-0.3394	0.2384	-0.08487	0.2956	-0.4911	0.2029	0.5644	0.4781	-0.0292	0.2451	-0.06112	0.1918	0.3916	0.9261	-0.2049	1.046	-0.3339	0.4716	1.188	1.112	-0.06145	1.205	-1.181
chr1_112888562	chr1	112888562	0	0.488562	0.300652	5.91186	122	0.349711	1.281	0.2665	1.527e-06	7.41748e-05	0.6407	2.144	0.765067	0.999932	0.7922	0.1822	2.444	0.6266	-1.025	1.31	0.04762	0.1501	0.07367	0.28	-0.1038	0.2305	-0.3126	0.1881	0.07093	0.1308	-0.4917	0.3814	0.1546	0.1622	-0.04805	0.15	0.08902	0.6404	-0.801	0.7066	0.009591	0.3594	-0.9673	0.6603	0.4461	0.7131	0.1483
chr1_112888607	chr1	112888607	0	0.318277	0.306982	15.1492	14	0.252669	2.26	0.2185	4.467e-25	3.10422e-06	-0.3557	2.268	0.875376	0.999932	0.9365	0.07578	4.231	0.7066	-1.901	1.521	-0.002147	0.1025	0.3814	0.2593	-0.1663	0.189	-0.2547	0.1687	-0.1042	0.1132	-0.5844	0.3303	0.1379	0.1443	0.1076	0.1546	0.5497	0.6089	-1.791	0.6458	-0.09037	0.3325	-0.4674	0.7553	-0.1021	0.6026	0.04455
chr1_112957752	chr1	112957752	1	0.258586	0.307464	8.96271	9	0.270979	2.221	0.2882	1.278e-14	3.10422e-06	-1.367	2.705	0.613306	0.999932	0.7855	0.1012	5.708	1.262	-2.735	1.77	0.04393	0.1511	0.5126	0.3651	0.2902	0.2892	-0.1703	0.1849	-0.05068	0.1575	-0.3533	0.4469	-0.4872	0.1753	0.1012	0.1996	0.01071	0.7663	-0.1805	0.8399	-0.3208	0.4508	1.594	0.8241	0.7249	0.6622	0.1519
chr1_112967646	chr1	112967646	0	0.867762	0.183033	19.5932	4	0.268041	0.6321	0.2179	0.003716	0.0302434	-0.2989	1.876	0.87341	0.999932	0.7182	0.1829	3.342	0.5525	1.833	1.257	0.1216	0.1147	0.0657	0.2547	0.2003	0.1783	0.06649	0.1665	-0.0003361	0.1187	0.3816	0.2798	-0.1049	0.13	-0.04849	0.1345	0.6415	0.5959	1.172	0.6331	0.008704	0.3389	0.4518	0.6928	-0.08848	0.4881	0.1887
chr1_1129992	chr1	1129992	0	0.80758	0.202499	10.278	20	0.276364	0.4008	0.1568	0.01056	0.0657474	-2.645	1.318	0.0447679	0.999932	0.2927	0.1964	1.005	0.236	2.17	0.6603	-0.2207	0.08772	0.04228	0.1946	0.04494	0.1421	-0.1278	0.1282	-0.03134	0.09423	-0.02624	0.2442	-0.05054	0.08602	0.09227	0.1066	0.4927	0.4233	0.02594	0.4654	0.3859	0.2661	0.4374	0.5434	-0.2044	0.3587	0.5092
chr1_11304710	chr1	11304710	0	0.774934	0.186993	15.2305	22	0.318681	0.2784	0.08811	0.001579	0.0154829	-0.3492	0.8353	0.675908	0.999932	0.791	0.1743	0.3957	0.1072	0.9801	0.5355	-0.1774	0.05398	0.1229	0.1217	0.06682	0.0801	-0.07525	0.08993	-0.05035	0.05645	0.1596	0.1471	0.005551	0.0852	0.04322	0.04693	-0.3722	0.2353	0.4047	0.2739	0.5312	0.1459	0.2909	0.2935	0.8494	0.4613	0.1738
chr1_113153303	chr1	113153303	1	0.865697	0.223311	5.99661	53	0.347107	0.4974	0.195	0.01075	0.0666059	-0.6856	1.926	0.721862	0.999932	0.6609	0.2559	1.58	0.4771	2.465	1.053	-0.2368	0.1432	-0.2731	0.3175	0.1825	0.2385	0.2171	0.1967	0.2738	0.1499	0.7102	0.3483	-0.2293	0.1266	0.07175	0.1149	-0.4499	0.6418	0.1941	0.5898	0.2902	0.4156	0.4397	0.658	1.888	0.5648	-0.8783
chr1_113175926	chr1	113175926	1	0.399009	0.316857	21.2644	6	0.363322	2.691	0.1956	4.47e-43	3.10422e-06	-2.439	1.904	0.200198	0.999932	0.8195	0.09831	3.168	0.474	-1.954	1.298	0.05841	0.0904	0.412	0.2246	-0.158	0.1643	-0.08691	0.1411	-0.09016	0.09866	-0.2612	0.2809	0.04361	0.11	0.1745	0.1231	0.3582	0.5202	-1.31	0.5755	-0.0492	0.292	0.7864	0.6348	0.05712	0.4312	-0.002395
chr1_113199504	chr1	113199504	1	0.418329	0.321944	16.2983	8	0.388502	2.511	0.1559	2.119e-58	3.10422e-06	-1.251	1.444	0.386302	0.999932	0.8837	0.0972	1.783	0.2902	-2.135	1.026	0.0002773	0.0771	0.2401	0.1769	0.06286	0.1313	-0.05941	0.1227	0.01593	0.08202	0.1708	0.2273	0.03978	0.08865	-0.1475	0.0925	-0.1189	0.4355	-1.127	0.455	-0.04637	0.2386	-0.3968	0.5091	0.06131	0.428	-0.07018
chr1_113200510	chr1	113200510	0	0.818298	0.111624	36.0305	5	0.381034	0.3167	0.06475	1.005e-06	5.62004e-05	0.987	0.6668	0.138819	0.999932	0.7615	0.1587	0.3774	0.07405	1.023	0.4459	-0.03168	0.04172	0.2197	0.0933	0.0378	0.06978	0.01002	0.06335	-0.04007	0.04496	0.1914	0.117	0.06386	0.05227	-0.006366	0.0467	-0.3262	0.2263	-0.4933	0.2217	-0.2422	0.1305	-0.2319	0.2442	0.1677	0.2389	-0.2999
chr1_113200512	chr1	113200512	0	0.807625	0.111731	36.0034	5	0.381034	0.3202	0.0644	6.648e-07	3.9449e-05	0.323	0.6401	0.613834	0.999932	0.5842	0.2493	0.3262	0.08201	1.171	0.4006	-0.05548	0.04423	0.1819	0.09609	-0.07296	0.07452	0.09989	0.06256	-0.003416	0.04074	0.2387	0.127	0.072	0.06032	-0.04622	0.04888	-0.1944	0.2162	-0.3806	0.2146	-0.2071	0.1312	-0.2323	0.2648	0.5848	0.2512	-0.1794
chr1_113200545	chr1	113200545	0	0.819777	0.123057	35.9932	5	0.381034	0.2566	0.07299	0.0004398	0.00575386	1.204	0.6446	0.0617865	0.999932	0.646	0.1848	0.3366	0.07383	0.6664	0.4153	-0.03258	0.04231	0.3122	0.09314	-0.1605	0.07142	0.03481	0.06362	-0.0448	0.0448	0.1093	0.1181	-0.1549	0.06698	-0.04671	0.04455	0.02021	0.2142	-0.2855	0.2185	-0.1726	0.1339	-0.01423	0.2424	2.92	0.4237	0.09833
chr1_113200550	chr1	113200550	0	0.849169	0.103205	35.8576	5	0.381034	0.2484	0.07645	0.001156	0.0121905	0.8831	0.8002	0.269767	0.999932	0.8538	0.1177	0.4384	0.09096	0.9977	0.5116	0.009116	0.04752	0.236	0.1017	-0.05552	0.07201	0.1238	0.07553	-0.07506	0.04672	0.1343	0.1239	0.05019	0.06935	0.001084	0.04674	-0.03149	0.2525	-0.4631	0.2341	-0.08356	0.1404	-0.06194	0.2756	1.533	0.3134	0.04785
chr1_113200553	chr1	113200553	0	0.819612	0.109075	36.0034	5	0.381034	0.4603	0.06652	4.519e-12	3.10422e-06	1.074	0.6418	0.0942449	0.999932	0.6123	0.2191	0.2757	0.07215	0.6749	0.3784	0.06163	0.04419	0.234	0.08301	-0.04594	0.07428	0.04868	0.0555	-0.04002	0.04012	0.2389	0.1054	-0.07725	0.05729	0.01825	0.04281	-0.1225	0.2099	-0.2824	0.2065	-0.2317	0.1228	-0.0832	0.2231	1.238	0.2655	-0.06567
chr1_113200565	chr1	113200565	0	0.895214	0.08266	35.8983	5	0.381034	0.3603	0.08463	2.075e-05	0.00051714	0.5236	0.7263	0.470962	0.999932	0.3522	0.2371	0.4041	0.09828	1.974	0.4134	-0.006367	0.05255	0.1312	0.1175	-0.1234	0.08593	0.0005573	0.08255	0.09714	0.05413	0.4208	0.1486	-0.03308	0.07971	-0.1462	0.06391	-0.4823	0.2733	-0.5966	0.2879	-0.3333	0.1742	-0.08813	0.36	1.267	0.3303	-0.1609
chr1_113200584	chr1	113200584	0	0.890286	0.112882	14.7051	8	0.385017	0.5515	0.121	5.166e-06	0.000204313	-1.056	0.9667	0.274668	0.999932	0.5082	0.2743	0.5172	0.2085	2.219	0.5653	-0.1735	0.06611	0.1818	0.1644	0.04092	0.1062	-0.02036	0.09517	0.000643	0.06925	-0.005782	0.2078	0.04053	0.09562	0.08094	0.06315	-0.488	0.3624	-0.5614	0.3416	-0.137	0.2589	0.04456	0.4038	0.7045	0.3816	0.04712
chr1_113212449	chr1	113212449	1	0.694392	0.12631	53.922	0	0.386441	0.1835	0.05414	0.0007004	0.00834059	-0.7244	0.5804	0.211993	0.999932	0.7473	0.1466	0.2808	0.05273	0.8968	0.3813	-0.02649	0.0341	0.1569	0.08075	0.05279	0.0612	-0.1151	0.05054	0.02075	0.0364	0.05423	0.0921	-0.05335	0.03447	-0.1142	0.03681	-0.289	0.1799	-0.1422	0.187	0.05933	0.1084	0.2109	0.198	0.1509	0.1488	0.1384
chr1_1134467	chr1	1134467	1	0.810002	0.267245	7.07458	36	0.277992	-0.7374	0.228	0.001223	0.0127823	-0.9197	2.086	0.659291	0.999932	0.8199	0.1361	2.93	0.8037	2.558	1.331	-0.2489	0.1361	-0.02796	0.2743	-0.3457	0.2074	-0.009188	0.1948	-0.00139	0.1383	-0.05039	0.3474	-0.1956	0.1333	0.1134	0.1358	0.06429	0.6199	0.2064	0.5666	0.043	0.3671	1.466	0.7206	1.092	0.6036	0.3858
chr1_113512427	chr1	113512427	1	0.796372	0.237689	10.1559	28	0.355805	0.6748	0.1866	0.0002989	0.00426611	-2.517	1.861	0.176216	0.999932	0.8047	0.1295	2.622	0.4658	2.453	1.215	-0.3581	0.1122	0.06683	0.2438	-0.1019	0.175	0.1482	0.16	0.02666	0.1176	-0.1173	0.3019	-0.4374	0.1453	-0.09636	0.1102	-0.6445	0.5429	-0.2951	0.561	-0.1434	0.3086	0.5184	0.6143	3.31	0.7061	-0.172
chr1_113534752	chr1	113534752	0	0.837988	0.172515	18.4644	4	0.33677	-0.4122	0.1374	0.002702	0.0236319	-1.362	1.262	0.280481	0.999932	0.87	0.09265	1.414	0.2567	2.377	0.8748	-0.09957	0.0788	-0.117	0.1688	0.2044	0.1159	-0.1259	0.1158	0.002254	0.08065	0.5256	0.2313	-0.2932	0.09636	0.05372	0.07952	0.1402	0.4088	0.1763	0.4058	-0.09965	0.2313	0.03066	0.4601	1.138	0.4866	-0.1644
chr1_1135721	chr1	1135721	1	0.774795	0.167486	20.4712	16	0.290323	-0.209	0.08795	0.01746	0.0933641	-1.466	0.9689	0.130265	0.999932	0.7421	0.1649	0.6581	0.1338	1.962	0.5986	-0.08565	0.05657	-0.09182	0.1292	0.06155	0.09981	-0.06941	0.08052	-0.08439	0.05996	0.4752	0.1675	-0.03319	0.08567	0.01546	0.06061	-0.2841	0.2936	0.1794	0.3027	0.01256	0.1723	-0.1005	0.3306	0.09113	0.4455	0.1599
chr1_113681749	chr1	113681749	1	0.677097	0.270576	16.1153	27	0.324627	0.4218	0.1654	0.01077	0.0666918	2.169	2.024	0.283882	0.999932	0.9279	0.06397	3.767	0.559	-0.6377	1.445	-0.1944	0.095	-0.0711	0.2171	-0.1724	0.1676	-0.06545	0.1648	-0.03274	0.1062	0.8312	0.2928	-0.6088	0.1797	0.1071	0.1136	1.222	0.513	0.01038	0.5398	-0.02241	0.2836	1.235	0.662	2.54	1.185	-0.1023
chr1_1136880	chr1	1136880	1	0.892754	0.139966	9.56271	25	0.288104	-0.3329	0.1401	0.01753	0.0936008	0.7635	1.147	0.505635	0.999932	0.2759	0.1889	0.6543	0.2632	1.85	0.6061	-0.2039	0.09158	0.003898	0.1976	-0.008781	0.1271	-0.09419	0.1539	-0.0989	0.08392	0.3584	0.2426	-0.002219	0.1592	-0.1306	0.1146	-0.07411	0.4263	-0.1634	0.5057	0.2742	0.2728	-0.3079	0.5079	-0.02152	0.8992	1.03
chr1_11369987	chr1	11369987	0	0.183773	0.26608	7.14237	23	0.277574	0.8498	0.1653	2.739e-07	1.40143e-05	-0.8118	1.54	0.598094	0.999932	0.8241	0.1625	1.34	0.4646	-1.816	0.9321	0.05678	0.1017	0.3895	0.2376	0.1483	0.2473	-0.002657	0.1144	0.08842	0.1042	-0.1976	0.2894	-0.02333	0.08826	0.03318	0.1495	-1.066	0.5801	-2.005	0.7205	-0.2505	0.2914	0.8938	0.5668	-0.9116	0.4438	-0.6103
chr1_113863629	chr1	113863629	0	0.744086	0.27142	9.03729	47	0.441532	-0.3937	0.1643	0.01658	0.0901017	3.616	1.915	0.0589923	0.999932	0.7903	0.1458	3.035	0.735	-0.1757	1.297	0.05365	0.1394	0.4817	0.2395	0.07779	0.1791	0.0479	0.2002	0.06803	0.1181	-0.09254	0.3361	-0.2007	0.2449	0.1261	0.1274	0.881	0.527	0.3746	0.5791	0.3811	0.3161	0.2262	0.6813	5.084	2.526	0.2973
chr1_113863661	chr1	113863661	1	0.421996	0.323147	5.99322	153	0.580986	0.9697	0.2648	0.0002505	0.00370436	1.254	2.807	0.655063	0.999932	0.4403	0.2233	4.502	1.148	-2.265	1.604	-0.1365	0.2242	0.8645	0.4073	0.2474	0.3674	0.08144	0.2765	0.427	0.2243	0.1281	0.583	-0.52	0.2168	-0.4029	0.3055	-0.1407	0.9838	-0.03666	1.247	-0.3212	0.544	-0.1868	1.234	1.205	0.8638	-0.7549
chr1_113989150	chr1	113989150	1	0.896431	0.222424	6.81695	34	0.457854	-0.4874	0.1984	0.01403	0.0802548	2.881	2.163	0.182878	0.999932	0.4006	0.2561	2.674	0.6655	2.144	1.122	-0.32	0.1782	0.605	0.3647	-0.1347	0.294	0.1013	0.2043	-0.0265	0.1671	0.01289	0.3965	-0.2425	0.1973	-0.1294	0.2315	0.7909	0.7212	-0.916	0.7668	0.4153	0.4386	0.1824	0.9635	0.6713	0.7729	-1.05
chr1_113992374	chr1	113992374	0	0.545381	0.28159	8.50169	22	0.492674	0.2333	0.09786	0.01712	0.0921081	-0.6313	1.153	0.584016	0.999932	0.5974	0.2061	0.8815	0.2163	0.0754	0.7054	0.1186	0.07778	-0.1789	0.1698	-0.1531	0.1286	-0.09379	0.1071	0.1258	0.08162	0.2762	0.2059	-0.06161	0.08062	-0.1795	0.08447	0.3745	0.3908	-0.02692	0.4261	0.4445	0.2378	0.2296	0.4397	-0.4831	0.3292	0.2401
chr1_113992482	chr1	113992482	1	0.691902	0.247489	15.4373	21	0.478102	0.1873	0.07275	0.01005	0.0634446	-1.504	0.821	0.0669645	0.999932	0.4864	0.2458	0.446	0.1225	1.265	0.4754	0.00938	0.06365	-0.02786	0.1239	0.02487	0.09761	-0.07466	0.08682	0.04272	0.05974	0.1091	0.1605	0.1778	0.08028	-0.1331	0.06218	-0.264	0.287	-0.4538	0.2966	0.4986	0.1708	-0.3294	0.3274	-3.711	0.4037	0.3317
chr1_114006529	chr1	114006529	0	0.897319	0.22111	5.91525	60	0.4	0.6849	0.2656	0.009922	0.0629028	-1.949	2.295	0.395749	0.999932	0.4544	0.2421	1.988	0.6454	4.488	1.094	0.1077	0.1457	-0.4144	0.4102	0.57	0.2948	0.233	0.2233	-0.2423	0.189	0.5071	0.3734	-0.06453	0.1367	-0.3157	0.1897	-1.258	0.7982	-1.656	0.6992	-0.3844	0.572	-0.02503	1.235	-4.516	0.6179	-0.2806
chr1_11405642	chr1	11405642	0	0.884163	0.171896	11.7593	15	0.353571	-0.4101	0.139	0.003166	0.0267455	0.2778	1.334	0.835037	0.999932	0.53	0.2587	0.9739	0.3343	2.353	0.7775	0.04066	0.1052	-0.1215	0.2139	0.2186	0.1467	-0.01278	0.1501	0.1496	0.08738	0.3551	0.2275	-0.04023	0.11	0.1842	0.07918	-0.02605	0.3984	0.454	0.4708	0.3063	0.2541	0.4491	0.4957	-0.4054	0.4871	0.5157
chr1_11405710	chr1	11405710	1	0.34918	0.222795	16.5898	13	0.351064	0.2218	0.08237	0.007084	0.0490705	-0.3007	0.8207	0.714071	0.999932	0.5799	0.2529	0.48	0.1237	-0.6768	0.5065	0.01938	0.06231	0.09951	0.1142	0.05743	0.08487	0.01337	0.0797	0.009917	0.05389	-0.3866	0.156	0.1741	0.09208	-0.09855	0.05687	-0.1752	0.2781	-0.4221	0.2918	0.3573	0.1681	-0.04607	0.3177	-2.292	0.406	0.04856
chr1_114057647	chr1	114057647	1	0.664109	0.285885	13.9322	13	0.43617	0.7591	0.17	7.994e-06	0.000283166	-0.7255	1.889	0.70093	0.999932	0.894	0.1082	2.903	0.554	0.6751	1.237	-0.171	0.09481	0.2403	0.2333	-0.0583	0.1502	-0.08879	0.1392	-0.09044	0.0965	0.01559	0.2663	-0.2254	0.1183	-0.0301	0.1029	0.1148	0.4793	-0.5608	0.4601	-0.3357	0.2753	-0.3671	0.5763	-0.07716	0.5136	-0.2376
chr1_114177043	chr1	114177043	0	0.626527	0.359288	8.48475	24	0.317343	0.9597	0.2506	0.0001283	0.00216829	3.674	2.759	0.182978	0.999932	0.8625	0.07769	6.991	0.9936	-0.9044	1.966	0.05042	0.1609	0.03952	0.3471	0.2517	0.2894	0.2015	0.233	0.07188	0.1598	-0.2367	0.445	-0.07203	0.2191	0.1196	0.2061	3.664	0.8531	0.1658	0.8173	-0.01527	0.4668	-0.4054	0.9206	-1.85	0.983	-0.4836
chr1_114234427	chr1	114234427	1	0.760753	0.265374	6.67119	35	0.232692	0.8367	0.2248	0.0001972	0.00307648	0.2862	1.985	0.885357	0.999932	0.7508	0.1757	2.681	0.662	-0.0134	1.273	0.107	0.1114	0.3355	0.2525	0.1423	0.1935	0.1008	0.1919	-0.06674	0.1161	0.02325	0.3186	-0.04475	0.1399	0.09941	0.1505	0.8471	0.585	0.6837	0.5967	1.058	0.3298	0.9821	0.6634	0.224	0.6854	0.9968
chr1_114236601	chr1	114236601	1	0.735008	0.227605	15.1627	12	0.222615	0.3876	0.1377	0.004876	0.037176	-2.746	1.377	0.0461313	0.999932	0.8014	0.1513	1.452	0.2538	1.903	0.9036	-0.1606	0.07872	-0.1351	0.1657	0.0028	0.1345	0.04647	0.1115	0.1503	0.08392	0.7184	0.2121	-0.2403	0.08079	0.03977	0.08568	0.6283	0.4149	0.401	0.4027	0.2528	0.2137	0.1743	0.4514	0.3227	0.3691	0.3551
chr1_114236877	chr1	114236877	1	0.666239	0.340597	7.35932	21	0.222628	-2.073	0.2246	2.652e-20	3.10422e-06	4.324	2.134	0.04274	0.999932	0.6329	0.1701	2.936	0.5988	1.262	1.251	-0.04761	0.1293	-0.5928	0.2695	0.6383	0.2391	-0.2747	0.1799	0.1668	0.121	0.1464	0.3572	0.2759	0.1446	-0.1752	0.1694	-0.3308	0.7296	0.3897	0.7025	-0.004197	0.3477	-0.9746	0.7108	-0.9314	0.6159	-0.04766
chr1_114238258	chr1	114238258	0	0.745127	0.228585	12.5254	2	0.223549	-0.3062	0.1155	0.007999	0.0537429	1.02	0.9119	0.263335	0.999932	0.5334	0.2567	0.5491	0.1693	0.85	0.5258	-0.1891	0.06558	0.1621	0.1418	-0.0733	0.1087	0.1571	0.09094	-0.01451	0.06691	0.1586	0.1746	-0.06881	0.06496	0.1372	0.06861	1.023	0.3356	-0.1696	0.3083	-0.1298	0.1799	-0.1744	0.3853	0.1795	0.2847	0.1049
chr1_114307480	chr1	114307480	1	0.626958	0.260125	16.5559	9	0.283217	1.031	0.1496	5.471e-12	3.10422e-06	-2.318	1.548	0.134285	0.999932	0.9275	0.07261	2.177	0.311	0.8835	1.081	-0.02821	0.06962	0.02925	0.1824	-0.09477	0.1173	-0.07448	0.1164	0.08557	0.08236	-0.07186	0.2339	-0.1672	0.09519	0.08974	0.09032	0.4769	0.413	0.5141	0.4299	-0.3062	0.2279	0.6875	0.508	0.4692	0.4099	-0.3138
chr1_114307512	chr1	114307512	1	0.704211	0.23628	16.2441	9	0.281469	0.7265	0.152	1.748e-06	8.57416e-05	0.6864	1.387	0.620684	0.999932	0.7897	0.1686	1.616	0.3237	0.5627	0.9445	-0.1851	0.07502	-0.04228	0.1703	-0.0177	0.131	0.1938	0.1159	-0.1259	0.07987	0.05613	0.2075	-0.08956	0.08582	0.06721	0.08899	-0.7277	0.3993	-0.1875	0.4124	-0.2634	0.2434	0.4729	0.4834	-0.05813	0.4011	0.4922
chr1_114347644	chr1	114347644	0	0.837196	0.214241	6.41695	33	0.330153	0.5679	0.1642	0.0005446	0.00679515	0.3605	1.285	0.77906	0.999932	0.4567	0.2522	0.7805	0.2625	1.329	0.7572	0.02827	0.1202	0.4871	0.1839	0.3453	0.1441	-0.0107	0.1654	0.01905	0.09946	-0.1687	0.2832	-0.108	0.1946	-0.2345	0.1214	-0.169	0.4837	0.3803	0.6448	-0.1702	0.324	0.1848	0.6486	0.9737	1.049	-0.2108
chr1_1144556	chr1	1144556	0	0.815082	0.14576	15.8136	21	0.281022	0.3193	0.09204	0.0005209	0.00656462	-1.339	0.8616	0.120164	0.999932	0.68	0.2118	0.3938	0.09805	1.763	0.4926	-0.1645	0.05924	0.04591	0.1239	-0.0606	0.0877	-0.08276	0.08499	0.08253	0.05808	0.3802	0.1701	-0.06083	0.1145	-0.06791	0.06034	0.217	0.2947	0.3386	0.2844	0.1465	0.1511	0.08859	0.3063	0.4663	0.5185	0.1711
chr1_1144606	chr1	1144606	1	0.851698	0.215678	16.0136	14	0.284698	0.7367	0.2233	0.0009673	0.0106373	-0.5303	2.625	0.839902	0.999932	0.94	0.05912	5.75	0.9374	1.953	1.778	0.01648	0.1199	0.1355	0.2795	-0.02171	0.202	0.2909	0.2087	-0.176	0.1355	0.3154	0.3879	0.03984	0.2039	-0.1909	0.1597	0.2827	0.6939	1.055	0.7151	-0.2507	0.3707	0.04208	0.7984	0.8803	0.9978	0.216
chr1_1144751	chr1	1144751	0	0.891579	0.237409	7.48136	23	0.272059	-0.9272	0.3335	0.005438	0.0403695	-2.138	3.016	0.478395	0.999932	0.6538	0.1883	6.018	2.115	4.673	1.793	0.1509	0.2114	0.05733	0.5386	0.3538	0.407	0.09321	0.279	-0.07991	0.2435	-0.09221	0.5248	0.02598	0.2473	-0.2468	0.1907	0.5653	1.039	1.474	1.004	1.28	0.5323	1.117	1.243	-6.49	1.272	-0.2279
chr1_11452406	chr1	11452406	1	0.818217	0.25229	22.261	5	0.241379	0.7723	0.242	0.001412	0.0142354	-0.146	3.114	0.962605	0.999932	0.9259	0.0537	7.52	1.182	2.999	2.139	-0.1485	0.1174	0.3142	0.3059	0.1618	0.2299	-0.3503	0.2066	0.153	0.1482	0.2766	0.4125	0.3817	0.1624	-0.1286	0.1886	-1.36	0.7059	-0.469	0.6812	-0.1018	0.3935	-0.7889	0.855	-0.1035	0.623	0.2693
chr1_11454328	chr1	11454328	1	0.896011	0.178028	11.4068	33	0.23855	-1.108	0.2281	1.181e-06	6.04475e-05	-1.66	2.169	0.444075	0.999932	0.7307	0.185	3.915	1.074	4.275	1.428	0.03662	0.1537	0.1091	0.3162	0.1522	0.2652	-0.2215	0.2089	0.1093	0.1452	0.4447	0.4245	-0.0661	0.2781	-0.3668	0.1859	-0.2097	0.6661	-0.238	0.6423	0.2967	0.4057	-0.2799	0.8068	11.27	5.689	-0.2651
chr1_1145449	chr1	1145449	1	0.755035	0.212551	16.9831	7	0.279514	-0.7283	0.1234	3.635e-09	3.10422e-06	-0.1602	1.301	0.901999	0.999932	0.8363	0.1361	1.176	0.2186	1.796	0.8401	-0.03286	0.06943	0.05549	0.1487	-0.003192	0.1099	0.0835	0.09979	0.005024	0.07449	0.4254	0.2131	-0.0172	0.07355	-0.2153	0.1062	-0.06755	0.3597	0.3345	0.3801	-0.008466	0.21	0.008381	0.4383	0.2128	0.308	0.0101
chr1_1145668	chr1	1145668	0	0.415525	0.313474	5.78983	115	0.355556	1.632	0.1887	5.426e-18	3.10422e-06	-0.4385	1.712	0.797848	0.999932	0.8604	0.1478	2.039	0.4794	-1.574	1.138	0.07509	0.1238	0.3478	0.273	-0.03873	0.1951	-0.08154	0.186	0.1193	0.1181	0.53	0.3546	-0.1077	0.1441	-0.06669	0.1588	-0.6435	0.7462	-1.272	0.7512	0.2285	0.36	-1.11	0.8614	-3.094	0.5925	0.001388
chr1_11457160	chr1	11457160	0	0.825836	0.123698	22.9627	3	0.243151	-0.1968	0.08283	0.01748	0.0934328	0.9512	0.7853	0.225797	0.999932	0.3882	0.2066	0.3213	0.08093	1.326	0.4231	-0.0633	0.05476	0.02921	0.1097	0.1224	0.08456	-0.1237	0.06881	-0.03439	0.05054	0.0962	0.1516	-0.1317	0.06133	-0.1828	0.06234	-0.0999	0.2386	-0.2005	0.2766	-0.0604	0.1456	-0.0181	0.2934	0.6643	0.2717	-0.08904
chr1_11457167	chr1	11457167	0	0.839505	0.119376	22.9153	3	0.243151	-0.213	0.08433	0.01152	0.0699498	0.6968	0.6459	0.280675	0.999932	0.3959	0.2027	0.2934	0.08036	1.395	0.369	-0.07574	0.0533	0.2111	0.1103	0.2279	0.08789	-0.02721	0.0768	0.04595	0.05083	-0.006966	0.1377	-0.04384	0.05361	-0.07324	0.0628	0.2638	0.2455	-0.1927	0.2699	0.04813	0.1459	0.2066	0.302	0.3304	0.2343	0.145
chr1_11457203	chr1	11457203	0	0.68799	0.194636	17.3254	6	0.243945	-0.2	0.08505	0.01871	0.0980658	0.7944	0.814	0.329103	0.999932	0.491	0.2387	0.4911	0.1238	0.6386	0.4726	0.03714	0.05672	0.1763	0.1173	0.3262	0.09294	0.00398	0.08056	0.02966	0.05857	0.08768	0.1449	-0.06961	0.05957	-0.03916	0.05955	0.03647	0.2675	-0.132	0.2907	0.07866	0.1692	0.4099	0.3271	-0.9045	0.2403	0.2735
chr1_11461208	chr1	11461208	0	0.122729	0.103173	25.8847	7	0.236111	-0.2482	0.09739	0.01083	0.0669597	0.9587	0.8339	0.250285	0.999932	0.6448	0.1966	0.5237	0.1278	-2.409	0.531	0.2437	0.05615	-0.0727	0.1238	0.1213	0.09893	-0.05704	0.08315	-0.04643	0.06299	-0.3462	0.1568	0.0997	0.06883	0.05042	0.05844	-0.09764	0.2796	-0.1572	0.3072	0.0545	0.1799	0.2081	0.3514	-0.1761	0.3382	0.1651
chr1_11461219	chr1	11461219	0	0.107463	0.108391	26.0542	6	0.235294	-0.3893	0.1205	0.001239	0.0129145	-0.4896	1.033	0.635529	0.999932	0.5687	0.1932	0.8736	0.1985	-1.929	0.6441	0.2063	0.07412	0.02906	0.1599	0.173	0.1204	0.1202	0.1106	-0.05839	0.07463	-0.2181	0.2057	0.1273	0.08069	-0.02306	0.06993	-0.3805	0.3622	-0.5366	0.4	-0.2046	0.2056	0.05742	0.3941	-0.07537	0.3638	-0.001538
chr1_11461825	chr1	11461825	0	0.518263	0.193603	23.9559	2	0.242321	0.2031	0.08545	0.01746	0.0933641	-0.7117	0.6865	0.299872	0.999932	0.2907	0.1757	0.4187	0.07964	0.3786	0.3821	-0.09648	0.05336	-0.2016	0.1047	0.0672	0.0889	-0.03477	0.06734	-0.03187	0.04842	-0.1704	0.1311	-0.04597	0.05628	-0.04413	0.05409	-0.2282	0.2468	-0.06352	0.2561	-0.06882	0.142	0.3044	0.3048	0.1167	0.2233	0.06994
chr1_11461851	chr1	11461851	0	0.261099	0.159212	24.3864	2	0.244027	0.2238	0.09033	0.01324	0.0771013	-1.712	0.7365	0.0200983	0.999932	0.396	0.2061	0.4398	0.08165	-0.4878	0.4158	-0.01538	0.0537	-0.07952	0.111	0.207	0.08834	0.0969	0.0741	-0.05046	0.05355	-0.413	0.1489	-0.1566	0.05868	-0.03316	0.05635	-0.1789	0.2534	0.172	0.2618	-0.1652	0.1451	0.4185	0.2823	0.4348	0.2404	0.1515
chr1_11461922	chr1	11461922	0	0.553065	0.216064	17.2339	2	0.242321	0.2476	0.09811	0.01162	0.0703788	-0.9815	1.044	0.347149	0.999932	0.7458	0.1622	0.8145	0.1639	0.5723	0.6627	-0.03124	0.05863	-0.2234	0.1398	0.2633	0.1116	-0.1095	0.08489	-0.06236	0.06257	-0.1842	0.1647	-0.02524	0.05844	-0.01795	0.07227	-0.1657	0.3229	0.3034	0.3292	-0.1022	0.176	0.2873	0.3362	0.08482	0.2427	0.301
chr1_114619456	chr1	114619456	1	0.719942	0.267816	11.6644	22	0.282051	0.774	0.1774	1.275e-05	0.000384206	1.751	1.939	0.366503	0.999932	0.9548	0.06903	3.553	0.5934	-0.2266	1.358	0.1035	0.1079	-0.2111	0.2333	0.03493	0.1842	-0.05963	0.1557	-0.1317	0.107	0.2561	0.2885	-0.001982	0.1522	0.05342	0.1196	0.944	0.5745	-0.6535	0.5452	0.191	0.3138	1.155	0.6544	0.4936	0.7868	0.8787
chr1_114619955	chr1	114619955	1	0.772112	0.287944	14.4407	13	0.271277	0.9338	0.242	0.0001142	0.00199121	0.4138	2.572	0.872183	0.999932	0.8799	0.04133	6.011	0.9411	1.185	1.769	0.1536	0.1193	-0.0602	0.3224	0.212	0.2372	0.1033	0.1952	0.04366	0.1492	0.1666	0.3627	0.01303	0.1497	0.245	0.1575	-0.07188	0.6979	-0.0577	0.7722	0.2945	0.4174	1.169	0.8782	0.3646	0.5942	0.4669
chr1_114694528	chr1	114694528	1	0.763333	0.276452	9.74576	23	0.295956	1.25	0.272	4.294e-06	0.000166213	-1.28	2.934	0.662645	0.999932	0.9478	0.05691	7.88	1.344	2.044	2.013	0.1528	0.1572	-0.2231	0.3467	0.06106	0.2451	-0.1709	0.2379	-0.07553	0.1636	-0.009415	0.4365	-0.11	0.1744	-0.1892	0.1755	-0.2969	0.816	-0.4933	0.7694	-0.5297	0.4884	0.03732	0.9137	1.699	0.835	-0.09838
chr1_114803172	chr1	114803172	0	0.895026	0.071892	40.7288	18	0.31769	0.248	0.08049	0.002062	0.0191594	0.08039	0.7522	0.91489	0.999932	0.7441	0.1644	0.3388	0.06924	2.12	0.4574	-0.1271	0.04301	0.1332	0.1013	0.1037	0.06977	0.05192	0.07303	-0.02795	0.04869	-0.2162	0.1183	0.1911	0.07469	-0.02618	0.04628	-0.01391	0.2456	-0.1543	0.2271	-0.0207	0.1433	-0.6075	0.2707	-0.7502	0.4593	-0.1154
chr1_114803182	chr1	114803182	1	0.256957	0.276505	40.8068	20	0.32	2.611	0.1785	1.813e-48	3.10422e-06	-1.569	1.863	0.399682	0.999932	0.7991	0.09252	3.359	0.5275	-3.43	1.286	-0.03789	0.1071	0.1726	0.2384	-0.09114	0.1666	0.1629	0.1454	-0.1691	0.1079	-0.2078	0.3007	-0.2216	0.1576	0.05382	0.1378	-0.8979	0.6513	-1.041	0.5535	-0.2202	0.269	-0.8413	0.6821	2.289	0.8718	-0.1691
chr1_114803199	chr1	114803199	1	0.267669	0.268647	24.2576	20	0.32	2.048	0.1699	1.819e-33	3.10422e-06	-1.675	1.63	0.304135	0.999932	0.8562	0.08056	2.708	0.4577	-2.738	1.153	0.04297	0.09468	0.121	0.1977	0.0236	0.1527	0.2335	0.1395	-0.1446	0.09614	-0.008326	0.3167	-0.321	0.1452	0.1497	0.1092	-0.7094	0.541	-0.6497	0.5355	-0.1225	0.2449	-0.6477	0.6332	1.781	0.8859	-0.2274
chr1_114803208	chr1	114803208	0	0.725295	0.128856	40.7153	18	0.31769	0.1545	0.05901	0.008853	0.0578924	-0.456	0.5372	0.395967	0.999932	0.6132	0.2299	0.2072	0.05177	1.063	0.3271	-0.07097	0.03552	-0.08231	0.07153	0.02618	0.05764	0.07437	0.05308	-0.1029	0.03512	0.1427	0.09939	-0.02142	0.05334	0.02282	0.03372	-0.4199	0.1779	-0.3121	0.1843	-0.05723	0.1011	-0.07892	0.2106	0.2825	0.2999	0.1849
chr1_114805741	chr1	114805741	0	0.884504	0.156159	11.4475	20	0.314545	-0.391	0.145	0.007017	0.0487192	0.7797	1.209	0.518983	0.999932	0.6813	0.245	0.6186	0.2474	2.285	0.6311	-0.01682	0.07914	0.2393	0.1592	0.1176	0.123	-0.1049	0.1175	0.05464	0.07332	-0.1477	0.2274	0.102	0.1274	-0.1231	0.08965	-0.5186	0.3517	-0.6022	0.3493	-0.1599	0.2119	-0.0085	0.481	0.4137	0.6847	-0.04375
chr1_114806485	chr1	114806485	0	0.61356	0.334832	6.79322	38	0.31323	-0.5319	0.1486	0.0003432	0.00474723	2.078	1.313	0.113505	0.999932	0.4993	0.263	0.9202	0.2595	0.08303	0.7153	0.07304	0.09621	0.3239	0.1943	-0.09964	0.1504	0.1422	0.1259	0.05068	0.0936	0.2281	0.2753	0.08973	0.09588	-0.2634	0.1119	0.5642	0.3916	-0.3594	0.408	-0.1245	0.2349	-0.2841	0.4719	-0.5324	0.4363	-0.2834
chr1_114806510	chr1	114806510	0	0.625094	0.317793	6.9322	37	0.313953	-0.4468	0.1643	0.006539	0.0462589	2.227	1.395	0.110396	0.999932	0.4105	0.2391	1.111	0.3094	-0.1606	0.7196	0.03898	0.09744	0.1441	0.2233	-0.3048	0.1748	0.1383	0.1294	0.06644	0.1034	0.48	0.2642	0.003157	0.106	-0.0604	0.1173	0.6974	0.4458	-0.3805	0.4232	0.045	0.2644	0.8683	0.546	0.3897	0.5013	-0.1793
chr1_114843396	chr1	114843396	0	0.778179	0.294018	14.2068	8	0.327526	1.644	0.2714	1.366e-09	3.10422e-06	-4.083	2.845	0.151245	0.999932	0.8441	0.06559	8.232	1.573	2.028	1.988	0.03122	0.1479	0.05613	0.3877	0.02901	0.2777	-0.2482	0.2528	0.2891	0.178	-0.1877	0.4715	-0.3383	0.1861	0.4212	0.2477	0.8805	1.065	0.8205	1.009	0.7669	0.5423	3.015	1.22	1.468	0.7923	0.2671
chr1_11488172	chr1	11488172	0	0.228005	0.28157	9.44068	41	0.285433	1.771	0.2489	1.111e-12	3.10422e-06	-1.985	2.548	0.435955	0.999932	0.9638	0.05238	5.702	1.109	-1.313	1.773	0.01262	0.13	0.1516	0.3329	0.2471	0.2311	-0.373	0.2044	0.2308	0.1625	0.3648	0.422	-0.392	0.3594	-0.5037	0.1853	-1.215	0.758	-0.5978	0.8348	-0.734	0.4359	-0.2802	0.9838	-5.847	2.802	0.02451
chr1_114887448	chr1	114887448	1	0.667376	0.280705	23.9051	30	0.356604	0.8284	0.1747	2.132e-06	0.000105499	0.1009	1.982	0.959399	0.999932	0.9091	0.05152	3.967	0.5508	0.3295	1.444	0.08846	0.09209	-0.0229	0.2181	0.3522	0.1539	-0.07643	0.1534	0.08481	0.106	-0.4436	0.293	-0.08305	0.2109	-0.08785	0.1193	-0.4019	0.5251	0.3564	0.5563	0.04893	0.2774	0.4453	0.6756	-3.073	2.244	-0.2417
chr1_114887474	chr1	114887474	0	0.831085	0.0984069	23.8915	30	0.356604	0.1965	0.06829	0.004013	0.0320945	-0.3993	0.6147	0.51596	0.999932	0.7663	0.2015	0.2197	0.06225	1.53	0.3655	-0.1543	0.04578	-0.09744	0.08994	0.0664	0.0696	0.01342	0.06317	0.08307	0.04771	0.4152	0.119	-0.07073	0.08598	-0.02649	0.04501	-0.08934	0.1968	-0.04007	0.2228	0.2925	0.1178	0.2109	0.2462	4.039	2.505	0.3174
chr1_114892867	chr1	114892867	0	0.804016	0.257396	8.31186	40	0.35098	0.5341	0.1355	8.064e-05	0.00150624	-2.856	1.344	0.0335866	0.999932	0.3458	0.2239	0.603	0.1751	2.161	0.6383	-0.1897	0.08347	0.06278	0.203	-0.1026	0.1778	0.1924	0.1244	-0.09357	0.1042	-0.4803	0.2371	-0.05179	0.06784	0.1917	0.1092	1.352	0.5912	0.4048	0.4466	0.003994	0.2728	0.009521	0.53	0.1802	0.3366	0.4754
chr1_114966270	chr1	114966270	0	0.610767	0.228515	11.4	22	0.272894	-0.3614	0.09153	7.858e-05	0.00146565	0.4128	0.7907	0.601622	0.999932	0.2538	0.1939	0.376	0.102	0.4861	0.4076	-0.2214	0.06212	-0.02563	0.1197	0.08411	0.09931	0.08746	0.08192	0.03167	0.05691	0.4323	0.1581	0.06467	0.0812	0.1234	0.06508	0.03689	0.3004	-0.3	0.318	0.1812	0.1759	-0.1309	0.3489	-0.4389	0.4032	-0.08127
chr1_11499291	chr1	11499291	1	0.242492	0.279452	12.8678	27	0.285448	2.595	0.1871	1.018e-43	3.10422e-06	-2.19	1.756	0.212342	0.999932	0.7501	0.1592	2.728	0.5435	-2.979	1.188	0.115	0.1032	0.4708	0.2376	0.378	0.1891	-0.1586	0.1869	-0.07959	0.1162	-0.004431	0.3528	0.03865	0.2078	-0.0241	0.1218	-0.6927	0.625	-1.254	0.7717	-0.08566	0.3498	-0.9449	0.7602	0.7718	1.139	-0.232
chr1_115072535	chr1	115072535	1	0.577786	0.286605	6.8	36	0.291506	-0.3393	0.1316	0.009944	0.0629955	2.018	1.345	0.133518	0.999932	0.7034	0.1949	1.261	0.3149	-0.344	0.816	-0.05849	0.09495	0.05095	0.1868	-0.08579	0.1379	-0.2149	0.1306	0.1791	0.08806	0.3868	0.2444	-0.3487	0.1576	0.08889	0.0846	0.02536	0.42	0.06546	0.4879	0.078	0.2776	0.0232	0.4895	3.292	1.334	-0.1441
chr1_115107272	chr1	115107272	1	0.746888	0.28838	16.8136	13	0.370567	0.9076	0.2202	3.77e-05	0.000836369	2.748	2.345	0.241255	0.999932	0.7957	0.09197	5.03	0.9366	-0.3801	1.562	0.01618	0.123	-0.3098	0.2776	-0.1194	0.2129	0.1656	0.1868	-0.005925	0.137	0.477	0.3491	0.04486	0.1667	0.03362	0.1465	0.2366	0.6538	0.3165	0.669	0.3476	0.3608	1.923	0.8166	-0.01419	0.8051	0.6557
chr1_115121738	chr1	115121738	1	0.881983	0.177935	17.4136	13	0.365248	-0.7073	0.1625	1.345e-05	0.000392583	0.2193	1.998	0.9126	0.999932	0.9389	0.06453	3.122	0.6141	3.14	1.332	-0.0958	0.126	0.1727	0.2436	-0.03663	0.1863	-0.1508	0.1633	0.1093	0.1191	0.2188	0.3183	-0.207	0.1251	-0.08918	0.1241	0.424	0.5621	-0.9613	0.4977	-0.3946	0.2832	0.3747	0.7418	1.423	0.5994	-0.1166
chr1_11518358	chr1	11518358	1	0.395186	0.282434	26.4475	19	0.346014	0.9722	0.2013	1.374e-06	6.48586e-05	-0.0686	2.16	0.974664	0.999932	0.9798	0.03117	4.904	0.6392	-1.724	1.571	0.0357	0.07616	0.2977	0.2293	-0.03533	0.1453	-0.1106	0.1307	-0.1247	0.1031	0.4521	0.3057	-0.001479	0.1433	-0.007457	0.1182	-0.2041	0.5191	-0.1973	0.5167	-0.1674	0.2574	-0.6026	0.657	-1.636	0.8689	-0.1976
chr1_115201635	chr1	115201635	0	0.821038	0.213593	6.91186	62	0.332618	0.4111	0.1404	0.0034	0.0282029	-0.08627	1.243	0.944668	0.999932	0.5357	0.2966	0.457	0.23	1.207	0.6373	-0.2892	0.08182	0.1292	0.1709	-0.1048	0.1417	-0.0418	0.1271	0.03424	0.08936	-0.03371	0.214	-0.1812	0.1441	-0.2087	0.1026	0.5544	0.3914	0.03556	0.4061	0.2461	0.2407	0.08015	0.4262	1.42	0.9311	0.03726
chr1_11521048	chr1	11521048	1	0.702467	0.308601	7.02712	38	0.365759	0.5141	0.1606	0.001364	0.0139035	1.7	1.738	0.328007	0.999932	0.5353	0.2607	1.488	0.4132	0.3588	0.9213	-0.05675	0.09692	-0.1767	0.2186	0.1776	0.2019	0.03295	0.1375	0.1911	0.1226	-0.03042	0.2938	-0.1576	0.09455	0.006546	0.1309	-0.2516	0.5452	20.23	7.521	0.1046	0.305	-0.4398	0.6168	0.3835	0.414	-0.0119
chr1_11523503	chr1	11523503	0	0.141992	0.243866	18.3424	28	0.361423	1.156	0.2813	3.981e-05	0.000883075	0.1648	3.233	0.959346	0.999932	0.9005	0.1112	7.749	2.052	-4.132	2.027	-0.151	0.1779	0.3388	0.3704	0.42	0.2725	-0.169	0.2454	-0.04911	0.1625	0.2926	0.4567	0.9079	0.2592	0.909	0.3882	-1.436	0.8511	-1.61	0.9881	-0.4468	0.5536	-0.4072	1.002	3.355	1.693	0.09402
chr1_11523641	chr1	11523641	1	0.776448	0.340314	6.38983	63	0.390086	1.801	0.4524	6.85e-05	0.00130838	-3.714	3.158	0.239571	0.999932	0.4854	0.2487	7.633	1.976	2.867	1.886	-0.2439	0.2823	-0.6648	0.5377	-0.2096	0.4338	0.4763	0.324	0.1818	0.2386	-0.685	0.6201	-0.2234	0.2993	0.2079	0.2547	0.208	1.014	-0.1906	1.118	0.881	0.6348	0.08874	1.29	1.063	1.516	-0.4424
chr1_115324773	chr1	115324773	1	0.869083	0.22871	8.99322	13	0.296099	-1.534	0.299	2.903e-07	1.66875e-05	-0.6475	2.859	0.82083	0.999932	0.8082	0.1155	5.445	1.031	3.62	1.702	0.04449	0.1908	-0.3546	0.3842	-0.1075	0.2364	0.1007	0.2314	0.01177	0.1978	0.8507	0.4604	-0.7155	0.2706	0.1088	0.1856	1.464	1.106	0.8347	0.9085	-0.08239	0.4601	-0.02764	0.9845	2.884	1.55	0.5033
chr1_115356707	chr1	115356707	0	0.12022	0.188836	10.4746	76	0.312785	-0.3429	0.1156	0.003025	0.0258241	-0.05765	0.9015	0.949011	0.999932	0.5124	0.2711	0.08284	0.05053	-1.76	0.3889	-0.3223	0.1048	-0.2819	0.1527	-0.1232	0.1422	0.1555	0.1029	-0.01786	0.07413	-0.5592	0.242	-0.03952	0.1336	0.01454	0.08965	0.08065	0.3772	0.06878	0.3785	0.06941	0.198	0.141	0.3612	-2.849	2.309	-0.01348
chr1_115431225	chr1	115431225	1	0.664534	0.246675	13.9593	8	0.254355	-0.631	0.1498	2.53e-05	0.000614904	1.164	1.377	0.397934	0.999932	0.8884	0.07935	1.489	0.2674	0.5465	0.908	-0.08697	0.06532	-0.1334	0.1614	-0.2621	0.116	-0.2917	0.102	0.01148	0.07507	0.1666	0.2198	0.04818	0.08246	0.3381	0.08282	1.24	0.3949	0.4988	0.4049	0.3319	0.2286	0.3966	0.4627	-0.09161	0.3606	-0.1426
chr1_115454030	chr1	115454030	1	0.86236	0.211736	12.7627	16	0.247312	-0.8932	0.2088	1.879e-05	0.000477187	-0.8844	2.048	0.665861	0.999932	0.8225	0.1331	3.019	0.5969	2.559	1.271	-0.0627	0.1029	0.1236	0.2307	0.3118	0.1935	-0.03541	0.1928	-0.163	0.1136	-0.2121	0.3251	-0.3213	0.2764	0.1014	0.117	1.093	0.6174	1.411	0.689	0.2334	0.3535	0.8911	0.8132	2.556	1.63	0.9753
chr1_115468846	chr1	115468846	1	0.892285	0.177341	14.7627	5	0.246552	-0.9887	0.1799	3.859e-08	3.10422e-06	-1.686	1.883	0.370584	0.999932	0.7312	0.1523	2.68	0.5411	3.799	1.181	-0.01547	0.1189	-0.5984	0.2653	0.4718	0.2498	-0.1979	0.151	0.01968	0.1194	0.4556	0.3177	-0.3561	0.1189	-0.07602	0.2039	-0.03248	0.7485	0.83	0.6564	0.2976	0.3682	0.6288	0.8065	1.98	0.4765	0.3542
chr1_115468867	chr1	115468867	1	0.550023	0.342188	14.7695	5	0.246552	0.9974	0.2405	3.366e-05	0.000743581	0.03976	2.405	0.98681	0.999932	0.8707	0.04658	5.238	0.7427	0.02676	1.643	-0.1926	0.1054	0.1301	0.267	-0.0008183	0.2064	-0.1543	0.1652	-0.06763	0.1258	-0.7341	0.3515	0.01738	0.1416	0.2703	0.1641	1.704	0.7251	0.1833	0.6789	0.3251	0.3846	-0.2406	0.7928	0.5921	0.5401	-0.2255
chr1_115472783	chr1	115472783	0	0.895686	0.175973	5.21695	53	0.260331	0.4904	0.1593	0.002088	0.0193335	-1.876	1.429	0.189248	0.999932	0.5248	0.2726	0.2608	0.1585	2.944	0.7024	-0.1861	0.1274	0.1313	0.2099	0.136	0.1836	-0.06108	0.1627	0.02937	0.096	0.01907	0.3335	0.09689	0.223	-0.9649	0.2915	-0.4621	0.4671	0.6938	0.4448	-0.08862	0.3147	-1.252	0.6562	5.121	4.103	0.251
chr1_115472932	chr1	115472932	1	0.71593	0.289087	9.67119	36	0.264479	0.8446	0.2482	0.0006681	0.00800306	-1.004	2.092	0.631282	0.999932	0.8787	0.1191	3.328	0.6129	0.995	1.322	-0.2215	0.1166	-0.1614	0.2427	0.1249	0.2016	0.3349	0.1791	-0.08058	0.1278	-0.2865	0.3204	-0.03577	0.1228	0.1102	0.1257	1.338	0.564	0.7073	0.5586	0.5713	0.3382	-1.183	0.6278	0.2963	0.532	0.2304
chr1_1155233	chr1	1155233	1	0.791079	0.233571	7.95254	29	0.233083	-0.5803	0.1471	7.985e-05	0.00148914	2.189	1.298	0.091711	0.999932	0.6167	0.2265	0.9282	0.2838	0.7305	0.7662	-0.03269	0.09636	0.01796	0.1735	-0.04921	0.1509	0.004397	0.1255	-0.08296	0.08951	0.5543	0.2516	0.06991	0.1393	-0.1675	0.1026	0.0478	0.4156	-0.5351	0.4373	0.1957	0.2607	-0.009882	0.4996	-1.114	0.6131	-0.1115
chr1_115531472	chr1	115531472	0	0.618947	0.336573	7.70169	18	0.249097	1.129	0.2476	5.145e-06	0.000202135	-1.293	2.447	0.59722	0.999932	0.9618	0.05026	4.804	1.044	1.266	1.688	-0.104	0.1149	-0.2093	0.2685	-0.1496	0.1899	0.137	0.1813	-0.08388	0.1368	0.3005	0.3643	0.2088	0.1271	0.04307	0.1361	-1.648	0.6646	-0.5518	0.6482	0.1642	0.377	-0.445	0.7554	-0.7412	0.5798	-0.5228
chr1_115562139	chr1	115562139	0	0.723977	0.239598	10.6271	8	0.252613	-0.3327	0.134	0.01303	0.0762275	0.6644	1.072	0.535405	0.999932	0.2946	0.1883	0.639	0.1402	1.057	0.5269	-0.08975	0.06953	-0.1401	0.1606	-0.05019	0.1234	0.1376	0.1025	0.09671	0.07624	0.142	0.1865	-0.04338	0.07388	-0.0006036	0.09036	-0.06266	0.3572	0.06486	0.3943	0.1401	0.2269	-0.3542	0.4096	0.4866	0.3428	-0.3804
chr1_1155812	chr1	1155812	0	0.889055	0.17079	16.5254	26	0.241636	-0.8118	0.2033	6.506e-05	0.00124697	1.554	2.174	0.474726	0.999932	0.9344	0.07172	3.718	0.69	2.591	1.465	0.1406	0.1193	0.5899	0.232	0.09164	0.1665	-0.02885	0.1849	-0.05168	0.1113	-0.3288	0.3325	0.08393	0.2656	-0.2535	0.1494	-0.5848	0.6635	-1.228	0.7576	-0.4436	0.4215	-0.6274	0.8329	6.102	2.73	0.2501
chr1_1155849	chr1	1155849	1	0.853732	0.183093	16.5492	31	0.242424	-0.7281	0.1508	1.374e-06	6.48586e-05	-1.987	1.447	0.169695	0.999932	0.8766	0.1179	1.748	0.3488	3.027	0.9775	-0.004526	0.09339	-0.2426	0.1942	0.152	0.1499	0.2253	0.1253	-0.1478	0.08808	0.308	0.2925	-0.3348	0.1902	-0.07185	0.1014	0.6783	0.441	0.3126	0.482	-0.2368	0.2438	-0.08299	0.5622	20.78	5.869	-0.1237
chr1_1155869	chr1	1155869	1	0.849666	0.198143	17.8305	8	0.240418	-1.04	0.1419	2.308e-13	3.10422e-06	-0.1503	1.433	0.916467	0.999932	0.7814	0.1696	1.624	0.3031	2.389	0.9576	-0.1044	0.1041	0.004089	0.1815	0.08231	0.1508	0.04545	0.1195	-0.01471	0.08307	0.4835	0.2222	0.02703	0.1306	0.1256	0.08848	0.2083	0.4476	0.5148	0.594	0.05564	0.3141	0.3529	0.5454	0.848	0.5757	0.2576
chr1_1155918	chr1	1155918	0	0.897817	0.19051	17.8	8	0.240418	-1.587	0.2354	1.568e-11	3.10422e-06	-0.8328	2.087	0.689862	0.999932	0.7727	0.1477	3.755	0.6238	4.103	1.408	0.2738	0.1443	-0.08148	0.2535	-0.002308	0.2089	0.2662	0.1704	-0.1297	0.1332	0.5684	0.359	-0.1355	0.201	-0.2352	0.1939	0.00515	0.6925	-0.6994	0.654	-0.234	0.4368	-1.056	0.8149	2.733	0.9056	0.5085
chr1_115611612	chr1	115611612	1	0.86081	0.192149	12.661	24	0.300738	-0.681	0.1982	0.000592	0.00726071	-0.6313	1.819	0.728547	0.999932	0.8481	0.1377	2.487	0.5003	2.428	1.184	0.05572	0.1165	0.05035	0.2471	0.345	0.1698	0.1674	0.1505	-0.06827	0.1048	0.4084	0.3026	-0.2541	0.1472	0.0288	0.1184	0.3267	0.5733	0.4115	0.5264	0.2357	0.3192	0.4523	0.6636	1.059	0.844	-0.1075
chr1_115611675	chr1	115611675	1	0.792702	0.182589	24.0339	17	0.30036	-0.4285	0.1226	0.0004731	0.00606308	-0.9863	1.106	0.372515	0.999932	0.6728	0.184	0.8848	0.1767	1.881	0.6851	-0.1735	0.06825	-0.1346	0.1404	0.2773	0.1097	-0.04126	0.08733	-0.1005	0.07062	0.4895	0.1906	-0.01591	0.08916	0.05861	0.06756	-0.1526	0.3341	0.2246	0.3331	0.1518	0.1768	0.2143	0.3856	0.09063	0.4711	0.3472
chr1_115615174	chr1	115615174	1	0.893181	0.193049	8.07458	18	0.308664	-0.9859	0.2936	0.0007849	0.0091316	0.8623	2.103	0.681782	0.999932	0.6016	0.2132	2.769	0.6255	2.608	1.171	-0.07963	0.1516	-0.1971	0.3084	0.3298	0.2277	-0.3817	0.2051	-0.07133	0.1475	0.6578	0.3744	-0.2614	0.1526	0.1292	0.1744	1.458	0.9181	0.36	0.9437	0.5693	0.4178	1.681	0.8877	1.681	0.762	-0.02791
chr1_11580000	chr1	11580000	0	0.858041	0.218923	6.2678	35	0.301923	-0.7727	0.2021	0.000132	0.00223988	-1.543	1.759	0.380376	0.999932	0.8018	0.2026	2.218	0.7291	3.929	1.148	-0.1723	0.1168	-0.1847	0.2492	0.4482	0.2382	-0.1696	0.1816	-0.1579	0.1197	0.3153	0.3725	0.09047	0.2488	-0.1262	0.1146	-1.86	0.6111	-0.2527	0.6211	-0.6361	0.3928	-1.143	0.718	-0.7316	1.474	-0.1823
chr1_115830894	chr1	115830894	1	0.887385	0.202425	5.21695	37	0.25	0.9369	0.3219	0.00361	0.0295922	-7.157	2.524	0.00457428	0.999932	0.63	0.1735	4.317	1.203	5.698	1.559	-0.2313	0.1834	0.02251	0.3795	-0.5108	0.2777	-0.3789	0.2614	0.07459	0.1695	0.6419	0.5539	-0.3047	0.2447	-0.5497	0.2635	-1.357	0.8805	-1.326	1.029	-0.769	0.6243	-0.679	1.055	0.4484	0.9507	-0.6067
chr1_11585483	chr1	11585483	1	0.326477	0.290012	26.8305	16	0.308244	2.296	0.1467	3.037e-55	3.10422e-06	-1.566	1.802	0.384828	0.999932	0.9756	0.04057	2.793	0.4597	-1.213	1.272	-0.301	0.08071	0.06344	0.1872	0.05209	0.1207	0.02561	0.1248	0.1597	0.09646	0.1868	0.2882	-0.2176	0.1215	-0.2174	0.09183	-1.968	0.4684	-1.581	0.4681	-0.6848	0.2392	-0.6383	0.547	2.365	0.6797	-0.6384
chr1_11593893	chr1	11593893	0	0.861391	0.173564	8.92881	15	0.305357	0.3925	0.152	0.00983	0.0624321	0.006655	1.499	0.996458	0.999957	0.4731	0.2515	0.979	0.3162	1.715	0.8005	-0.2348	0.09221	0.2589	0.1976	-0.108	0.1475	-0.1068	0.1362	0.03976	0.1025	0.7327	0.2306	-0.08384	0.1459	-0.02014	0.12	-0.2148	0.5072	0.1537	0.6337	-0.03875	0.3146	-0.2126	0.5556	1.01	0.6396	-0.02785
chr1_115975499	chr1	115975499	1	0.784597	0.173901	22.2949	25	0.409259	-0.5769	0.1092	1.282e-07	8.56683e-06	1.186	0.9233	0.198959	0.999932	0.6935	0.142	0.6653	0.1309	1.515	0.5788	-0.07992	0.05859	0.1583	0.1212	0.1174	0.09498	0.008072	0.08754	0.1266	0.05889	0.114	0.1687	-0.03838	0.1165	0.0005092	0.05566	0.04968	0.2799	0.3437	0.3144	0.1307	0.1779	0.8776	0.3916	-0.2507	0.6483	0.1354
chr1_115975663	chr1	115975663	1	0.639842	0.220463	12.4508	19	0.407609	-0.2046	0.08165	0.01221	0.0728851	1.147	0.6743	0.0889386	0.999932	0.554	0.2503	0.1682	0.06298	0.5307	0.3658	-0.04288	0.05203	0.009871	0.1007	0.1157	0.07567	-0.07667	0.07138	0.0141	0.04862	0.003116	0.1291	0.1546	0.08052	-0.05886	0.05085	0.0236	0.2399	-1.207	0.2216	-0.1665	0.1539	-0.4492	0.2867	0.6155	0.5065	-0.1456
chr1_1159999	chr1	1159999	1	0.863714	0.188216	10.6847	9	0.236014	0.5097	0.1905	0.007459	0.0510501	-1.52	1.557	0.328947	0.999932	0.3991	0.2279	1.671	0.3623	2.093	0.8786	-0.03657	0.101	-0.04282	0.2527	-0.4727	0.1839	-0.000484	0.1476	-0.06636	0.1099	0.2047	0.28	0.1004	0.1001	0.368	0.1133	1.017	0.5767	0.2279	0.5792	0.7767	0.3284	0.8565	0.6509	-0.7247	0.4393	0.387
chr1_116175850	chr1	116175850	1	0.6325	0.377082	6.15254	38	0.272374	1.238	0.3519	0.0004341	0.00568401	1.925	3.18	0.544949	0.999932	0.6932	0.1727	10.21	2.076	0.2295	2.146	-0.4821	0.2149	-0.3582	0.442	-0.1352	0.3399	0.57	0.3393	-0.09733	0.2185	-0.1901	0.5794	-0.06222	0.2374	0.2576	0.218	-0.3121	1.113	6.203	2.892	-0.1191	0.6318	-0.1686	1.188	0.5698	0.9907	-0.06316
chr1_1162387	chr1	1162387	0	0.833491	0.228267	7.95254	17	0.219424	-0.5943	0.2239	0.007956	0.0535345	1.893	1.892	0.317055	0.999932	0.5591	0.2377	2.533	0.6614	1.182	1.115	0.006949	0.1172	-0.1161	0.2638	0.117	0.1874	-0.1445	0.1775	0.1663	0.1259	0.377	0.3216	0.09567	0.1277	0.06024	0.1291	0.4437	0.5788	0.9667	0.6313	0.7625	0.3313	0.3648	0.6714	0.2218	0.5498	1.152
chr1_1162444	chr1	1162444	1	0.756762	0.279183	17.8644	8	0.229965	0.7556	0.2334	0.001209	0.012691	-1.786	2.363	0.449758	0.999932	0.8796	0.03435	5.593	0.7251	1.699	1.644	-0.09804	0.1165	-0.2543	0.2677	0.1734	0.2396	0.09573	0.1846	-0.1875	0.1395	-0.04705	0.3689	0.124	0.1309	-0.0817	0.1516	0.7575	0.6563	0.5489	0.6587	0.3248	0.3458	1.278	0.8535	0.3371	0.5425	0.3988
chr1_11626146	chr1	11626146	0	0.848842	0.233284	5.4339	92	0.450739	0.5337	0.1825	0.003441	0.0284653	-1.663	1.756	0.343619	0.999932	0.3671	0.2387	1.263	0.4276	2.207	0.9406	-0.2876	0.1278	-0.03596	0.2896	-0.3944	0.2652	0.09386	0.1951	-0.1648	0.1392	0.16	0.3937	-0.3277	0.1606	0.3013	0.1385	0.03063	0.7039	-1.511	0.9531	-0.4062	0.3633	1.12	0.8762	1.385	0.7272	0.6641
chr1_1167111	chr1	1167111	1	0.863055	0.275976	6.08814	45	0.214	-2.395	0.3662	6.065e-11	3.10422e-06	-3.772	3.103	0.224138	0.999932	0.6906	0.1749	6.147	1.482	5.779	1.925	-0.2227	0.2076	0.5013	0.4698	-0.3468	0.4158	-0.4472	0.2787	0.04316	0.2359	0.6126	0.6348	0.2598	0.1937	-0.1484	0.3344	0.1098	1.157	-1.112	1.203	-0.04389	0.5718	0.5555	1.151	0.4184	0.8786	-0.2831
chr1_1167158	chr1	1167158	1	0.883968	0.217483	6.03051	55	0.2	-2.174	0.3395	1.502e-10	3.10422e-06	-0.2867	3.302	0.93081	0.999932	0.7296	0.2213	5.894	1.475	3.453	1.994	-0.1935	0.246	0.6758	0.5166	-0.4244	0.2943	0.09185	0.3219	0.4044	0.1906	0.5021	0.5381	-0.1245	0.1987	0.3516	0.2491	3.738	0.9829	0.3321	1.033	0.7457	0.6522	1.459	1.568	1.261	0.8738	-0.1787
chr1_1168027	chr1	1168027	1	0.744322	0.314808	9.31186	14	0.217082	0.8408	0.3098	0.006642	0.0468137	-0.8386	2.918	0.773815	0.999932	0.8574	0.06293	6.77	1.143	1.558	1.939	0.05098	0.169	0.615	0.3809	0.2928	0.2755	0.3803	0.22	0.3861	0.1693	-0.4242	0.4349	-0.05362	0.1794	0.03824	0.181	0.7047	0.8608	0.1854	0.7856	0.4154	0.434	0.07053	0.9109	1.183	0.7034	-0.05504
chr1_11682819	chr1	11682819	1	0.549379	0.237645	11.9424	20	0.505455	0.2339	0.07659	0.002255	0.0205419	0.2527	0.6845	0.711998	0.999932	0.4872	0.254	0.2297	0.06864	-0.3332	0.3726	-0.1902	0.05417	-0.007762	0.1084	-0.2093	0.09055	-0.0747	0.07329	-0.01594	0.04886	0.2418	0.1442	-0.05287	0.0574	0.06293	0.04994	0.4438	0.2431	0.1501	0.243	0.06741	0.1467	0.2011	0.2588	0.7678	0.2998	0.2042
chr1_116881011	chr1	116881011	1	0.596197	0.303461	25.3322	9	0.251748	0.5094	0.1968	0.009633	0.0615574	4.335	2.43	0.0744317	0.999932	0.982	0.02862	5.815	0.7022	-2.435	1.775	-0.1325	0.08304	-0.1334	0.247	-0.06116	0.1881	0.2357	0.1431	-0.246	0.1189	0.5113	0.3169	-0.1429	0.1034	0.00835	0.1263	-0.1736	0.5585	-0.002494	0.5299	0.1327	0.2728	0.8025	0.6944	0.05256	0.4814	0.1462
chr1_1168856	chr1	1168856	1	0.660617	0.281645	14.678	19	0.213768	-1.299	0.1338	2.779e-22	3.10422e-06	1.037	1.334	0.436946	0.999932	0.6714	0.1963	1.277	0.288	0.7458	0.8524	0.1076	0.08115	-0.326	0.1639	0.06026	0.1289	-0.01076	0.108	0.06727	0.0812	0.5218	0.213	0.2864	0.1102	0.1381	0.08595	0.2263	0.3861	-0.5106	0.3765	0.3941	0.2076	0.7447	0.4716	-0.7982	0.4136	0.1654
chr1_11696694	chr1	11696694	1	0.612164	0.358109	5.22712	44	0.583665	0.8161	0.232	0.000436	0.00570085	-0.4789	2.566	0.851948	0.999932	0.797	0.1169	4.971	1.082	-0.2272	1.725	0.08813	0.1544	0.0799	0.3515	-0.6784	0.2855	0.1416	0.2139	-0.006269	0.1561	0.6278	0.4828	-0.07386	0.1676	0.2841	0.1685	0.8264	0.6949	-0.1462	0.7162	0.3969	0.4267	1.285	0.8628	0.3875	0.7272	0.561
chr1_1170359	chr1	1170359	1	0.841078	0.24983	14.3695	18	0.214801	-2.116	0.1797	5.222e-32	3.10422e-06	-1.372	1.572	0.382787	0.999932	0.4671	0.2441	2.11	0.4934	4.355	0.9548	-0.165	0.1305	-0.3631	0.2437	-0.4202	0.2046	-0.1557	0.1546	-0.04896	0.1183	0.9071	0.3684	-0.2605	0.1926	-0.01365	0.1427	0.1865	0.5884	0.3203	0.8138	-0.572	0.3674	0.0003597	0.7045	-0.4465	0.7653	-0.2192
chr1_117249681	chr1	117249681	0	0.12567	0.093687	34.7186	15	0.178571	0.219	0.08401	0.009132	0.0592092	-0.3598	0.5683	0.526658	0.999932	0.3248	0.2238	0.1416	0.04065	-1.927	0.285	-0.05356	0.051	0.04124	0.09143	-0.01092	0.07292	-0.02343	0.06025	-0.01815	0.04479	-0.06187	0.1169	-0.02338	0.0669	0.02979	0.03714	-0.004754	0.1948	-0.1668	0.209	-0.0385	0.1287	0.2729	0.2168	0.239	0.382	0.02284
chr1_1172504	chr1	1172504	1	0.891454	0.233425	7.22712	52	0.236626	-0.9402	0.3821	0.01387	0.0796224	-0.1915	3.448	0.955709	0.999932	0.6102	0.1949	6.846	1.54	4.091	2.012	0.1174	0.2131	0.6878	0.4456	0.1259	0.3105	0.1369	0.2906	0.3388	0.2276	-0.5898	0.6561	0.0916	0.2073	0.01435	0.2079	0.5842	1.071	-0.1901	1.099	0.02354	0.7066	1.595	1.294	-1.169	0.9656	-0.07829
chr1_117261747	chr1	117261747	0	0.140623	0.12034	30.8034	3	0.184932	0.2402	0.08839	0.006582	0.0465056	-0.9973	0.6639	0.13305	0.999932	0.3134	0.2034	0.2305	0.06157	-1.59	0.3335	0.2191	0.04769	-0.1252	0.09296	0.1587	0.08278	-0.08952	0.06231	-0.04647	0.04375	-0.264	0.1206	0.1184	0.05146	-0.05746	0.04873	-0.0318	0.2199	-0.2562	0.2224	0.04876	0.1439	0.05979	0.2392	0.04814	0.2173	0.1431
chr1_117388656	chr1	117388656	1	0.880213	0.233449	5.91525	39	0.146484	-1.115	0.3272	0.0006591	0.0078964	-4.446	3.161	0.159571	0.999932	0.3989	0.2255	4.364	1.42	4.362	1.573	0.1356	0.1898	0.216	0.4264	0.292	0.3403	-0.3061	0.2546	0.04174	0.2449	-0.4573	0.5756	-0.1889	0.2051	0.2001	0.2306	2.575	0.9951	1.66	0.8468	0.7801	0.4602	1.498	1.073	0.3493	0.8479	1.502
chr1_117424736	chr1	117424736	0	0.859481	0.102324	29.8746	15	0.221429	0.3232	0.07536	1.798e-05	0.00046087	0.3259	0.6112	0.593886	0.999932	0.5679	0.27	0.2299	0.06335	1.356	0.3612	-0.219	0.04887	0.04808	0.09586	0.127	0.07863	0.07259	0.06599	-0.04847	0.0452	0.2243	0.113	-0.08555	0.08125	-0.02997	0.04414	-0.08279	0.207	0.04382	0.2178	0.1398	0.1246	0.3268	0.2735	2.431	0.6059	0.1874
chr1_1174540	chr1	1174540	1	0.342184	0.301237	14.2271	46	0.218876	1.946	0.2476	3.87e-15	3.10422e-06	0.3222	2.642	0.902936	0.999932	0.9802	0.03338	6.336	0.9011	-2.543	1.892	0.1275	0.1219	-0.007229	0.2786	-0.09102	0.1853	-0.2946	0.1795	0.1379	0.1396	-0.3041	0.4097	0.1057	0.2727	-0.06005	0.1507	0.7576	0.6814	0.3845	0.6923	0.1895	0.3506	0.9707	0.8027	-13.75	6.371	-0.03574
chr1_117560372	chr1	117560372	1	0.457986	0.405716	5.17966	33	0.242366	1.599	0.3755	2.056e-05	0.000513767	3.843	3.695	0.298315	0.999932	0.817	0.09916	9.522	2.077	-1.492	2.247	0.2373	0.1895	-0.003349	0.4308	0.4662	0.3311	-0.003824	0.2804	0.009809	0.1989	-0.4292	0.556	0.1999	0.2183	-0.3639	0.2418	-1.296	0.8825	0.2819	0.9858	-0.3087	0.5726	-0.8708	1.229	-2.377	0.9532	-0.5366
chr1_1175729	chr1	1175729	0	0.75384	0.235187	11.7932	31	0.212121	-0.4051	0.1488	0.00646	0.0458224	-0.6808	1.356	0.615622	0.999932	0.8594	0.1098	1.435	0.262	1.6	0.8927	-0.1216	0.07632	0.1827	0.1834	-0.05319	0.1144	0.07272	0.1223	-0.07283	0.08184	-0.1088	0.2175	0.1865	0.1592	-0.01458	0.08512	-0.9179	0.4029	-0.9058	0.4343	0.2509	0.2487	0.4028	0.5138	-0.4925	0.9441	0.3751
chr1_11770573	chr1	11770573	1	0.867258	0.215357	7.79661	24	0.383764	0.4337	0.1299	0.0008442	0.00961911	0.1196	1.596	0.940265	0.999932	0.2816	0.2214	1.077	0.443	1.564	0.7519	-0.1864	0.101	-0.1389	0.2249	0.2968	0.2088	-0.2119	0.1346	0.04221	0.1294	-0.4652	0.2562	0.1392	0.1226	-0.05473	0.09885	0.6749	0.5351	1.117	0.6088	1.243	0.3011	0.2243	0.5479	-0.8662	0.5578	-0.4979
chr1_11780539	chr1	11780539	1	0.8185	0.279425	6.13898	25	0.359259	0.7569	0.3085	0.01416	0.0807718	4.256	3.128	0.173636	0.999932	0.8054	0.09861	7.672	1.287	1.697	2.044	-0.2566	0.1719	-0.04283	0.4078	-0.2273	0.3474	-0.3325	0.2561	0.4606	0.1759	0.381	0.5505	-0.0108	0.2077	0.1496	0.2019	0.1113	0.9083	0.4172	1.124	-0.637	0.5249	-0.3865	1.144	-0.2368	0.9819	-0.06089
chr1_117809388	chr1	117809388	0	0.500314	0.231981	12.9797	9	0.374126	0.1904	0.06987	0.006439	0.0457083	0.4508	0.6026	0.454405	0.999932	0.3706	0.2394	0.2097	0.06749	-0.45	0.3495	-0.1931	0.0487	0.04195	0.09969	0.2877	0.08195	-0.05654	0.06874	-0.06361	0.05062	0.364	0.1264	-0.1284	0.06544	0.07864	0.05118	-0.2899	0.249	-0.3296	0.283	-0.1133	0.178	0.5849	0.2979	-0.2771	0.2609	0.2546
chr1_117809429	chr1	117809429	0	0.724577	0.252779	9.37966	16	0.37276	0.2727	0.114	0.01676	0.0907372	0.9973	1.086	0.358449	0.999932	0.315	0.1921	1.003	0.2075	0.3762	0.6228	-0.08702	0.09084	0.07579	0.1806	0.3492	0.1457	0.02994	0.1129	-0.02982	0.08982	-0.1373	0.2226	-0.06594	0.1126	-0.003058	0.09712	-0.1071	0.4324	-0.1144	0.4475	0.2492	0.3094	0.5169	0.5392	0.1032	0.4835	-0.1817
chr1_117894508	chr1	117894508	1	0.824561	0.283357	7.02034	18	0.333935	-1.25	0.3119	6.132e-05	0.00120702	3.568	3.192	0.263655	0.999932	0.8805	0.07836	8.163	1.422	2.158	2.162	-0.0711	0.193	0.6458	0.4089	-0.01858	0.2868	-0.2286	0.2735	0.05527	0.2102	0.4273	0.5213	0.04851	0.1886	-0.2265	0.2249	-0.4173	0.9678	-0.07213	0.9239	-0.6543	0.5183	-0.6382	1.159	0.5997	0.7386	-0.9555
chr1_117920663	chr1	117920663	0	0.880331	0.107022	23.0746	19	0.503636	0.233	0.08851	0.008476	0.0560285	0.3369	0.9467	0.72194	0.999932	0.5191	0.2271	0.5446	0.1461	1.573	0.5353	-0.2764	0.06122	0.04421	0.1538	0.1797	0.1107	0.07547	0.0962	-0.0577	0.06528	-0.09524	0.1637	-0.02796	0.09583	0.05382	0.06501	0.0122	0.3062	-0.1679	0.2966	0.2686	0.1721	-0.004998	0.3617	0.3902	0.5082	0.3398
chr1_117962284	chr1	117962284	1	0.505194	0.3264	24.2169	25	0.335185	1.024	0.2103	1.121e-06	6.04475e-05	-0.4043	2.611	0.876944	0.999932	0.9897	0.00536	6.764	0.8531	-1.304	1.911	-0.03947	0.0879	0.3386	0.2584	-0.1112	0.1509	0.2687	0.1627	-0.229	0.1318	-0.4236	0.3539	-0.1096	0.2174	0.5704	0.1478	1.009	0.5902	-0.08731	0.6316	0.3394	0.2896	1.922	0.8063	2.723	0.9489	0.4202
chr1_1179877	chr1	1179877	1	0.324385	0.357279	13.1254	43	0.200397	1.347	0.3488	0.000112	0.00195332	-2.115	3.343	0.526952	0.999932	0.9355	0.05375	10.45	2.449	-1.902	2.313	-0.03346	0.1552	-0.1778	0.3783	0.2847	0.2454	0.2876	0.2642	-0.01515	0.1792	-0.3547	0.5076	-0.1207	0.2298	-0.01455	0.2077	1.745	0.9668	-0.2178	1.103	0.4385	0.4913	2.682	1.086	4.756	1.198	0.2385
chr1_118020919	chr1	118020919	0	0.623548	0.370834	5.92203	70	0.491111	1.226	0.2768	9.382e-06	0.000304972	-0.8494	2.877	0.767812	0.999932	0.9519	0.07266	6.468	1.143	-0.06706	2.002	-0.03609	0.1492	0.02019	0.3608	0.2965	0.2424	-0.05375	0.2339	-0.1026	0.1542	-0.1659	0.5066	-0.4248	0.3832	0.03112	0.1778	0.09652	0.8568	-0.958	0.971	-0.5707	0.4464	0.6088	1.016	14.73	6.075	-0.1055
chr1_118021043	chr1	118021043	0	0.770375	0.261229	16.5932	12	0.44523	0.4592	0.1876	0.01435	0.0815301	-1.55	2.334	0.506629	0.999932	0.977	0.03551	5.036	0.8925	1.911	1.668	-0.09422	0.09789	-0.05563	0.2806	-0.09683	0.1696	0.1307	0.1693	0.09831	0.1239	0.01027	0.3451	0.1225	0.1284	-0.04797	0.1287	-0.2545	0.6262	0.8362	0.6028	-0.0417	0.3239	0.1979	0.7327	0.1723	0.7338	-0.07609
chr1_118021057	chr1	118021057	1	0.771087	0.253152	16.7424	16	0.448029	0.8006	0.1641	1.068e-06	6.04475e-05	-0.1966	1.92	0.918442	0.999932	0.9482	0.05803	2.934	0.4713	0.8051	1.263	0.03271	0.0892	-0.07385	0.219	-0.1035	0.1565	-0.06326	0.1431	-0.07084	0.098	0.3116	0.2842	0.1249	0.1152	0.1425	0.1017	0.8144	0.4841	-1.995	0.4461	0.4902	0.2697	0.04206	0.5956	-1.117	0.4873	-0.2071
chr1_118021118	chr1	118021118	1	0.66748	0.334954	5.59661	75	0.395455	-0.492	0.1743	0.004761	0.0365392	1.577	1.895	0.405302	0.999932	0.4441	0.2553	1.323	0.4765	0.6854	0.9807	-0.02136	0.107	-0.1473	0.2505	0.2029	0.2142	-0.3372	0.1664	-0.1057	0.1307	-0.1328	0.3073	0.1162	0.1153	-0.2118	0.1373	0.5253	0.5743	-1.97	0.5057	0.3768	0.3589	0.6106	0.7794	0.00651	0.5674	0.2012
chr1_118024654	chr1	118024654	1	0.809028	0.265674	8.42034	55	0.472917	1.157	0.3155	0.0002459	0.00363686	1.302	3.179	0.682127	0.999932	0.8456	0.1143	6.409	1.064	-0.05549	1.962	0.04581	0.1762	0.3131	0.4257	-0.3292	0.3209	-0.2456	0.2362	0.1184	0.2076	0.9185	0.548	-0.245	0.1741	0.1657	0.2354	1.988	0.9071	-0.781	0.8451	0.7762	0.5815	3.098	1.269	-0.002349	0.6764	0.004825
chr1_11802674	chr1	11802674	0	0.742792	0.306147	6.10508	28	0.348315	-1.323	0.1575	4.504e-17	3.10422e-06	2.85	1.485	0.05496	0.999932	0.4621	0.2473	1.578	0.4919	0.9846	0.8572	-0.06078	0.1108	-0.1215	0.2307	-0.1005	0.1973	0.01458	0.1556	-0.001018	0.1197	0.1765	0.3421	-0.1225	0.1206	0.1501	0.1384	1.232	0.5071	0.6157	0.4809	0.4125	0.3033	0.3986	0.618	1.034	0.5583	0.3483
chr1_11802707	chr1	11802707	1	0.534513	0.311779	6.16271	30	0.349057	-0.3809	0.118	0.00124	0.0129223	0.7739	0.8859	0.38235	0.999932	0.3158	0.2242	0.5026	0.1378	0.4766	0.4641	-0.1524	0.07666	-0.2138	0.1733	-0.06818	0.1319	-0.1467	0.1067	0.09401	0.07725	0.1856	0.206	-0.005924	0.08264	-0.06281	0.112	0.2792	0.3816	0.3221	0.3476	-0.3106	0.2275	-0.6675	0.4203	0.4474	0.403	0.3374
chr1_11802779	chr1	11802779	0	0.507638	0.305034	8.78305	18	0.355596	-0.5572	0.1162	1.624e-06	7.63881e-05	1.079	1.138	0.343051	0.999932	0.4182	0.2284	1.067	0.2862	0.3342	0.6781	-0.2249	0.08411	-0.09037	0.1839	-0.1213	0.1404	0.01592	0.1123	0.05755	0.0894	0.2565	0.2254	0.007783	0.09568	-0.07592	0.09853	0.3067	0.3913	0.1165	0.4223	-0.1534	0.2512	-0.3089	0.4572	-0.3696	0.4158	-0.1341
chr1_11802848	chr1	11802848	0	0.795385	0.251282	7.41017	41	0.348425	-1.241	0.161	1.278e-14	3.10422e-06	2.04	1.361	0.1339	0.999932	0.3751	0.2284	1.357	0.3906	2.173	0.7832	-0.01393	0.1133	-0.1956	0.212	-0.1606	0.1874	0.1099	0.1583	0.1404	0.1127	0.2281	0.295	0.4042	0.2181	0.1184	0.1109	-0.4988	0.4868	-0.9013	0.4802	0.2216	0.3134	-0.6424	0.5971	4.994	6.812	-0.2061
chr1_11802858	chr1	11802858	0	0.864299	0.167252	20.7356	26	0.349442	-0.5895	0.106	2.647e-08	3.10422e-06	0.3497	0.873	0.688735	0.999932	0.3048	0.1907	0.5285	0.1235	2.612	0.4856	-0.06286	0.08617	-0.03672	0.1421	-0.006912	0.1148	0.0229	0.09776	0.1181	0.06793	0.1627	0.1929	-0.008625	0.1303	0.08072	0.05707	-1.46	0.3204	-0.4481	0.3488	0.4289	0.208	0.631	0.4262	-2.973	0.6372	0.08993
chr1_118098926	chr1	118098926	1	0.890623	0.202072	7.72542	25	0.598148	0.5759	0.2029	0.004545	0.0353161	-1.333	1.618	0.410021	0.999932	0.3894	0.2246	1.787	0.5689	2.073	0.9409	-0.08356	0.1203	-0.07372	0.2562	0.04555	0.1987	-0.007235	0.1808	-0.07296	0.1242	-0.2595	0.379	-0.1259	0.1847	-0.225	0.146	1.2	0.6948	0.8935	0.698	0.9178	0.3861	0.1899	0.7374	-1.31	0.8638	0.3936
chr1_118098990	chr1	118098990	1	0.116097	0.234257	5.25763	34	0.603448	-0.9126	0.2323	8.535e-05	0.00158188	-1.692	1.955	0.386779	0.999932	0.551	0.278	2.242	0.8874	0.09352	1.124	-0.4076	0.1491	0.00697	0.304	-0.0628	0.2386	0.3034	0.2311	-0.0843	0.1589	-0.3808	0.4265	0.1987	0.2791	-0.008524	0.1604	-2.282	0.8127	-1.845	0.8026	-1.747	0.5128	-0.8605	0.7737	5.301	1.392	-1.431
chr1_118103665	chr1	118103665	1	0.163343	0.238283	25.5559	9	0.601399	1.208	0.2896	3.007e-05	0.000668907	-0.1093	2.511	0.96528	0.999932	0.8544	0.06793	6.249	0.9002	-3.626	1.843	-0.1099	0.1415	-0.1288	0.3118	0.2862	0.2306	-0.2537	0.1806	-0.1141	0.1477	-0.2705	0.3762	0.08404	0.1587	0.02807	0.167	1.379	0.8577	0.304	0.7381	-0.3487	0.4355	-3.355	1.173	0.01544	0.6285	-0.875
chr1_118103668	chr1	118103668	1	0.161501	0.238774	25.5864	9	0.601399	1.635	0.3071	1.008e-07	8.56683e-06	1.1	2.652	0.678302	0.999932	0.8632	0.06438	6.85	1.312	-4.602	1.926	-0.04168	0.1245	0.1153	0.3497	0.4987	0.264	-0.2784	0.1964	-0.07446	0.1575	-0.05736	0.3937	-0.06257	0.1548	-0.003978	0.1599	1.066	0.7406	0.2879	0.7568	-0.6727	0.4043	-6.883	3.249	-0.4339	0.6666	-1.09
chr1_11810788	chr1	11810788	0	0.140838	0.272862	7.23051	22	0.351648	2.502	0.3658	7.9e-12	3.10422e-06	2.136	2.519	0.396463	0.999932	0.585	0.2352	5.771	1.598	-5.056	1.604	-0.4183	0.2421	0.08074	0.3639	-0.15	0.3588	0.4218	0.2826	0.1888	0.1954	-0.4273	0.6394	-0.483	0.2668	-0.3216	0.2206	-0.4516	1.019	0.1148	0.9423	-0.8912	0.5448	-1.524	1.381	-0.8317	0.947	-0.7288
chr1_118116116	chr1	118116116	0	0.661172	0.230049	8.92542	18	0.602888	0.2564	0.09899	0.009587	0.0613379	-0.4988	0.8049	0.535452	0.999932	0.447	0.2623	0.3341	0.1153	0.5017	0.4275	-0.0694	0.06141	-0.04297	0.131	-0.1801	0.08915	0.178	0.08882	-0.1031	0.06312	-0.1525	0.1645	-0.02201	0.0722	-0.005862	0.05701	-0.1104	0.2726	0.3814	0.3063	0.01544	0.158	0.02257	0.3379	0.4172	0.3422	-0.06967
chr1_118116126	chr1	118116126	0	0.803852	0.145088	21.0712	12	0.602473	0.3068	0.08593	0.0003573	0.0048804	0.3265	0.6869	0.634556	0.999932	0.5419	0.2624	0.3236	0.08924	0.8855	0.4006	-0.02837	0.05338	-0.01216	0.105	0.1592	0.0805	0.02487	0.07158	-0.03692	0.05148	-0.1405	0.1431	-0.03087	0.06276	-0.03107	0.04957	-0.2604	0.2388	-0.1323	0.2428	0.2083	0.1542	0.481	0.3045	-0.06149	0.3125	0.109
chr1_118196151	chr1	118196151	0	0.536261	0.346614	15.078	23	0.220588	1.054	0.2897	0.0002768	0.00399329	-1.692	2.903	0.559997	0.999932	0.8839	0.05055	8.028	1.247	2.019	2.04	0.1052	0.1373	-0.09791	0.3098	0.0003967	0.2408	-0.0148	0.2147	0.2758	0.1611	0.1521	0.4175	0.6934	0.2151	0.04483	0.1684	-1.616	0.7705	-1.557	0.7901	-0.1076	0.4042	-0.3426	1.002	-1.733	1.008	-0.2588
chr1_118217057	chr1	118217057	1	0.454103	0.273519	5.28136	178	0.448718	1.924	0.2246	1.068e-17	3.10422e-06	0.5015	1.701	0.768126	0.999932	0.594	0.256	0.7426	0.3197	-2.26	0.8596	-0.1049	0.1219	-0.2737	0.2449	0.07752	0.1812	0.04975	0.155	-0.03746	0.107	0.08305	0.3906	-0.4265	0.1605	0.2507	0.1566	-0.4557	0.6679	0.6897	0.6633	-0.08173	0.2846	1.216	0.5328	2.39	0.9412	0.3506
chr1_118338886	chr1	118338886	1	0.780353	0.304551	7.73898	15	0.485714	1.67	0.2831	3.688e-09	3.10422e-06	2.568	3.42	0.452727	0.999932	0.8868	0.09298	7.193	1.165	-0.9458	2.151	0.068	0.1822	0.02594	0.4099	0.2485	0.2516	-0.1396	0.2532	-0.1935	0.1746	0.1526	0.5014	-0.1706	0.1754	0.1054	0.1979	0.312	0.8559	-0.6212	0.8695	-0.2424	0.5499	-0.6211	1.053	0.3848	0.8904	0.2027
chr1_118338957	chr1	118338957	1	0.823651	0.283316	9.60678	14	0.485765	-1.394	0.3056	5.089e-06	0.000200034	-1.873	3.222	0.561028	0.999932	0.8035	0.08462	9.094	2.65	4.572	2.12	-0.08709	0.2188	-0.6238	0.427	-0.5868	0.3212	0.3089	0.2578	-0.3215	0.2061	0.9817	0.6062	-0.1346	0.3075	0.3907	0.227	-0.9199	0.9982	-0.9597	1.03	0.01536	0.5322	2.78	1.244	2.538	1.425	0.2901
chr1_118359091	chr1	118359091	1	0.762963	0.294636	16.1695	6	0.49654	-0.9888	0.2399	3.747e-05	0.000833812	-0.9006	2.99	0.763259	0.999932	0.9141	0.05249	8.603	1.165	2.939	2.084	-0.01137	0.1374	-0.1123	0.3325	0.03361	0.234	0.04885	0.2135	0.1857	0.1623	-0.2944	0.4289	-0.2956	0.1838	0.01627	0.1753	1.684	0.8147	1.41	0.9352	0.5558	0.4325	0.973	1.056	1.478	0.716	0.3545
chr1_118359143	chr1	118359143	1	0.608654	0.36392	8.72881	26	0.516729	1.846	0.1886	1.259e-22	3.10422e-06	2.216	2.127	0.297484	0.999932	0.8124	0.1174	3.353	0.5923	-1.828	1.373	0.0416	0.115	0.1236	0.2616	0.3131	0.1991	-0.1488	0.168	-0.08219	0.1283	0.1622	0.3618	-0.03317	0.1405	0.3087	0.1614	0.827	0.602	-1.313	0.5989	-0.1084	0.3401	0.0964	0.7011	-0.5287	0.6855	-0.3155
chr1_118371392	chr1	118371392	1	0.787183	0.319915	7.7661	26	0.490706	1.17	0.3345	0.00047	0.00603191	-4.242	3.53	0.22948	0.999932	0.8904	0.05071	11.02	2.073	3.604	2.393	-0.04304	0.1836	-0.2631	0.4466	-0.1427	0.3248	0.07174	0.2909	0.0827	0.2049	-0.5628	0.5696	0.2954	0.23	-0.03028	0.2185	-1.026	1.061	-0.003851	1.011	0.5763	0.5598	1.561	1.391	-0.4276	0.8975	1.81
chr1_118411567	chr1	118411567	1	0.501528	0.353715	9.60339	20	0.550909	1.583	0.2437	8.196e-11	3.10422e-06	-3.296	2.781	0.235944	0.999932	0.8834	0.02811	6.777	1.189	-0.5559	1.924	-0.1154	0.1345	0.1396	0.3066	-0.3029	0.2357	0.2003	0.2013	-0.1818	0.1508	0.1597	0.3986	-0.09898	0.1548	0.4468	0.2501	0.5042	0.8266	0.02999	0.7739	0.4231	0.3907	1.367	0.9575	0.09315	0.5915	0.6596
chr1_118498488	chr1	118498488	1	0.718141	0.337483	7.84746	34	0.605364	0.9387	0.3011	0.001821	0.0173415	4.084	2.774	0.140955	0.999932	0.9479	0.07944	6.592	1.24	-1.435	1.908	0.0883	0.1505	0.01219	0.3579	0.04676	0.2268	-0.3374	0.1939	0.2122	0.152	0.9687	0.425	0.03719	0.1732	-0.068	0.1712	-1.406	0.7873	1.36	0.8587	0.6335	0.4128	1.078	1.019	0.5122	0.6502	-0.05917
chr1_118498533	chr1	118498533	1	0.720502	0.260238	16.7254	3	0.587329	0.4906	0.1437	0.0006397	0.00770082	-0.5226	1.706	0.759353	0.999932	0.7693	0.1304	2.168	0.3664	0.4698	1.064	-0.1625	0.08783	0.1279	0.1898	0.1681	0.1529	-0.08023	0.1217	-0.142	0.09237	0.08728	0.2469	-0.1157	0.09865	0.08868	0.09354	0.08008	0.4494	-0.433	0.4808	0.1726	0.2679	0.2191	0.5584	0.9271	0.4102	0.1099
chr1_118498544	chr1	118498544	1	0.796743	0.271608	16.6949	3	0.587329	0.9912	0.2051	1.353e-06	6.48586e-05	-1.181	2.376	0.619151	0.999932	0.7137	0.1027	4.501	0.7279	1.424	1.544	-0.136	0.1294	0.1888	0.2981	0.2549	0.2408	-0.1948	0.185	-0.0717	0.1376	0.04087	0.3625	-0.1621	0.1399	0.1692	0.1339	0.02002	0.6478	-0.3408	0.7114	0.1859	0.3806	-0.1167	0.7811	1.069	0.5724	0.00383
chr1_118564157	chr1	118564157	0	0.769699	0.24571	8.89153	15	0.4625	-0.3266	0.1318	0.01323	0.0770662	0.5742	1.397	0.681055	0.999932	0.4032	0.2112	1.723	0.3972	1.643	0.8252	0.08583	0.09753	-0.06127	0.2197	-0.05886	0.1831	0.08417	0.1376	0.03646	0.09904	0.1133	0.2658	0.1827	0.1158	-0.03734	0.1167	-0.2958	0.5114	-0.6988	0.5241	0.1859	0.2933	-1.066	0.5827	-1.397	0.5202	-0.1278
chr1_118564189	chr1	118564189	0	0.622934	0.264719	13.1864	13	0.464539	-0.3299	0.1045	0.001598	0.0156211	0.772	1.116	0.48909	0.999932	0.5737	0.19	0.9305	0.1881	0.635	0.6679	-0.02425	0.06947	-0.2435	0.1536	0.03163	0.1206	0.01123	0.1012	0.05821	0.06706	-0.2063	0.1853	0.1139	0.08384	-0.077	0.07444	-0.247	0.3403	0.5031	0.353	0.3234	0.208	-0.5356	0.4176	-0.02854	0.3702	0.2487
chr1_11857243	chr1	11857243	1	0.809845	0.28661	9.64068	10	0.387719	1.223	0.2652	3.971e-06	0.000149053	-1.007	3.263	0.757617	0.999932	0.756	0.1015	7.53	1.394	1.743	2.084	0.2919	0.1781	-0.2984	0.3931	0.1779	0.2649	0.2831	0.2569	-0.1206	0.1672	-0.4092	0.5176	0.3643	0.1977	-0.1498	0.2044	0.2491	0.8892	1.407	0.8898	0.8787	0.4781	-0.2901	1.036	-0.565	0.7464	0.9149
chr1_118641510	chr1	118641510	1	0.737081	0.277082	6.94237	12	0.427562	0.3931	0.141	0.005295	0.0395857	-0.2164	1.599	0.892347	0.999932	0.7894	0.1677	1.694	0.3762	1.298	1.013	-0.06947	0.1027	0.06658	0.2162	0.252	0.1692	-0.169	0.13	0.1188	0.1029	-0.4261	0.2453	0.09619	0.1109	0.07852	0.1053	0.5504	0.504	-0.8378	0.4914	0.1871	0.2726	-0.3231	0.5598	-0.02641	0.4156	0.04101
chr1_118686937	chr1	118686937	0	0.122341	0.184027	8.09492	13	0.349291	0.7708	0.2088	0.0002229	0.00338886	-1.067	1.793	0.551782	0.999932	0.4891	0.2422	1.945	0.5611	-2.755	1.04	0.04095	0.1277	0.2808	0.2398	0.04106	0.2097	-0.1624	0.1598	0.1493	0.1133	-0.5792	0.3621	-0.2395	0.1279	0.1306	0.1174	0.4539	0.605	0.1177	0.6136	0.1283	0.3689	0.4866	0.718	0.04687	0.5648	0.2087
chr1_118686989	chr1	118686989	0	0.15067	0.157405	20.8034	2	0.348123	0.5037	0.12	2.72e-05	0.000638261	-1.336	1.094	0.222008	0.999932	0.3402	0.1824	1.03	0.194	-1.807	0.6012	0.05575	0.07221	-0.05009	0.1737	-0.1034	0.1234	-0.03045	0.1174	0.02451	0.07909	-0.4134	0.2068	0.1559	0.08722	0.08216	0.0897	-0.1092	0.3872	-0.5158	0.4011	0.1269	0.2166	0.1395	0.4442	-0.4092	0.3837	0.03303
chr1_118686994	chr1	118686994	0	0.190206	0.168012	19.8983	3	0.349315	0.62	0.1192	1.998e-07	8.56683e-06	-1.732	1.011	0.086684	0.999932	0.3805	0.1811	0.8861	0.1929	-1.19	0.5648	0.06871	0.07175	0.08923	0.1537	0.02072	0.1178	-0.006319	0.1069	-0.02218	0.06967	-0.8972	0.2008	0.1571	0.08637	-0.0523	0.08304	-0.3141	0.3807	-0.6028	0.3986	-0.07682	0.1988	-0.5215	0.4355	-1.206	0.397	-0.05556
chr1_118687006	chr1	118687006	0	0.130175	0.135856	20.7085	2	0.348123	0.4675	0.1322	0.0004056	0.00537982	-1.472	1.017	0.147787	0.999932	0.1639	0.1298	0.8813	0.1551	-1.617	0.5015	0.06086	0.07577	0.0857	0.1734	-0.105	0.1328	-0.1489	0.1101	0.1316	0.0749	-0.2021	0.2254	-0.1698	0.09033	-0.003243	0.09063	-0.6162	0.403	-0.1166	0.4108	-0.3282	0.2351	-0.02276	0.4368	0.04092	0.3424	-0.3603
chr1_118687011	chr1	118687011	0	0.169802	0.146615	21.2271	2	0.348123	0.4708	0.09561	8.494e-07	5.17762e-05	-1.604	0.9215	0.0817467	0.999932	0.2944	0.1765	0.6141	0.1307	-1.204	0.487	-0.0637	0.06831	0.09205	0.1423	-0.08525	0.1062	0.06168	0.09414	0.0474	0.06415	-0.2071	0.2027	-0.1653	0.07815	-0.01786	0.06732	-0.2018	0.3281	-0.5329	0.3334	-0.4051	0.1796	-0.05619	0.3593	0.23	0.3008	-0.4288
chr1_118687016	chr1	118687016	0	0.373204	0.186537	21.2305	2	0.348123	0.3392	0.08645	8.712e-05	0.00161147	-0.8254	0.808	0.307001	0.999932	0.5888	0.1866	0.5181	0.1062	-0.4965	0.5111	-0.002659	0.05565	-0.03508	0.1113	-0.07692	0.08188	0.03856	0.06899	-0.09436	0.05013	-0.3143	0.1457	-0.1478	0.0586	0.04784	0.05434	0.2391	0.2519	0.02549	0.2588	-0.203	0.145	0.08432	0.3028	0.3851	0.2494	-0.03582
chr1_118687029	chr1	118687029	0	0.245676	0.183329	20.4542	2	0.348123	0.513	0.1023	5.378e-07	3.20651e-05	-1.02	0.9678	0.291912	0.999932	0.4885	0.19	0.7504	0.1659	-1.112	0.569	0.03259	0.06696	-0.0007912	0.1407	-0.04891	0.109	-0.1087	0.09318	-0.06621	0.06575	-0.6094	0.1782	-0.07294	0.07335	-0.03267	0.06437	0.03546	0.3288	-0.4148	0.3593	-0.2187	0.1764	-0.1997	0.3866	0.1607	0.2931	-0.1823
chr1_118687035	chr1	118687035	0	0.232977	0.166621	18.1864	30	0.350943	0.3316	0.09323	0.0003752	0.00506843	-0.495	0.7792	0.525254	0.999932	0.6975	0.2181	0.4027	0.1135	-1.326	0.4791	0.08267	0.0534	0.03438	0.1187	-0.002908	0.08766	-0.0101	0.07682	-0.03682	0.0551	-0.3938	0.1591	0.05312	0.1075	0.1181	0.05583	0.1608	0.2646	-0.4571	0.2586	0.05491	0.1524	0.09221	0.2901	5.274	1.354	-0.1326
chr1_118687040	chr1	118687040	0	0.294984	0.208581	14.0203	31	0.352273	0.4071	0.1006	5.166e-05	0.00106288	-0.353	0.9585	0.712662	0.999932	0.8412	0.1282	0.6583	0.1499	-1.035	0.6278	0.08606	0.06575	-0.05717	0.1358	0.01528	0.09858	-0.08142	0.08902	-0.02379	0.06121	-0.4309	0.1731	0.08904	0.1212	0.03502	0.06165	-0.0084	0.2883	-0.202	0.2836	-0.02287	0.1701	-0.08707	0.3574	9.44	3.226	0.05953
chr1_118687213	chr1	118687213	0	0.167599	0.222094	8.60678	28	0.346442	0.6293	0.1651	0.0001384	0.0023371	-0.8032	1.574	0.609847	0.999932	0.6005	0.2321	1.324	0.3556	-1.922	0.8671	0.2136	0.0911	0.1753	0.233	-0.1688	0.1569	-0.2737	0.1508	-0.01756	0.1071	-0.302	0.2876	0.1883	0.09473	0.08119	0.116	-0.1937	0.4986	-0.6019	0.4613	-0.4544	0.294	0.001745	0.5663	-1.118	0.407	0.006265
chr1_118687246	chr1	118687246	0	0.11107	0.189573	8.53898	24	0.341328	0.5599	0.2051	0.006328	0.04513	-1.113	1.847	0.546776	0.999932	0.4728	0.2466	2.168	0.5571	-2.259	1.013	0.07229	0.1288	0.1673	0.2849	-0.3291	0.2276	-0.003581	0.1639	-0.1886	0.1572	0.1338	0.3424	-0.1109	0.1214	0.04077	0.1345	-0.7749	0.613	-1.048	0.6336	-0.4898	0.3531	-0.6681	0.8176	-0.302	0.5135	-0.2755
chr1_118687390	chr1	118687390	0	0.153989	0.125295	29.4339	19	0.347826	0.508	0.08952	1.389e-08	3.10422e-06	-1.989	0.7164	0.00549676	0.999932	0.2466	0.1685	0.4602	0.08752	-1.4	0.3921	0.1345	0.05681	0.2157	0.1126	-0.05684	0.09608	0.08781	0.08053	0.02123	0.05538	-0.362	0.1564	-0.09292	0.07935	-0.01137	0.05987	-0.1796	0.2761	-0.1116	0.2907	-0.1459	0.169	-0.2305	0.3247	0.9548	0.4173	-0.1824
chr1_118687446	chr1	118687446	0	0.11234	0.111501	19.4814	19	0.347826	0.319	0.1088	0.003384	0.0280946	-0.9076	0.9638	0.346352	0.999932	0.3462	0.2073	0.5368	0.1238	-2.307	0.5336	0.1207	0.06971	0.1101	0.1455	-0.1527	0.1116	0.128	0.09175	-0.08104	0.06746	-0.1497	0.178	-0.1064	0.1083	0.02436	0.08274	0.004384	0.3472	-0.9157	0.3676	0.1271	0.2221	0.7218	0.3766	-0.2291	0.5585	-0.3988
chr1_118687486	chr1	118687486	0	0.100374	0.200451	5.5661	53	0.349174	0.5893	0.2113	0.005301	0.0396112	-2.336	1.817	0.19857	0.999932	0.3415	0.2361	1.599	0.482	-1.8	0.8495	0.1558	0.1466	-0.3324	0.2826	0.1784	0.2053	0.4452	0.2361	0.08808	0.1537	0.3757	0.338	-0.4432	0.2101	0.03239	0.1238	-0.3557	0.5529	-0.2982	0.6379	-0.8562	0.3649	0.1984	0.7037	4.574	1.661	-0.1165
chr1_118715229	chr1	118715229	1	0.685471	0.285475	10.0339	44	0.330677	-1.162	0.1939	2.051e-09	3.10422e-06	-0.9399	1.713	0.583221	0.999932	0.7325	0.2004	2.664	0.6	2.57	1.129	-0.2122	0.1104	-0.01831	0.2437	-0.1764	0.1843	-0.2174	0.1569	0.2691	0.1106	0.3973	0.3464	-0.2578	0.174	-0.05442	0.1246	0.09575	0.5569	0.09688	0.5588	-0.1243	0.3013	-0.333	0.6394	3.255	0.9517	-0.4194
chr1_118787507	chr1	118787507	0	0.867003	0.263125	5.07119	71	0.439732	0.6215	0.2013	0.002024	0.0188911	-0.827	1.995	0.678481	0.999932	0.5418	0.2774	0.8457	0.4717	2.464	1.143	0.02174	0.1625	-0.122	0.2785	-0.01462	0.2754	0.05947	0.1599	-0.1225	0.1273	-0.2312	0.4253	0.1843	0.1612	0.5516	0.2998	3.284	1.367	-0.9355	0.8979	-0.5105	0.4848	0.08757	1.002	1.721	0.9291	1.204
chr1_11883312	chr1	11883312	1	0.757121	0.303655	5.34915	33	0.406489	0.3905	0.1559	0.01222	0.07294	1.726	1.484	0.2448	0.999932	0.1737	0.1427	1.36	0.4957	0.1873	0.7499	-0.267	0.1185	0.02766	0.2559	-0.1854	0.2006	0.04129	0.1678	0.1018	0.1111	0.2837	0.3091	-0.1386	0.1183	0.1333	0.1179	0.7667	0.5658	0.7296	0.5764	0.2368	0.3593	0.6629	0.6301	0.9316	0.5464	0.6528
chr1_118914099	chr1	118914099	0	0.829319	0.144423	21.5288	6	0.427336	0.2325	0.05918	8.542e-05	0.00158458	0.2876	0.6252	0.645507	0.999932	0.3818	0.2621	0.2224	0.05898	1.22	0.3294	-0.06062	0.05319	0.1081	0.1127	0.1352	0.08807	-0.03958	0.06956	-0.07723	0.04895	-0.1127	0.1275	0.04966	0.05779	-0.0574	0.06132	0.8084	0.2403	0.5361	0.2188	-0.1202	0.1294	-0.002945	0.2519	0.1254	0.2739	-0.07266
chr1_118964877	chr1	118964877	0	0.482446	0.143427	56.8915	1	0.314626	-0.132	0.05597	0.01838	0.0968675	-0.2482	0.565	0.66045	0.999932	0.7696	0.09506	0.2208	0.03456	-0.171	0.3516	-0.01094	0.02916	0.09248	0.06361	-0.04317	0.05373	0.09327	0.03999	-0.03384	0.03036	-0.07649	0.08596	-0.0335	0.03086	0.07046	0.04136	-0.2333	0.171	-0.5602	0.1832	0.3212	0.1018	0.2322	0.1895	0.2665	0.1337	0.2477
chr1_119025337	chr1	119025337	1	0.74266	0.334754	7.05424	19	0.371377	0.8577	0.2678	0.001362	0.0138926	4.718	3.065	0.123727	0.999932	0.8652	0.07258	6.655	1.433	-1.243	1.995	0.1134	0.1362	0.05535	0.357	-0.162	0.2877	-0.02559	0.2295	-0.1161	0.1745	0.4503	0.4614	-0.2048	0.1557	-0.04589	0.1747	0.8173	0.8443	0.2382	0.8911	0.234	0.5329	1.222	0.8699	1.746	0.7727	0.3381
chr1_1190273	chr1	1190273	0	0.319434	0.279298	5.80678	28	0.220974	0.4345	0.1639	0.00802	0.0538134	-0.021	1.32	0.987307	0.999932	0.4537	0.251	0.8406	0.2643	-0.8215	0.7232	-0.1137	0.09508	-0.1973	0.2196	0.1405	0.1509	0.02474	0.1369	-0.1087	0.08383	-0.3334	0.2453	0.116	0.1033	0.02676	0.09121	-0.4193	0.4619	-0.05872	0.4334	-0.0254	0.2512	-0.2313	0.5012	-1.108	0.5032	-0.1125
chr1_11903022	chr1	11903022	0	0.66504	0.229329	14.8712	14	0.407473	-0.3523	0.09155	0.0001188	0.0020691	1.318	0.9459	0.163504	0.999932	0.3529	0.2239	0.7524	0.1616	0.3362	0.5643	-0.2783	0.06677	0.2584	0.1439	0.1561	0.1176	-0.1368	0.09852	-0.02628	0.06851	0.2428	0.1943	0.02693	0.09349	0.000297	0.07518	0.07778	0.3532	-0.3807	0.3384	-0.0218	0.196	-0.1246	0.4027	0.5704	0.4924	-0.01376
chr1_1190329	chr1	1190329	0	0.26547	0.263205	7.6	27	0.208955	0.3704	0.1399	0.008105	0.0542247	-0.8874	1.123	0.429408	0.999932	0.3631	0.2518	0.6502	0.1713	-0.8652	0.5969	0.1679	0.08155	0.01797	0.1779	0.1831	0.132	-0.09671	0.1138	0.01971	0.08099	-0.2883	0.2248	0.1645	0.07789	-0.09255	0.07139	-0.3423	0.3704	-0.562	0.3988	0.06683	0.2357	-0.09734	0.4397	-0.628	0.3573	0.04884
chr1_1190331	chr1	1190331	0	0.17092	0.232559	7.56271	28	0.209738	0.6254	0.1967	0.001477	0.0147179	-0.5683	1.548	0.71353	0.999932	0.4727	0.2694	1.364	0.4641	-1.972	0.8919	0.193	0.09712	-0.2158	0.27	-0.02326	0.1737	-0.1471	0.1598	-0.09934	0.1169	-0.1362	0.291	0.1624	0.1068	0.04157	0.1005	-0.2325	0.5229	-0.3008	0.554	0.003751	0.3467	0.2358	0.6056	-0.5018	0.5196	-0.03661
chr1_119038893	chr1	119038893	1	0.235141	0.304495	7.21356	33	0.423664	1.866	0.286	6.916e-11	3.10422e-06	-0.6573	2.786	0.813487	0.999932	0.868	0.1267	5.465	1.213	-3.239	1.766	0.08434	0.174	0.2074	0.2995	-0.3416	0.2321	0.01508	0.2408	0.03679	0.1718	-1.014	0.5431	0.4723	0.3008	-0.3488	0.1728	-1.667	0.9686	-0.1147	0.8503	0.7813	0.4215	0.4723	0.9756	-1.083	1.778	0.5362
chr1_1190418	chr1	1190418	0	0.556314	0.315295	7.43729	25	0.207407	0.4785	0.143	0.0008184	0.00942138	-0.02993	1.131	0.978888	0.999932	0.4038	0.2484	0.7195	0.1937	0.4714	0.6354	0.08343	0.07765	-0.2781	0.1943	0.0471	0.157	0.03689	0.104	-0.02613	0.08693	-0.267	0.1998	0.1507	0.07002	0.004151	0.08472	-0.4631	0.3796	-0.5866	0.3613	-0.01978	0.2248	-0.3526	0.4023	-1.277	0.3245	-0.4869
chr1_119042466	chr1	119042466	0	0.742124	0.277206	7.27458	37	0.434109	-0.4057	0.1298	0.001777	0.0170304	-1.091	1.21	0.367241	0.999932	0.4397	0.249	0.8764	0.3321	2.06	0.6637	0.146	0.09247	-0.05296	0.1837	0.05986	0.1478	-0.03099	0.1302	0.07367	0.08518	0.1071	0.2347	0.2812	0.1169	-0.1964	0.111	-0.05448	0.4305	-0.04611	0.4194	0.2799	0.2308	-0.7227	0.4717	-1.51	0.5627	0.03118
chr1_11908639	chr1	11908639	1	0.865816	0.218099	8.27458	62	0.39485	0.365	0.1429	0.01062	0.0660309	1.606	1.409	0.254363	0.999932	0.4848	0.2727	0.725	0.3318	1.405	0.7557	-0.2826	0.09997	0.2781	0.2105	-0.01361	0.1814	0.03929	0.1484	0.1217	0.09154	-0.1432	0.2719	0.02563	0.1125	-0.2526	0.117	0.1031	0.5156	-0.9958	0.5563	-0.09784	0.3217	-0.4155	0.5584	-0.07865	0.6365	-0.09245
chr1_119114277	chr1	119114277	0	0.687116	0.243311	14.5288	4	0.524055	0.5352	0.1185	6.339e-06	0.000233935	-0.17	1.298	0.895798	0.999932	0.8425	0.09297	1.476	0.245	0.3583	0.8819	0.01423	0.07696	-0.0825	0.1649	-0.02381	0.125	-0.02356	0.1087	0.01834	0.07841	0.3255	0.1996	0.1134	0.0881	-0.09027	0.08019	-0.4705	0.3761	-0.1395	0.4093	0.2564	0.2285	-0.3367	0.4416	-0.04166	0.3423	0.2096
chr1_119120054	chr1	119120054	1	0.793744	0.242491	12.3356	17	0.535971	1.116	0.2006	2.636e-08	3.10422e-06	-0.6583	2.134	0.757716	0.999932	0.8275	0.09951	3.85	0.6287	1.544	1.437	-0.02599	0.1087	0.3814	0.275	0.257	0.1889	0.023	0.174	-0.06531	0.1258	-0.5707	0.3235	-0.0158	0.1366	0.1513	0.1231	0.456	0.6205	-0.1949	0.6548	-0.6476	0.3254	-0.2426	0.7181	-0.8193	0.5718	-0.5353
chr1_119161062	chr1	119161062	1	0.7732	0.282279	7.14576	47	0.33871	1.17	0.2925	6.345e-05	0.00122622	-2.694	2.819	0.339245	0.999932	0.7098	0.1911	5.799	1.632	1.524	1.752	0.005343	0.164	-0.04755	0.3795	0.4123	0.2812	0.00228	0.2404	0.01993	0.2011	0.06346	0.4484	0.1552	0.1953	-0.1421	0.206	1.185	0.9029	-0.2475	0.7866	0.4545	0.4971	1.539	1.028	1.224	0.7934	1.615
chr1_119188494	chr1	119188494	1	0.726671	0.244653	9.30508	21	0.343066	0.2585	0.0989	0.008942	0.0583363	0.0131	0.9418	0.988902	0.999932	0.4895	0.2449	0.5449	0.1523	0.6387	0.548	-0.008915	0.07244	0.2121	0.144	0.02697	0.123	0.02698	0.1132	0.0187	0.07194	-0.3267	0.1716	0.06749	0.08152	0.008743	0.06032	-1.234	0.3187	0.3616	0.3755	0.5851	0.2042	0.02845	0.3932	-0.8101	0.4372	-0.03009
chr1_119213658	chr1	119213658	0	0.42336	0.25445	7.80339	26	0.364312	-0.3767	0.103	0.0002548	0.00374801	-1.255	1.001	0.209934	0.999932	0.5221	0.2305	0.6177	0.1382	0.03666	0.5916	0.08827	0.07201	0.1515	0.1515	-0.1621	0.1175	0.09914	0.1012	0.05438	0.07179	0.2824	0.1916	0.1807	0.1172	-0.03225	0.0712	-0.353	0.3811	-0.2477	0.386	0.5985	0.218	0.159	0.4262	-0.1821	0.632	0.2865
chr1_119213662	chr1	119213662	0	0.522809	0.26417	11.3831	8	0.362369	-0.5259	0.1017	2.334e-07	1.40143e-05	-0.8504	0.9767	0.383925	0.999932	0.2836	0.1796	0.7947	0.1409	0.103	0.5411	0.0172	0.07284	0.3205	0.1599	-0.05498	0.1227	0.09356	0.1004	-0.01722	0.07557	0.2673	0.1944	0.05155	0.07923	-0.05325	0.07878	-0.09717	0.3897	-0.09684	0.3628	0.8186	0.2358	0.4392	0.4251	-0.3809	0.3519	0.2264
chr1_119306491	chr1	119306491	0	0.859956	0.181335	7.02712	35	0.551923	-0.3431	0.1308	0.008731	0.0573408	1.335	1.345	0.320922	0.999932	0.2934	0.2145	0.7122	0.2215	1.646	0.6642	-0.07383	0.09974	-0.01127	0.1924	-0.0319	0.1574	-0.1512	0.1652	-0.04937	0.08888	0.6096	0.277	-0.1962	0.1887	0.03881	0.09996	0.2692	0.4873	0.1427	0.5548	0.09646	0.2804	-0.384	0.5579	18.46	8.217	0.249
chr1_119337543	chr1	119337543	1	0.812631	0.238693	5.18644	53	0.378099	0.5842	0.2083	0.005047	0.0381686	1.997	1.541	0.195006	0.999932	0.3728	0.2408	1.546	0.5212	0.08737	0.8352	-0.09092	0.1475	0.3986	0.2524	0.5576	0.2099	0.1481	0.1989	-0.1155	0.1302	0.6366	0.3465	-0.6907	0.2056	-0.04981	0.1166	0.6711	0.5819	0.2636	0.5467	-0.1822	0.338	0.09418	0.6472	3.654	1.266	0.3594
chr1_119337565	chr1	119337565	1	0.795962	0.281112	5.28136	40	0.370588	1.074	0.247	1.375e-05	0.00039611	-1.748	2.095	0.404074	0.999932	0.6336	0.19	3.141	1.145	1.6	1.267	-0.1073	0.146	0.2524	0.3264	0.129	0.2494	-0.01291	0.207	-0.0435	0.1371	0.04226	0.4023	-0.3174	0.1911	-0.08204	0.1521	0.8288	0.7108	0.5141	0.7536	-0.04087	0.4158	-0.2588	0.7817	0.4353	1.045	0.8774
chr1_119357148	chr1	119357148	1	0.746802	0.257636	13.861	2	0.332765	0.5194	0.1913	0.00662	0.0466905	-3.193	2.052	0.119698	0.999932	0.9038	0.07091	3.321	0.5678	1.631	1.366	-0.06293	0.09319	0.2664	0.2231	-0.3004	0.1613	-0.1787	0.1468	-0.006148	0.1071	0.3277	0.2768	0.2529	0.114	0.1906	0.1202	0.3272	0.5326	-0.4701	0.5489	0.4086	0.3041	0.8098	0.6486	0.06102	0.4315	-0.001618
chr1_119472180	chr1	119472180	0	0.504696	0.358169	7.85763	27	0.404851	1.763	0.2288	1.298e-14	3.10422e-06	-0.02646	2.113	0.990009	0.999932	0.7989	0.1234	3.217	0.7297	-1.488	1.348	0.1345	0.1192	0.05156	0.2744	0.4236	0.2105	-0.05089	0.1608	0.04595	0.1263	0.4814	0.3267	-0.0906	0.1228	-0.004752	0.1412	-0.4391	0.6199	0.5709	0.6166	-0.03195	0.3539	0.3007	0.6492	0.2256	0.537	-0.0982
chr1_11948333	chr1	11948333	1	0.222293	0.371503	5.08814	148	0.343537	2.401	0.6993	0.0005965	0.00730918	4.14	7.316	0.571473	0.999932	0.8553	0.1413	26.94	8.858	-7.066	4.586	-0.8731	0.6386	-1.575	1.062	-0.1475	0.6955	-0.2331	0.6339	0.09976	0.4923	-0.4067	1.114	0.198	0.4532	-0.7789	0.5154	-1.42	2.243	0.5433	2.17	0.901	1.359	1.781	2.496	5.079	2.412	2.079
chr1_119483896	chr1	119483896	1	0.647199	0.337545	9.4678	19	0.418478	1.746	0.2218	3.54e-15	3.10422e-06	-4.91	2.457	0.0456763	0.999932	0.8809	0.0936	5.33	0.9251	1.051	1.67	0.04118	0.1344	0.325	0.3191	-0.05722	0.218	0.3808	0.1999	0.1962	0.1398	0.2207	0.3638	0.09298	0.1396	0.3803	0.1557	0.3159	0.7107	0.3617	0.6947	0.26	0.3647	1.74	0.7949	-0.1285	0.5776	0.2499
chr1_119513345	chr1	119513345	0	0.121321	0.110192	16.7356	30	0.503774	-0.2186	0.08616	0.01116	0.0683723	-0.4121	0.8712	0.636195	0.999932	0.4253	0.2537	0.3616	0.1071	-1.578	0.459	0.3238	0.06483	0.03652	0.1298	0.07226	0.09863	-0.2165	0.1078	0.005205	0.06715	-0.7709	0.1917	0.1048	0.1334	-0.05453	0.06487	-0.02389	0.2763	0.5228	0.3068	-0.0262	0.1702	0.4108	0.378	-7.765	2.523	-0.1875
chr1_119514307	chr1	119514307	0	0.109176	0.149914	14.8	6	0.508651	0.3318	0.1153	0.004012	0.0320885	-0.3949	1.184	0.738734	0.999932	0.282	0.2027	0.8855	0.1968	-2.446	0.6777	0.1323	0.08545	-0.1635	0.1931	-0.05016	0.1518	0.02316	0.1158	-0.133	0.08112	-0.204	0.2478	-0.0565	0.0907	-0.04971	0.09144	-0.6369	0.4098	-0.7391	0.4609	-0.3244	0.2566	-0.4477	0.5388	0.6693	0.4482	-0.03084
chr1_119514334	chr1	119514334	0	0.191791	0.176881	15.3729	6	0.508651	0.2422	0.08982	0.006997	0.0486263	0.07066	0.9189	0.938706	0.999932	0.3511	0.2369	0.5895	0.1404	-1.781	0.504	0.2254	0.06559	0.04939	0.1464	0.07419	0.1126	0.02023	0.09001	-0.01227	0.06543	-0.1401	0.1891	-0.06598	0.07383	-0.1495	0.06505	-0.2928	0.3438	-0.3535	0.3786	-0.3231	0.2223	-0.3374	0.4315	0.4363	0.3523	0.1165
chr1_119514339	chr1	119514339	0	0.196728	0.177335	15.4576	6	0.508651	0.2391	0.09515	0.01198	0.0718999	-0.255	0.7869	0.745895	0.999932	0.2674	0.2062	0.461	0.112	-1.585	0.439	0.2387	0.06116	-0.06447	0.1293	0.06082	0.1007	0.1206	0.08933	-0.06364	0.06294	-0.437	0.1687	0.02026	0.06813	-0.05688	0.06372	-0.232	0.3321	-0.472	0.3494	-0.1663	0.2127	-0.3988	0.4143	0.6789	0.2986	-0.1962
chr1_119514513	chr1	119514513	0	0.21585	0.147477	27.9254	13	0.503546	-0.2026	0.07279	0.005385	0.0400886	-0.7587	0.7205	0.292332	0.999932	0.5406	0.2379	0.3765	0.08483	-0.8873	0.4372	0.243	0.0487	0.05376	0.1013	0.05809	0.07572	-0.1029	0.07214	-0.0005009	0.04999	-0.3642	0.1336	0.06355	0.06744	0.03608	0.04651	-0.02483	0.2454	-0.06734	0.2491	0.07744	0.1412	-0.06174	0.2823	0.1051	0.344	0.1791
chr1_119517821	chr1	119517821	1	0.817716	0.226091	8.33898	21	0.5	0.5146	0.1361	0.0001559	0.00257806	-0.05613	1.382	0.967603	0.999932	0.4006	0.2249	1.236	0.3509	0.3471	0.7713	-0.2555	0.1008	0.3268	0.22	-0.1297	0.1866	-0.2994	0.1511	-0.04113	0.09643	-0.07597	0.2745	-0.1273	0.1014	-0.09786	0.1166	0.752	0.4686	0.615	0.5539	1.021	0.2925	1.208	0.6108	1.158	0.4146	0.8945
chr1_119531784	chr1	119531784	0	0.710924	0.186168	20.1186	5	0.512069	-0.2727	0.07648	0.0003632	0.00493279	-0.6124	0.7613	0.421158	0.999932	0.429	0.2426	0.4265	0.1003	1.383	0.4438	-0.01588	0.05369	-0.04767	0.1134	0.05014	0.09601	0.05752	0.07307	0.0004875	0.05383	0.2581	0.139	-0.05345	0.06619	-0.1502	0.06902	-0.2597	0.2932	0.2525	0.3303	0.1592	0.1751	-0.009682	0.3363	0.7514	0.2586	-0.2393
chr1_119531797	chr1	119531797	0	0.874352	0.140055	20.0271	5	0.512069	-0.4186	0.1017	3.89e-05	0.000862229	-2.138	0.9779	0.0287924	0.999932	0.3448	0.1933	0.7253	0.179	2.933	0.537	-0.02548	0.07162	0.1359	0.1612	0.007937	0.1341	-0.03624	0.09955	-0.1529	0.07203	0.2187	0.1976	-0.04847	0.07946	-0.07141	0.0926	-0.1626	0.3948	0.5358	0.4306	0.2553	0.2183	-0.1882	0.4053	0.4418	0.3456	0.5629
chr1_119531808	chr1	119531808	0	0.825927	0.17517	19.8949	5	0.512069	-0.4171	0.09433	9.785e-06	0.000312821	-1.757	1.053	0.0952034	0.999932	0.6578	0.1895	0.9739	0.2209	2.439	0.7101	0.02202	0.07076	0.006417	0.1467	0.08514	0.1298	0.02249	0.1015	-0.09413	0.06813	-0.03357	0.1943	0.1152	0.09152	-0.01637	0.08798	0.3338	0.4012	0.5606	0.44	0.4998	0.2251	-0.4117	0.442	0.2166	0.3415	0.39
chr1_119536772	chr1	119536772	0	0.190969	0.160332	14.1153	2	0.510239	0.3024	0.0859	0.0004309	0.00564892	-0.1515	0.8224	0.853843	0.999932	0.2431	0.1756	0.3469	0.07858	-1.956	0.4189	0.08005	0.06016	0.1861	0.1389	0.1538	0.1054	-0.09285	0.09148	0.01136	0.05963	0.05367	0.1539	-0.05677	0.06106	-0.006327	0.06186	0.0004444	0.2911	-0.26	0.3032	0.08368	0.2099	0.3702	0.3378	-0.2772	0.2613	0.3104
chr1_119536924	chr1	119536924	1	0.189716	0.122812	29.7017	6	0.515571	0.1789	0.05778	0.00196	0.0184068	-0.7117	0.5752	0.215972	0.999932	0.4741	0.2473	0.2189	0.05851	-1.595	0.3273	0.05619	0.04336	0.05167	0.09187	0.03181	0.07272	-0.00786	0.05714	-0.08262	0.04362	0.02009	0.111	-0.1395	0.05216	-0.1149	0.0426	-0.01087	0.1989	0.07515	0.2154	-0.05234	0.1265	-0.2856	0.2615	0.7555	0.2249	0.02446
chr1_119536935	chr1	119536935	0	0.171144	0.112476	30.1898	6	0.515571	0.1835	0.06357	0.003895	0.0314107	0.8157	0.5948	0.170255	0.999932	0.2978	0.2084	0.2677	0.05807	-2.164	0.3171	0.09602	0.05018	0.04749	0.1023	-0.1303	0.0793	-0.07316	0.06114	-0.06914	0.04829	0.06306	0.1309	-0.09179	0.05697	-0.09771	0.04942	-0.1289	0.2358	0.1502	0.2303	-0.1626	0.1262	-0.1694	0.2577	-0.07861	0.241	0.06458
chr1_119572108	chr1	119572108	1	0.310473	0.177494	23.5051	1	0.570205	0.2146	0.07166	0.002754	0.0239779	-0.9649	0.6788	0.155178	0.999932	0.2822	0.1797	0.3679	0.07632	-0.852	0.3721	0.1309	0.05064	0.01594	0.1092	-0.1279	0.08303	-0.08555	0.07016	0.008204	0.04961	-0.01041	0.1368	0.1025	0.05423	-0.07238	0.05685	0.08994	0.24	-0.2317	0.2512	0.2166	0.1477	0.4276	0.2747	-0.2944	0.2475	0.2189
chr1_119572136	chr1	119572136	0	0.183893	0.103423	43.8373	1	0.570205	0.1297	0.05346	0.01528	0.0851606	-1.042	0.5028	0.0382287	0.999932	0.3344	0.1943	0.1998	0.04588	-1.197	0.289	0.08356	0.03911	-0.02008	0.08168	-0.1688	0.07028	-0.03199	0.05487	-0.05546	0.03931	-0.2063	0.1095	0.01705	0.03892	-0.08124	0.04253	-0.3112	0.1954	-0.3981	0.2057	-0.1665	0.1089	0.1029	0.2214	-0.03606	0.1763	-0.125
chr1_119572151	chr1	119572151	1	0.165197	0.104987	43.7695	1	0.570205	0.1524	0.06149	0.01317	0.0767972	-1.227	0.5688	0.0309922	0.999932	0.4819	0.1796	0.2852	0.05532	-1.244	0.3355	0.1078	0.04346	0.05036	0.09989	-0.1861	0.0749	-0.01436	0.05954	-0.006342	0.04331	-0.4889	0.1181	-0.09229	0.04404	-0.1565	0.04337	-0.03658	0.2263	-0.2417	0.2093	-0.2337	0.1204	0.08557	0.2425	0.1456	0.1832	-0.02408
chr1_119572182	chr1	119572182	1	0.209286	0.111519	44.122	1	0.570205	0.1478	0.05869	0.01179	0.0711093	-0.4567	0.6314	0.469487	0.999932	0.6929	0.1694	0.3176	0.06437	-1.266	0.4153	0.1767	0.04097	-0.03121	0.09354	-0.07433	0.07411	-0.01946	0.0548	-0.02324	0.04063	-0.2212	0.1098	0.0443	0.04153	-0.1043	0.0435	-0.2313	0.1932	-0.1695	0.1966	-0.03515	0.1169	-0.1151	0.2458	-0.2623	0.1826	0.02319
chr1_119572193	chr1	119572193	0	0.269711	0.124724	43.9119	1	0.570205	0.2024	0.05704	0.0003875	0.00519851	4.306e-05	0.5975	0.999942	0.999992	0.569	0.2162	0.2947	0.06226	-1.077	0.3857	0.09736	0.04009	-0.03333	0.08355	-0.06952	0.06828	0.006232	0.05835	-0.02014	0.04035	0.02047	0.1047	-0.02555	0.04229	-0.08765	0.03988	-0.2103	0.2002	-0.1897	0.1897	-0.2291	0.1128	-0.01719	0.2207	-0.2042	0.1713	-0.2273
chr1_119572197	chr1	119572197	1	0.1919	0.111111	44.0339	1	0.570205	0.1765	0.06141	0.00405	0.0323141	0.4845	0.6644	0.465861	0.999932	0.8535	0.1154	0.3601	0.07012	-1.85	0.4556	0.1193	0.04208	0.04996	0.09445	-0.02651	0.06666	-0.03528	0.05983	-0.05496	0.04272	-0.26	0.1088	0.0307	0.04132	-0.07469	0.04027	0.1287	0.1915	0.002758	0.1902	-0.08029	0.1147	-0.01631	0.2278	-0.05165	0.1698	-0.1453
chr1_119579560	chr1	119579560	1	0.437913	0.321167	31.3898	9	0.59965	1.52	0.1627	9.611e-21	3.10422e-06	0.01028	1.885	0.995649	0.999933	0.86	0.06168	3.548	0.4925	-2.826	1.337	0.08568	0.0972	0.1139	0.2069	-0.07303	0.1565	0.2121	0.1414	-0.08352	0.1026	-0.156	0.2774	-0.1215	0.1411	0.1998	0.1103	0.568	0.4953	-0.4469	0.5293	0.2014	0.27	1.078	0.6173	3.25	0.7519	-0.4067
chr1_11960376	chr1	11960376	0	0.771524	0.220205	11.6	8	0.341463	-0.43	0.1294	0.0008937	0.0100262	0.1555	1.247	0.900762	0.999932	0.4328	0.2432	1.048	0.2492	1.564	0.7167	-0.233	0.07569	0.1704	0.1719	0.05802	0.1417	-0.1931	0.1123	-0.04289	0.07786	-0.3017	0.2101	-0.08325	0.0887	-0.2739	0.1652	0.05515	0.4199	-0.7439	0.4451	0.04618	0.2475	0.1139	0.5251	0.7323	0.3952	-0.02671
chr1_119625639	chr1	119625639	0	0.427856	0.246723	14.1153	12	0.779152	0.4074	0.1223	0.0008606	0.00976736	1.864	1.114	0.0942782	0.999932	0.9053	0.08697	0.9988	0.1685	-1.598	0.7799	0.03643	0.06226	0.1936	0.1304	-0.07686	0.1151	-0.09594	0.08974	0.0657	0.06437	-0.318	0.1857	-0.2784	0.08083	0.06805	0.07028	-0.1278	0.3249	0.4628	0.3259	-0.5435	0.1789	-0.1565	0.3825	2.128	0.4124	0.09072
chr1_119627257	chr1	119627257	1	0.167756	0.255897	5.42034	55	0.772917	0.6567	0.2064	0.001468	0.0146527	2.754	1.754	0.116386	0.999932	0.6791	0.2175	1.735	0.6424	-4.64	1.102	-0.2715	0.1495	1.001	0.3374	-0.3289	0.2415	-0.1218	0.1848	-0.06391	0.1176	0.325	0.3856	-0.02066	0.1802	0.06623	0.1158	1.187	0.5308	-0.01018	0.5621	-0.3521	0.3784	0.2495	0.6507	0.668	1.186	-0.1932
chr1_119639171	chr1	119639171	0	0.299231	0.322604	5.05763	36	0.635135	0.5156	0.1861	0.005602	0.0412834	-2.059	1.598	0.197577	0.999932	0.3601	0.2208	1.816	0.4709	-0.9067	0.8918	0.3501	0.1262	0.2383	0.2639	0.2164	0.2135	-0.2941	0.1749	-0.04162	0.1258	-0.9827	0.3319	0.2762	0.1247	-0.01496	0.1436	0.1533	0.5514	-0.5988	0.6179	-0.01858	0.3415	0.1557	0.689	-1.432	0.4877	0.3863
chr1_119639187	chr1	119639187	0	0.494713	0.329219	5.56271	30	0.637736	0.4431	0.1653	0.007346	0.0504585	-0.00248	1.263	0.998433	0.999968	0.2441	0.1704	1.058	0.2269	-0.4374	0.6252	0.05905	0.09917	0.1684	0.2182	-0.07074	0.1815	-0.2092	0.1305	0.03611	0.1055	-0.5381	0.2845	0.1418	0.108	0.01247	0.1148	0.2675	0.4721	0.09944	0.4953	-0.06305	0.2609	-0.2302	0.5567	-0.01946	0.4096	-0.2046
chr1_119639213	chr1	119639213	0	0.289711	0.302961	6.49153	28	0.638577	0.5469	0.1801	0.002389	0.0214948	-1.475	1.479	0.318621	0.999932	0.3501	0.1974	1.578	0.345	-1.196	0.8236	0.01881	0.1004	-0.1085	0.2483	0.2707	0.1995	-0.3774	0.1577	-0.2203	0.118	0.07937	0.2981	-0.1255	0.1019	-0.05847	0.137	-1.19	0.5621	0.1621	0.5446	-0.4879	0.3126	0.6278	0.6547	0.2572	0.4423	-0.1066
chr1_119639228	chr1	119639228	1	0.21643	0.268447	6.59661	28	0.642322	0.5079	0.2086	0.0149	0.0837532	-2.002	1.591	0.208273	0.999932	0.3796	0.2177	1.776	0.5481	-1.518	0.8965	0.1099	0.1305	0.1911	0.2708	0.1063	0.234	-0.1845	0.1589	-0.06128	0.1201	-0.2305	0.3141	-0.03666	0.1121	0.2097	0.1794	-0.1557	0.5571	-0.2383	0.561	-0.2746	0.34	0.3296	0.7022	-0.09979	0.4762	0.002781
chr1_119639323	chr1	119639323	1	0.117498	0.214921	6.12881	48	0.635628	0.4381	0.1834	0.01689	0.091248	-0.4815	1.653	0.770831	0.999932	0.7232	0.2378	1.073	0.4185	-3.179	0.9093	0.1644	0.1135	0.172	0.2349	0.1829	0.1884	0.03023	0.1687	-0.09053	0.1215	-0.107	0.3154	0.06747	0.1944	0.425	0.233	-0.215	0.5761	-0.6792	0.5974	0.1988	0.3315	1.416	0.6717	3.737	0.8752	0.3607
chr1_119639824	chr1	119639824	0	0.443886	0.214691	12.8983	17	0.638489	-0.2395	0.08862	0.006883	0.0480287	-0.1554	0.8543	0.855659	0.999932	0.7846	0.1767	0.4551	0.1125	0.2143	0.5399	-0.008445	0.0524	-0.03407	0.1097	0.003263	0.08879	-0.1009	0.07285	0.0577	0.05158	-0.0361	0.1391	-0.04036	0.06498	0.1344	0.05782	-0.06035	0.2561	-0.07533	0.2913	-0.1432	0.166	0.5217	0.3359	0.3473	0.343	0.1304
chr1_119639833	chr1	119639833	0	0.344094	0.24959	9.89831	18	0.635379	0.6086	0.1035	4.082e-09	3.10422e-06	-0.4267	0.9097	0.63903	0.999932	0.6787	0.2512	0.4953	0.1599	-0.8133	0.5591	0.06336	0.06342	0.0349	0.1353	-0.05093	0.112	-0.2042	0.08614	0.128	0.06024	0.01434	0.171	0.01488	0.07271	-0.06351	0.06465	-0.7561	0.3213	-0.5905	0.3546	-0.5695	0.1902	-0.4227	0.3842	-0.01167	0.3893	-0.4597
chr1_119663958	chr1	119663958	0	0.795935	0.183775	12.9864	12	0.560071	0.2869	0.09855	0.003598	0.0295232	-0.01197	0.8199	0.988352	0.999932	0.3792	0.2174	0.4917	0.1427	1.036	0.4774	-0.1546	0.06466	0.1389	0.149	0.1757	0.1074	-0.05791	0.09617	-0.0555	0.06278	0.2241	0.162	-0.0008058	0.06978	0.04433	0.0608	-0.09788	0.2961	-0.03327	0.3209	0.05014	0.2017	0.3115	0.3739	-0.4112	0.3385	0.1022
chr1_119671614	chr1	119671614	0	0.473301	0.261143	11.6915	3	0.510274	0.2585	0.09964	0.009468	0.0607758	-1.96	1.001	0.0502251	0.999932	0.4068	0.2503	0.7775	0.1738	0.4849	0.556	-0.2196	0.068	-0.004505	0.142	0.03446	0.1208	0.07582	0.09662	-0.09902	0.07223	0.0772	0.2004	0.1102	0.07653	-0.007289	0.07304	-0.7486	0.342	-0.466	0.3441	-0.3861	0.205	-0.4645	0.3874	0.3492	0.3237	0.2797
chr1_119671616	chr1	119671616	0	0.596501	0.254382	11.6441	3	0.510274	0.372	0.09122	4.537e-05	0.000954866	-1.136	0.8978	0.205758	0.999932	0.5975	0.2435	0.5681	0.1546	0.759	0.5425	-0.1606	0.06224	0.06255	0.1273	0.05989	0.1022	0.1545	0.08458	-0.05635	0.06655	0.1665	0.1647	0.06755	0.06342	-0.01533	0.06554	-0.8202	0.31	-0.2024	0.2932	-0.4417	0.1878	-0.7259	0.3465	0.4994	0.2875	0.2563
chr1_119671620	chr1	119671620	0	0.464048	0.256374	11.5864	3	0.510274	0.2873	0.09944	0.003856	0.0311424	-0.6745	0.9563	0.48061	0.999932	0.3624	0.1956	0.7127	0.1544	-0.04884	0.5412	-0.1443	0.06979	0.2155	0.1603	0.1205	0.1194	0.00108	0.09369	-0.006846	0.07063	0.3488	0.1878	0.05875	0.06896	-0.08807	0.075	-1.003	0.341	-0.6725	0.35	-0.3755	0.2003	-0.5137	0.3783	0.1137	0.2885	0.2621
chr1_119677752	chr1	119677752	1	0.72039	0.208867	11.8847	37	0.48062	0.6514	0.1022	1.824e-10	3.10422e-06	0.1643	1.055	0.876242	0.999932	0.782	0.1862	0.6719	0.1686	0.4404	0.6343	-0.03405	0.07159	0.1339	0.1363	-0.06614	0.111	-0.06877	0.1029	0.003078	0.06956	0.02442	0.1813	-0.1312	0.1466	0.05479	0.06821	0.1548	0.3242	0.1635	0.33	-0.1534	0.1867	0.1082	0.3652	0.6309	1.484	0.2027
chr1_119678278	chr1	119678278	0	0.558889	0.205177	22.4169	17	0.491007	-0.3801	0.0714	1.022e-07	8.56683e-06	-0.04654	0.7032	0.947232	0.999932	0.3587	0.2073	0.4044	0.08333	0.5707	0.4133	-0.1542	0.05404	0.1405	0.1011	0.3074	0.08052	0.01936	0.0773	0.01672	0.05031	-0.04487	0.1443	-0.1214	0.09151	-0.0309	0.05196	-0.1122	0.2511	-0.04181	0.2532	0.06529	0.1598	-0.1176	0.3069	-0.1809	0.5114	0.1276
chr1_119683150	chr1	119683150	0	0.523172	0.203947	20.6542	6	0.470588	0.3704	0.0712	1.979e-07	8.56683e-06	-0.6251	0.7744	0.419548	0.999932	0.6758	0.1862	0.4578	0.09516	-0.2745	0.4929	0.08183	0.0495	0.1955	0.1017	0.07803	0.08109	-0.02968	0.06864	-0.05938	0.05049	-0.3246	0.1314	0.00732	0.05315	0.01973	0.05721	0.1147	0.2524	0.2946	0.262	0.264	0.1423	0.3099	0.3094	-0.238	0.2483	0.08502
chr1_119683196	chr1	119683196	0	0.776367	0.153543	26.5661	6	0.467128	0.3254	0.07922	3.99e-05	0.000884523	-0.636	0.844	0.451117	0.999932	0.7884	0.1654	0.5576	0.1245	1.264	0.5766	0.0001141	0.05205	0.05484	0.1121	0.1173	0.08339	-0.008616	0.07093	-0.01628	0.05355	-0.2203	0.1363	-0.0262	0.0594	0.07271	0.05815	0.3868	0.2505	0.2933	0.2589	-0.001335	0.1515	0.3169	0.3281	0.0191	0.2706	-0.1261
chr1_119683204	chr1	119683204	0	0.520341	0.173871	26.5356	6	0.467128	0.2388	0.06051	7.911e-05	0.00148037	-0.03861	0.6584	0.953237	0.999932	0.7189	0.1811	0.3532	0.07459	-0.2252	0.4484	0.01101	0.04388	0.1451	0.09044	-0.02222	0.0731	0.03612	0.05437	-0.01614	0.04341	-0.1955	0.111	-0.06287	0.04831	0.07621	0.04567	0.1665	0.2102	0.02954	0.217	-0.04763	0.1189	0.08442	0.2653	0.1672	0.2346	0.1078
chr1_119683215	chr1	119683215	0	0.384487	0.169532	26.6068	7	0.465278	0.2343	0.06191	0.0001543	0.00254817	-0.9171	0.6126	0.134377	0.999932	0.7012	0.1885	0.304	0.06783	-0.3684	0.3851	0.03917	0.04222	0.09634	0.08906	-0.01188	0.06711	-0.08422	0.06059	-0.02383	0.04367	-0.3985	0.1096	0.02199	0.04461	-0.02782	0.04365	-0.1008	0.2054	0.1311	0.2201	-0.06862	0.1209	0.2369	0.2459	0.084	0.2099	0.0937
chr1_119683228	chr1	119683228	0	0.472239	0.195369	26.5729	6	0.467128	0.346	0.07429	3.201e-06	0.000130746	-0.4843	0.7361	0.510585	0.999932	0.6361	0.1828	0.4857	0.09247	-0.3983	0.4699	0.01083	0.04955	0.131	0.1037	-0.04664	0.07976	-0.03325	0.06594	0.0286	0.04774	-0.1896	0.1288	-0.06379	0.05091	-0.09561	0.05311	0.06388	0.24	0.4931	0.2378	0.05474	0.1375	0.2711	0.2977	0.3958	0.2415	0.08183
chr1_119683253	chr1	119683253	0	0.723035	0.209844	11.8136	14	0.467972	0.4929	0.1038	2.029e-06	9.693e-05	0.1555	1.029	0.879883	0.999932	0.6173	0.2415	0.7084	0.1927	0.5548	0.6392	0.07279	0.07024	0.1501	0.1436	0.2548	0.1096	0.108	0.09898	0.002735	0.06575	-0.2444	0.184	-0.2044	0.08318	-0.08909	0.06606	-0.08714	0.3025	0.2047	0.354	-0.1221	0.2084	0.05878	0.4373	1.116	0.3861	-0.1093
chr1_119683261	chr1	119683261	0	0.584531	0.266778	10.5186	15	0.467857	0.348	0.1128	0.002034	0.0189641	-0.9551	1.156	0.408684	0.999932	0.5249	0.2058	1.037	0.2327	0.1025	0.6914	0.1378	0.07965	0.2247	0.1601	0.07832	0.1247	0.1131	0.1125	-0.02443	0.07998	0.004326	0.2107	-0.2754	0.09222	0.02897	0.07864	0.1724	0.3914	0.1747	0.3741	0.04495	0.2325	0.9929	0.4966	1.108	0.41	0.1049
chr1_119683272	chr1	119683272	0	0.778486	0.209219	11.4	12	0.469965	0.3735	0.1237	0.002529	0.0224307	0.7137	1.211	0.555628	0.999932	0.4637	0.2417	0.9551	0.2643	0.7499	0.6855	0.007225	0.07788	0.005978	0.1785	0.07456	0.1309	0.04661	0.1257	0.09733	0.07986	-0.02778	0.217	-0.16	0.0914	0.2458	0.07697	0.1655	0.3799	0.9377	0.4345	0.02349	0.2284	0.8729	0.477	0.9967	0.4154	0.08863
chr1_119683322	chr1	119683322	0	0.594013	0.187484	18.3153	5	0.468966	0.3549	0.06652	9.59e-08	8.56683e-06	-0.2839	0.6406	0.657637	0.999932	0.6262	0.2115	0.2712	0.06815	0.2063	0.3922	-0.0471	0.04418	0.1758	0.09745	-0.003441	0.0746	0.01146	0.06234	-0.0532	0.04593	-0.1983	0.1224	-0.1083	0.04806	-0.08644	0.04827	-0.04027	0.2116	-0.2801	0.2153	-0.1694	0.1393	-0.0678	0.2534	-0.3454	0.2135	0.0253
chr1_119683325	chr1	119683325	0	0.624098	0.191341	18.1119	5	0.468966	0.309	0.06847	6.401e-06	0.00023596	-0.1982	0.7206	0.783279	0.999932	0.7188	0.1694	0.3689	0.07482	0.276	0.4709	-0.1254	0.04493	0.05952	0.1085	-0.05553	0.07579	-0.06116	0.0705	-0.05799	0.04662	-0.2061	0.1194	-0.07517	0.04901	-0.02227	0.05137	0.1715	0.2303	-0.01982	0.2375	0.05713	0.1401	0.1155	0.276	0.219	0.2311	0.0418
chr1_119683335	chr1	119683335	0	0.377608	0.186272	18.3695	5	0.468966	0.2463	0.0677	0.0002753	0.00397576	-0.8518	0.6638	0.199416	0.999932	0.4625	0.2258	0.3267	0.07085	-0.3986	0.3857	0.02479	0.05134	0.07339	0.09987	-0.01787	0.08096	-0.05785	0.06937	-0.04144	0.04734	-0.321	0.1275	0.03114	0.05229	-0.1669	0.05302	-0.2626	0.2444	-0.01475	0.2553	-0.004533	0.147	-0.2219	0.2686	-0.3853	0.236	-0.01355
chr1_119683345	chr1	119683345	0	0.430354	0.202704	18.2949	5	0.468966	0.3468	0.07418	2.942e-06	0.00012421	-0.19	0.8061	0.813663	0.999932	0.8034	0.1687	0.4644	0.09731	-0.6874	0.5262	-0.0191	0.04807	0.1062	0.1116	-0.07732	0.08581	-0.07605	0.0687	0.005823	0.04709	0.02533	0.1339	0.1058	0.05275	-0.1331	0.05069	0.02519	0.2385	0.007981	0.244	-0.01535	0.1502	-0.3432	0.2738	-0.4449	0.2502	0.06752
chr1_119683366	chr1	119683366	0	0.672626	0.182796	18.0508	4	0.462199	0.2632	0.06854	0.000123	0.00211031	-1.029	0.6196	0.0967639	0.999932	0.3906	0.2534	0.267	0.0722	0.8049	0.3676	-0.1328	0.04783	0.1319	0.09748	-0.08557	0.07986	5.616e-05	0.06588	0.08461	0.04506	-0.07626	0.1202	-0.1754	0.05055	-0.1174	0.05247	0.2945	0.215	0.1077	0.2329	0.1151	0.1458	0.2829	0.26	0.6364	0.2458	-0.06982
chr1_119683370	chr1	119683370	0	0.39179	0.198734	15.3898	4	0.462199	0.2097	0.06972	0.00263	0.023131	-1.024	0.6722	0.12767	0.999932	0.3742	0.229	0.3159	0.08233	-0.453	0.3771	0.03979	0.05245	0.05287	0.1077	-0.04067	0.08427	-0.04887	0.06526	-0.05346	0.04921	-0.3273	0.1318	0.1601	0.05787	-0.03017	0.05887	0.3968	0.2421	-0.3766	0.27	0.3478	0.1447	0.07663	0.2979	-0.5627	0.259	0.1745
chr1_119751490	chr1	119751490	0	0.137491	0.22164	8.42373	61	0.534188	0.7519	0.1943	0.0001092	0.00191466	2.357	1.575	0.134521	0.999932	0.4758	0.2127	1.521	0.3472	-3.822	0.87	0.04487	0.1269	0.002674	0.272	0.5382	0.2037	-0.1052	0.1705	0.1055	0.1245	0.2074	0.3468	-0.0862	0.1107	0.01027	0.1312	-0.4009	0.6268	-0.5559	0.6858	-0.2838	0.365	-0.1388	0.6776	-0.08503	0.5508	-0.4714
chr1_119753003	chr1	119753003	0	0.19683	0.17519	17.2712	26	0.468401	0.2387	0.09904	0.01595	0.0877902	0.5792	0.9316	0.534122	0.999932	0.2534	0.1721	0.7916	0.1766	-2.204	0.5394	0.004925	0.07578	0.08086	0.1519	0.007066	0.1188	0.02571	0.1097	-0.1327	0.07521	-0.1132	0.2091	0.0696	0.1455	-0.1483	0.07764	-0.277	0.3847	-0.7131	0.4377	0.1248	0.2271	0.3665	0.4538	0.4993	0.6917	-0.2745
chr1_119753065	chr1	119753065	0	0.192215	0.17277	17.261	27	0.468284	0.3006	0.1048	0.004123	0.032773	0.67	1.122	0.550409	0.999932	0.4785	0.2285	1.007	0.244	-2.289	0.6934	0.01135	0.08041	0.05188	0.1518	-0.04475	0.1187	-0.02812	0.1108	-0.1116	0.0766	-0.09174	0.2025	0.07177	0.1486	-0.06687	0.08171	0.01157	0.3915	-0.5222	0.4334	0.07787	0.2168	0.4943	0.4665	0.5029	0.8177	0.01451
chr1_119753070	chr1	119753070	0	0.17782	0.182752	9.97966	9	0.477273	0.3278	0.1146	0.004239	0.0334739	2.115	1.092	0.0527682	0.999932	0.2898	0.1789	0.8779	0.2185	-2.608	0.6036	0.009649	0.08455	-0.2285	0.183	-0.0564	0.1409	0.1994	0.1263	-0.1025	0.09159	0.01732	0.2294	-0.008045	0.1078	0.02798	0.09216	0.1783	0.3953	-1.155	0.5028	-0.164	0.2466	0.5207	0.4772	-0.3763	0.4442	-0.3813
chr1_119765517	chr1	119765517	0	0.374328	0.324066	6.65085	41	0.498031	0.3198	0.1136	0.004861	0.0370807	0.509	1.219	0.676272	0.999932	0.5352	0.2512	0.7783	0.2615	-1.213	0.6959	0.03546	0.09313	-0.0992	0.193	0.1782	0.1405	0.0695	0.1182	0.08528	0.0855	0.16	0.2325	-0.1134	0.08352	-0.0405	0.08027	-0.1133	0.4069	-0.03267	0.3989	0.2928	0.2381	0.74	0.4427	0.2193	0.4009	0.1508
chr1_119765674	chr1	119765674	0	0.211833	0.276758	5.63051	38	0.501946	0.3387	0.1446	0.01914	0.099604	0.5736	1.499	0.701976	0.999932	0.5649	0.2517	1.545	0.3899	-1.565	0.8876	0.07648	0.1373	-0.5991	0.2881	0.09641	0.1982	0.05519	0.1665	-0.06207	0.1144	-0.09628	0.3006	-0.02463	0.1153	0.1071	0.1053	-0.02577	0.4932	-0.1663	0.524	-0.586	0.3089	0.4439	0.6155	0.1106	0.4766	-0.0451
chr1_119770510	chr1	119770510	0	0.11786	0.118337	36.539	10	0.507018	0.1583	0.06561	0.01581	0.0872793	-0.1388	0.5852	0.812514	0.999932	0.2695	0.209	0.2448	0.05884	-2.253	0.3182	0.1565	0.04985	-0.06194	0.1105	0.1454	0.0831	-0.2335	0.06543	0.01704	0.04923	-0.259	0.121	0.006588	0.06338	-0.09437	0.04511	-0.006074	0.2128	0.1662	0.2276	0.08831	0.1283	0.2199	0.2588	0.5161	0.3187	-0.0405
chr1_119785659	chr1	119785659	0	0.150775	0.243205	5.55593	53	0.504132	-0.8497	0.1692	5.117e-07	3.20651e-05	2.05	1.642	0.211856	0.999932	0.5902	0.2456	1.624	0.4321	-2.289	1.02	-0.07287	0.1582	-0.01828	0.3166	-0.05701	0.2084	-0.1657	0.2157	-0.102	0.1313	0.4516	0.3448	0.1356	0.2117	0.1084	0.1417	-0.9708	0.576	-0.06859	0.5687	-0.2613	0.3535	-0.259	0.6819	0.3146	1.242	-0.02076
chr1_119785853	chr1	119785853	0	0.273627	0.258261	35.8475	4	0.503436	-1.55	0.1003	6.596e-54	3.10422e-06	-1.053	1.178	0.371382	0.999932	0.7538	0.1173	1.239	0.197	0.6351	0.7672	-0.05701	0.07136	0.05582	0.1498	0.05575	0.1062	-0.01197	0.09452	-0.05573	0.0703	0.08715	0.1769	-0.02616	0.07909	-0.08226	0.07793	-0.4581	0.3445	0.2533	0.3434	-0.2681	0.1943	-0.1885	0.4137	-0.8877	0.3219	0.2168
chr1_119785863	chr1	119785863	1	0.46051	0.322247	16.0881	5	0.505172	-1.945	0.137	1.023e-45	3.10422e-06	0.2883	1.485	0.846065	0.999932	0.7991	0.09884	1.996	0.3593	1.627	1.026	-0.07957	0.08219	-0.1408	0.1864	0.1102	0.1452	-0.02774	0.1188	-0.06519	0.0983	-0.1194	0.236	-0.2607	0.09223	-0.2566	0.09491	-0.6768	0.4394	0.1534	0.4221	-0.1003	0.2559	-0.5328	0.5596	0.5919	0.4101	-0.3386
chr1_119785897	chr1	119785897	0	0.429338	0.269448	31.3797	2	0.501706	-1.349	0.08659	1.021e-54	3.10422e-06	0.2911	1.058	0.783207	0.999932	0.8663	0.09962	1.057	0.1621	0.6414	0.7374	-0.04281	0.05087	0.05013	0.134	0.08577	0.09604	-0.00715	0.07304	-0.0545	0.05992	0.07968	0.1562	-0.2175	0.06433	0.01473	0.06642	-0.3639	0.2937	0.06214	0.2919	0.06056	0.1677	0.2612	0.3492	0.5504	0.289	-0.07755
chr1_119785907	chr1	119785907	0	0.379736	0.257719	31.3119	2	0.501706	-1.333	0.08682	3.203e-53	3.10422e-06	0.1688	0.9532	0.859439	0.999932	0.6599	0.1427	0.9038	0.1487	0.3326	0.6337	-0.05455	0.05983	0.05634	0.1345	0.08018	0.09367	0.05246	0.08418	-0.02192	0.0655	0.09377	0.16	-0.1015	0.06909	-0.04646	0.0647	-0.3245	0.3038	0.03807	0.2999	0.1567	0.1756	0.08253	0.3683	0.1319	0.2705	-0.03561
chr1_119785920	chr1	119785920	0	0.370645	0.254118	31.6644	2	0.501706	-1.367	0.0943	1.265e-47	3.10422e-06	-0.2292	1.084	0.832545	0.999932	0.686	0.1249	1.123	0.1823	0.4824	0.7301	-0.09	0.0671	0.03838	0.1501	0.02514	0.1103	-0.005395	0.08606	-0.06994	0.06553	-0.03723	0.1728	-0.08901	0.0812	-0.08073	0.07211	-0.4172	0.3214	0.000345	0.3325	0.1497	0.1849	-0.02599	0.4037	-0.05817	0.3303	-0.08471
chr1_119785954	chr1	119785954	0	0.415549	0.281087	16.6136	22	0.503663	-1.162	0.1081	5.747e-27	3.10422e-06	-0.3424	1.26	0.785817	0.999932	0.7532	0.135	1.264	0.241	0.5454	0.8046	0.0127	0.07693	0.02988	0.1542	-0.04469	0.1147	0.04271	0.1092	-0.1062	0.07747	0.1209	0.2122	-0.2024	0.1595	-0.07991	0.07283	-0.4525	0.3605	-0.3483	0.3938	0.09165	0.2088	0.2328	0.4704	-1.347	0.658	-0.1242
chr1_119785973	chr1	119785973	0	0.355081	0.273545	16.6915	21	0.5	-1.337	0.1121	8.36e-33	3.10422e-06	1.309	1.224	0.284869	0.999932	0.7531	0.1443	1.268	0.2395	-0.2267	0.8381	0.05362	0.07061	0.07112	0.1584	0.2593	0.1188	-0.05732	0.1157	-0.03162	0.07699	0.049	0.2049	0.1317	0.1079	-0.162	0.08296	-0.8409	0.363	-0.451	0.3767	0.1638	0.2288	-0.09492	0.4347	-0.9591	0.5998	-0.2175
chr1_119786725	chr1	119786725	0	0.540276	0.325441	7.81695	30	0.503774	0.6047	0.1216	6.61e-07	3.9449e-05	-0.1543	1.187	0.896573	0.999932	0.4885	0.2246	0.979	0.2305	-0.05843	0.6943	-0.02559	0.09262	-0.03547	0.2062	-0.1006	0.1419	-0.2222	0.1194	0.0581	0.08433	-0.4202	0.2324	0.2306	0.09278	0.1317	0.0764	0.007933	0.4071	0.2066	0.4101	-0.06183	0.2602	-0.2396	0.4893	0.5124	0.4346	-0.01939
chr1_119813246	chr1	119813246	0	0.137376	0.213623	5.67458	34	0.519157	-0.5686	0.1755	0.001194	0.0125411	-1.1	1.876	0.557638	0.999932	0.513	0.2745	1.932	0.7006	-1.937	1.078	-0.08351	0.1267	0.3132	0.3078	-0.03991	0.2159	-0.003184	0.1702	-0.04147	0.1335	-0.08579	0.3775	-0.06069	0.1742	0.1654	0.1373	0.4774	0.5509	0.4382	0.6223	0.3978	0.3549	0.7898	0.6792	-0.1179	0.9632	0.9423
chr1_119813249	chr1	119813249	0	0.125472	0.18139	9.89831	22	0.512821	-0.4737	0.1507	0.001672	0.0161871	-3.036	1.765	0.0854118	0.999932	0.7301	0.1975	1.92	0.535	-1.02	1.106	-0.06478	0.1077	0.1085	0.236	0.04185	0.1651	0.09287	0.1578	-0.05996	0.114	-0.3275	0.2774	-0.01272	0.1434	0.06656	0.12	0.3064	0.5191	0.694	0.5127	0.1349	0.3352	0.417	0.6643	-0.6317	0.7401	0.5887
chr1_119813259	chr1	119813259	0	0.115607	0.176946	9.92203	22	0.512821	-0.4537	0.1693	0.007347	0.0504633	-2.572	2.089	0.218244	0.999932	0.9041	0.1186	3.13	0.6396	-1.624	1.417	-0.1104	0.12	0.1336	0.2732	0.07943	0.2	0.1163	0.1746	-0.1301	0.127	-0.4481	0.3488	0.0466	0.176	-0.001585	0.1212	0.05498	0.633	0.5745	0.5951	0.07259	0.3662	0.5813	0.6958	-0.7889	0.9748	0.8261
chr1_119813289	chr1	119813289	0	0.11676	0.175942	9.93898	23	0.512868	-0.4932	0.1675	0.003237	0.0271675	-2.345	1.988	0.238168	0.999932	0.7989	0.1728	2.32	0.62	-1.829	1.186	-0.04234	0.1262	0.3327	0.2255	0.06002	0.201	0.151	0.1713	-0.09355	0.1264	-0.3873	0.3238	0.02421	0.1582	0.0003098	0.1148	0.4986	0.6034	0.8315	0.6103	0.3498	0.4071	0.3614	0.7167	-0.4336	0.9051	0.7907
chr1_119813291	chr1	119813291	0	0.110635	0.155527	9.94576	23	0.512868	-0.43	0.1718	0.01234	0.0734524	-2.356	1.673	0.159057	0.999932	0.8583	0.1621	1.891	0.4645	-1.722	1.069	-0.02458	0.1119	0.2625	0.2377	-0.05069	0.1701	0.09745	0.145	-0.02961	0.09868	-0.3473	0.2817	0.009672	0.1647	0.01134	0.102	0.4937	0.4959	1.081	0.5278	0.4025	0.346	0.42	0.6528	-0.3313	0.7408	0.9504
chr1_119813299	chr1	119813299	0	0.117158	0.17508	9.92203	23	0.512868	-0.5061	0.1634	0.001948	0.0183019	-2.605	1.854	0.16	0.999932	0.9299	0.08695	2.204	0.5316	-1.383	1.168	-0.01652	0.1241	0.1284	0.2564	-0.08276	0.1623	0.07528	0.1718	-0.01513	0.1104	-0.2344	0.2638	-0.03341	0.1497	0.2196	0.134	0.3347	0.5033	0.8242	0.4975	0.1702	0.2915	0.4576	0.6368	-0.4696	0.8231	0.7091
chr1_119813389	chr1	119813389	0	0.188831	0.182838	22.0068	5	0.510345	-0.3334	0.112	0.002926	0.02515	-0.1837	0.985	0.852055	0.999932	0.3477	0.1603	1.045	0.1888	-1.529	0.612	-0.01204	0.08092	0.06032	0.1679	0.2188	0.13	0.01798	0.1139	0.03862	0.08169	-0.173	0.2119	-0.04149	0.08453	0.1779	0.08828	0.6412	0.3709	-0.4611	0.4014	0.2505	0.2228	-0.2943	0.4748	0.5648	0.3403	0.3741
chr1_119821231	chr1	119821231	0	0.134749	0.195768	8.57627	17	0.51259	-0.5416	0.1489	0.0002746	0.00396796	-2.07	1.608	0.197985	0.999932	0.5203	0.2878	1.476	0.4226	-1.136	0.9083	-0.01807	0.1152	0.3411	0.2368	-0.1059	0.1735	0.1576	0.1397	-0.2478	0.1141	-0.3587	0.3352	0.09391	0.1143	0.118	0.1264	-0.3792	0.5214	-0.8729	0.5266	-0.1863	0.3339	-0.7676	0.5793	-0.9684	0.5714	-0.06118
chr1_119821250	chr1	119821250	0	0.152149	0.197345	8.53898	18	0.51444	-0.4411	0.1533	0.004012	0.0320885	-2.93	1.384	0.0342554	0.999932	0.3739	0.2221	1.353	0.3686	-0.5792	0.8109	0.1773	0.1037	0.145	0.2281	-0.01549	0.1733	-0.08749	0.1621	-0.04945	0.107	-0.7634	0.3239	0.1045	0.1311	0.1477	0.1155	0.06748	0.5455	-0.1364	0.5266	0.1003	0.3182	0.2395	0.6197	-0.8447	0.6142	-0.3297
chr1_119821257	chr1	119821257	0	0.306215	0.272238	8.53898	18	0.51444	-0.479	0.1197	6.266e-05	0.00122414	-3.427	1.182	0.00373969	0.999932	0.3573	0.2216	0.9097	0.2171	0.8127	0.635	0.09148	0.08501	0.0662	0.1706	0.1552	0.1404	-0.02335	0.1186	0.05854	0.08588	-0.4572	0.2211	0.02765	0.09866	0.1123	0.08673	0.06733	0.3876	-0.09239	0.4077	0.1118	0.2484	0.321	0.4529	0.4225	0.4767	0.01041
chr1_119821277	chr1	119821277	0	0.251468	0.143396	31.7729	2	0.508532	-0.2791	0.06175	6.192e-06	0.00022567	-0.6722	0.6037	0.265508	0.999932	0.3988	0.2223	0.3412	0.0746	-0.7761	0.3704	0.1289	0.04361	0.115	0.1022	0.01035	0.08184	-0.06729	0.06512	0.02668	0.04534	-0.3376	0.12	0.03015	0.04527	-0.03542	0.04845	-0.005639	0.23	-0.2824	0.2346	0.2071	0.1412	-0.05692	0.2745	-0.02574	0.2015	0.09128
chr1_119821291	chr1	119821291	0	0.181494	0.129177	25.678	1	0.506803	-0.1789	0.06967	0.01024	0.0643101	-1.101	0.641	0.0858644	0.999932	0.3723	0.1942	0.3186	0.07492	-0.9882	0.3705	0.1153	0.04585	0.04333	0.1059	-0.07382	0.08563	-0.18	0.06626	0.01491	0.05228	-0.2584	0.1299	-0.08183	0.04867	0.002276	0.05323	-0.02412	0.2391	-0.00437	0.2633	-0.1056	0.1489	0.1551	0.2825	0.3765	0.2012	0.03911
chr1_119821293	chr1	119821293	0	0.180924	0.121582	26.7458	1	0.506803	-0.246	0.06845	0.0003256	0.00458546	-0.4736	0.7107	0.505165	0.999932	0.4886	0.2491	0.3214	0.07201	-1.098	0.4066	0.1584	0.04519	-0.09409	0.112	0.02966	0.082	-0.09783	0.06735	-0.03214	0.05731	-0.198	0.1312	-0.01982	0.04661	-0.01796	0.04833	-0.08876	0.2316	0.1054	0.2613	-0.08958	0.1535	0.02588	0.2728	0.1378	0.211	0.3665
chr1_119821302	chr1	119821302	0	0.115963	0.0937658	27.2983	1	0.506803	-0.2046	0.07972	0.01028	0.0644881	-1.641	0.7177	0.0222267	0.999932	0.2494	0.1793	0.3976	0.08388	-1.283	0.4111	0.03232	0.05925	-0.1344	0.1291	0.08928	0.09557	-0.1011	0.08151	0.09629	0.0626	-0.1448	0.144	0.02407	0.05441	0.006045	0.05845	-0.05776	0.2888	0.2418	0.2968	0.2005	0.1759	0.1951	0.3192	0.07178	0.2468	0.2931
chr1_119821320	chr1	119821320	0	0.286747	0.144976	27.5763	1	0.506803	-0.2533	0.06271	5.353e-05	0.00109181	1.015	0.5852	0.0828383	0.999932	0.6286	0.2024	0.2978	0.0727	-1.243	0.3804	0.08533	0.04232	0.1233	0.09621	0.1374	0.07417	-0.02624	0.06165	0.1135	0.04289	-0.05117	0.1079	-0.0175	0.04157	-0.04209	0.04518	0.1936	0.2144	0.472	0.218	0.2472	0.1381	0.1976	0.2484	0.3041	0.1847	0.1642
chr1_119823025	chr1	119823025	0	0.534411	0.326536	6.08814	53	0.475207	-0.4983	0.1341	0.0002038	0.00314625	1.517	1.438	0.291454	0.999932	0.7411	0.1978	1.322	0.3579	-0.2962	0.9361	-0.06747	0.09404	0.2383	0.2027	-0.05689	0.1603	-0.08142	0.1291	-0.1068	0.09414	0.1574	0.2391	0.1147	0.1385	0.1184	0.1017	0.3403	0.4663	0.1492	0.4706	-0.1158	0.2817	0.6965	0.533	-0.4517	0.8149	0.03991
chr1_11983077	chr1	11983077	0	0.640915	0.284593	7.45424	22	0.327839	-0.5312	0.1371	0.000107	0.00187913	-0.08567	1.078	0.936658	0.999932	0.1883	0.1418	0.9178	0.1911	1.014	0.5914	-0.2256	0.0891	0.00612	0.188	0.06088	0.1445	-0.06194	0.1154	0.02564	0.08523	-0.01652	0.2379	0.0438	0.1013	0.2146	0.09214	0.04158	0.467	-0.2544	0.4534	0.1111	0.2864	0.3325	0.5398	0.02051	0.4184	0.01574
chr1_119840668	chr1	119840668	1	0.840769	0.271374	7.82373	33	0.671756	-0.7063	0.2447	0.003903	0.0314612	5.426	3.087	0.0787997	0.999932	0.8202	0.1253	4.748	0.973	1.324	1.826	0.03204	0.1577	0.02322	0.3601	0.2135	0.3042	-0.2696	0.2169	0.04195	0.1911	0.1956	0.4272	0.2069	0.1516	-1.058	0.4479	-0.9418	0.8544	0.4991	0.9011	0.4019	0.4444	-1.802	1.072	0.9033	0.651	0.3314
chr1_119867739	chr1	119867739	0	0.185885	0.14994	17.5356	12	0.664311	0.2605	0.07945	0.001044	0.0112307	-0.9213	0.7562	0.223099	0.999932	0.3519	0.2185	0.3535	0.08473	-1.74	0.4356	0.03709	0.06125	0.09233	0.1266	0.01322	0.09575	-0.03151	0.08667	0.001221	0.05636	-0.1252	0.1573	-0.09678	0.08721	0.006764	0.05075	0.6987	0.2853	-0.4867	0.3215	0.1738	0.1727	0.2777	0.3469	-0.4184	0.4275	0.1169
chr1_119867741	chr1	119867741	0	0.147124	0.13857	17.5695	12	0.664311	0.3266	0.08864	0.0002292	0.00346127	-0.3096	0.9634	0.747936	0.999932	0.8001	0.1603	0.656	0.1402	-2.155	0.6205	0.0315	0.06912	-0.01634	0.1395	-0.04529	0.1051	0.1751	0.08905	-0.07087	0.06584	-0.02328	0.1838	-0.1398	0.0863	0.03956	0.06141	0.2237	0.3127	-0.3266	0.361	-0.1044	0.1857	0.3464	0.4008	-0.5264	0.4628	0.07497
chr1_119867779	chr1	119867779	0	0.100358	0.123009	17.5898	12	0.664311	0.2288	0.08832	0.009565	0.0612586	0.1866	0.9247	0.840077	0.999932	0.6508	0.2418	0.443	0.1646	-2.516	0.5586	0.09226	0.0683	-0.07849	0.1337	0.2024	0.08858	-0.0783	0.09472	-0.02549	0.06777	-0.187	0.1858	0.1737	0.09606	-0.08371	0.07258	-1.028	0.3431	-1.21	0.3877	0.07123	0.2098	-0.2025	0.4007	-1.564	0.5653	-0.005188
chr1_119867825	chr1	119867825	0	0.100181	0.147469	9.88136	10	0.668421	0.4787	0.1645	0.003607	0.0295746	0.006902	1.509	0.996351	0.999957	0.5006	0.2354	1.732	0.4888	-3.525	0.9744	-0.02962	0.1027	0.06594	0.2414	-0.2089	0.2012	-0.203	0.1548	0.03697	0.1105	0.1631	0.3259	0.009755	0.142	-0.0536	0.1072	0.002498	0.6152	-1.091	0.6703	0.2423	0.35	0.09584	0.6825	0.6453	0.5603	-0.007455
chr1_119869478	chr1	119869478	0	0.122696	0.10248	17.061	29	0.657895	0.2027	0.08542	0.01764	0.0940058	-0.7769	0.7129	0.275813	0.999932	0.5915	0.2787	0.2127	0.08098	-1.816	0.43	0.1859	0.06272	-0.03145	0.1089	0.03055	0.08382	-0.1704	0.08458	-0.03368	0.05786	-0.5215	0.1934	0.3241	0.1139	-0.08439	0.04686	-0.4281	0.2604	-0.2067	0.2795	0.03448	0.1456	0.007891	0.3208	-8.236	5.344	-0.0259
chr1_119880208	chr1	119880208	0	0.22865	0.138785	29.1153	31	0.643939	0.4199	0.07142	4.126e-09	3.10422e-06	0.03897	0.6916	0.955065	0.999932	0.6445	0.1795	0.4157	0.08912	-2.063	0.4273	0.009835	0.05598	0.05347	0.09881	0.06413	0.08157	0.02241	0.07179	-0.02911	0.05088	-0.09634	0.1355	0.1366	0.09992	-0.01405	0.04894	-0.0571	0.2312	0.4061	0.2228	0.2861	0.1299	0.3576	0.286	-5.278	2.257	0.3116
chr1_119880211	chr1	119880211	0	0.319326	0.145586	29.1153	31	0.643939	0.2366	0.06282	0.0001656	0.00270235	-0.1091	0.6502	0.866745	0.999932	0.5596	0.2342	0.3175	0.07421	-1.333	0.4071	0.0007718	0.04753	0.1183	0.09403	0.1499	0.06886	0.01533	0.06376	0.003268	0.04379	-0.1254	0.1204	0.04726	0.08823	-0.01824	0.04379	0.01197	0.2128	0.338	0.2048	0.2471	0.1219	0.4985	0.2758	-10.58	3.861	0.3027
chr1_119880217	chr1	119880217	0	0.317298	0.14919	29.2237	31	0.643939	0.2165	0.06422	0.0007462	0.00875823	0.1379	0.6208	0.824211	0.999932	0.5642	0.2019	0.325	0.07379	-1.269	0.4005	0.01179	0.04767	0.0588	0.09328	0.1869	0.07293	0.02033	0.06459	0.02072	0.04436	-0.09937	0.123	0.009177	0.08831	0.01726	0.04465	-0.1081	0.2097	0.1872	0.2044	0.1396	0.1276	0.3024	0.2611	-10.7	3.272	0.3221
chr1_119880224	chr1	119880224	0	0.285235	0.142339	29.2169	31	0.645833	0.1379	0.05855	0.01848	0.0971891	-0.2372	0.6446	0.712888	0.999932	0.5819	0.2292	0.2982	0.06531	-1.215	0.3882	-0.01558	0.04883	0.1303	0.08919	0.115	0.0774	0.0006306	0.06342	0.004559	0.04281	-0.1132	0.1259	0.002947	0.08789	-0.01934	0.04259	-0.04548	0.2187	0.1973	0.2014	0.1555	0.1147	0.3917	0.2528	7.429	2.625	0.05362
chr1_119880230	chr1	119880230	0	0.291688	0.137044	29.2271	31	0.645833	0.2008	0.05653	0.0003814	0.00512654	0.01899	0.6184	0.975502	0.999932	0.5903	0.2256	0.2457	0.05936	-1.329	0.3657	0.02952	0.04457	0.1508	0.08454	0.09136	0.06781	0.03687	0.05786	-0.01529	0.04002	-0.1416	0.1119	0.06556	0.08173	-0.05414	0.03841	-0.1685	0.1957	0.248	0.1872	0.1399	0.1163	0.3569	0.2363	-6.334	3.99	0.2415
chr1_119880235	chr1	119880235	0	0.192431	0.116748	29.261	31	0.645833	0.233	0.06826	0.0006436	0.00773378	0.02111	0.6808	0.975263	0.999932	0.7386	0.1758	0.3047	0.06967	-2.06	0.4339	0.05539	0.05281	0.1729	0.08955	0.0673	0.0723	0.1074	0.0648	4.062e-06	0.04673	-0.1103	0.1292	-0.01203	0.08728	-0.06229	0.04522	-0.09818	0.2301	0.1837	0.1968	0.1721	0.1239	0.5702	0.2633	-9.962	2.899	0.3832
chr1_119880246	chr1	119880246	0	0.361307	0.157403	29.1898	29	0.644737	0.2107	0.05643	0.0001889	0.0029654	-0.206	0.633	0.744852	0.999932	0.699	0.1945	0.3156	0.07563	-0.8779	0.4111	0.005557	0.04489	0.1645	0.0926	0.1586	0.07173	0.0574	0.06228	-0.04023	0.04163	-0.1467	0.1134	0.08098	0.0822	-0.03526	0.0425	-0.2332	0.2025	0.1777	0.1956	0.08887	0.117	0.1667	0.2502	-1.545	1.062	0.03017
chr1_119880276	chr1	119880276	0	0.239618	0.18509	14.9254	29	0.644737	0.2945	0.08893	0.0009278	0.0103058	-0.407	0.8148	0.617421	0.999932	0.5788	0.2417	0.4672	0.1191	-1.867	0.5033	-0.01423	0.06812	0.1889	0.1102	0.176	0.09971	-0.09565	0.09315	0.002589	0.05868	-0.05214	0.1595	0.02986	0.1151	-0.02779	0.0543	0.001107	0.2929	0.2787	0.2757	0.2841	0.1607	0.774	0.327	2.46	1.701	0.3078
chr1_119880282	chr1	119880282	0	0.179426	0.157172	14.8881	29	0.644737	0.2621	0.08417	0.001847	0.0175488	-0.2343	0.8487	0.782495	0.999932	0.5698	0.2743	0.4157	0.1248	-2.062	0.5109	0.0003395	0.07238	0.2154	0.1349	0.164	0.09433	0.02349	0.09359	-0.05356	0.06617	-0.4437	0.1801	0.199	0.1234	-0.07168	0.06056	-0.2247	0.2886	0.1076	0.2918	0.2578	0.167	0.508	0.3571	2.642	1.368	0.03972
chr1_119880285	chr1	119880285	0	0.231291	0.185439	14.922	29	0.644737	0.2383	0.0823	0.003782	0.030679	-0.2453	0.8267	0.766679	0.999932	0.6564	0.2163	0.414	0.1075	-1.846	0.5168	-0.05829	0.07094	0.2792	0.1189	0.05696	0.0973	-0.04128	0.0847	-0.04029	0.05654	-0.02131	0.1563	0.04771	0.1141	-0.07179	0.05227	-0.001537	0.2684	0.02925	0.2601	0.2319	0.1696	0.7961	0.3334	2.282	1.411	0.3651
chr1_119884751	chr1	119884751	0	0.511965	0.341044	6.31864	34	0.643678	0.5488	0.1275	1.682e-05	0.000435275	0.6239	1.221	0.609369	0.999932	0.4264	0.2431	0.9166	0.2376	-1.051	0.705	0.05066	0.09293	0.1593	0.2117	0.2233	0.1511	-0.1546	0.1268	0.124	0.09427	0.00724	0.2323	-0.05247	0.09614	-0.04082	0.1074	0.5721	0.4209	0.1076	0.4428	0.3625	0.2433	1.038	0.4916	0.07192	0.4393	0.09354
chr1_119884804	chr1	119884804	0	0.53873	0.329783	6.06441	35	0.644231	0.6006	0.1116	7.301e-08	6.12329e-06	2.293	1.13	0.0424376	0.999932	0.4639	0.2709	0.7238	0.2233	-1.756	0.6805	0.1249	0.07702	0.1306	0.1984	0.3028	0.137	-0.22	0.1208	0.0179	0.08205	-0.03356	0.2188	-0.02491	0.07869	-0.09027	0.1	0.4931	0.3563	0.4711	0.405	0.2204	0.2243	0.8577	0.4367	-0.1528	0.3894	0.107
chr1_119886438	chr1	119886438	1	0.457681	0.333286	8.48136	27	0.630597	0.4005	0.1481	0.006839	0.0477649	-0.5033	1.494	0.736207	0.999932	0.5376	0.2059	1.973	0.4453	-0.4186	0.9274	0.03944	0.1118	0.2875	0.2439	0.3469	0.2138	-0.2557	0.155	-0.09626	0.1098	0.1275	0.2957	-0.0757	0.1066	-0.1642	0.1051	-0.6855	0.5147	-0.8973	0.4901	-0.3406	0.3057	0.07657	0.6053	-0.4007	0.443	-0.1294
chr1_119886559	chr1	119886559	0	0.477156	0.342774	8.08814	28	0.638577	1.165	0.1444	7.215e-16	3.10422e-06	-1.107	1.195	0.354259	0.999932	0.3226	0.191	1.256	0.3142	-0.8769	0.7202	0.08307	0.1118	-0.07959	0.2088	-0.1171	0.1663	-0.1268	0.1327	0.006769	0.09621	-0.1977	0.2605	-0.1375	0.1122	-0.06504	0.09065	0.07515	0.4378	-0.1243	0.4536	-0.4584	0.2944	-0.1548	0.5457	1.719	0.5666	0.1907
chr1_119886571	chr1	119886571	1	0.224364	0.25497	8.08136	28	0.638577	0.6839	0.1473	3.443e-06	0.000138786	-0.1847	1.488	0.901215	0.999932	0.7101	0.235	1.535	0.4845	-2.442	0.9628	-0.07308	0.1134	0.3543	0.2328	0.04396	0.1842	-0.05307	0.1467	-0.01061	0.1096	0.5067	0.2711	-0.07489	0.1142	-0.07958	0.09141	-0.4465	0.4707	-0.5309	0.4645	-0.1622	0.3118	0.9712	0.5162	0.1672	0.5153	-0.1792
chr1_119886616	chr1	119886616	0	0.41865	0.326148	8.05424	28	0.638577	0.3859	0.1374	0.004977	0.0377851	0.1519	1.324	0.908661	0.999932	0.7075	0.1774	1.341	0.3111	-0.9205	0.8504	0.1137	0.1014	0.02143	0.1846	0.1791	0.1638	-0.06093	0.1254	0.03983	0.09015	-0.1456	0.2443	-0.152	0.1002	-0.09904	0.08418	0.1997	0.3788	0.05345	0.41	-0.09526	0.2601	0.3104	0.4847	0.6142	0.5071	0.07032
chr1_119886627	chr1	119886627	0	0.338819	0.240785	17.2678	8	0.644599	0.2303	0.08661	0.007829	0.0529502	-0.8894	0.8801	0.312224	0.999932	0.6166	0.2232	0.6411	0.1426	-0.6008	0.5689	0.02905	0.06448	0.00584	0.1247	0.1457	0.09933	-0.1376	0.09101	0.07955	0.06291	-0.2616	0.166	-0.08846	0.07243	0.009426	0.0618	0.1058	0.2776	-0.5356	0.2895	0.07901	0.1655	0.1399	0.3176	-0.5388	0.3332	-0.2984
chr1_119886633	chr1	119886633	1	0.3597	0.324923	9.4339	25	0.642593	1.779	0.1709	2.349e-25	3.10422e-06	0.713	2.117	0.73627	0.999932	0.933	0.08089	3.79	0.6871	-3.632	1.471	-0.1406	0.1184	-0.1574	0.2585	-0.03781	0.166	-0.3183	0.1704	-0.08253	0.125	0.7731	0.3133	0.1484	0.1475	-0.05563	0.1175	-0.01936	0.5983	-0.191	0.5894	0.1866	0.3382	0.1518	0.7455	-0.981	0.7745	0.9548
chr1_11993842	chr1	11993842	1	0.823707	0.279952	7.13559	33	0.333969	-1.515	0.3075	8.409e-07	5.17762e-05	2.804	3.188	0.379104	0.999932	0.9174	0.1118	6.996	1.669	2.966	1.991	-0.1634	0.1543	-0.411	0.4366	-0.01116	0.3292	0.3819	0.2295	-0.0005335	0.2219	0.553	0.5131	-0.1097	0.1919	-0.251	0.2523	0.4442	0.87	1.035	0.8552	-0.3101	0.5118	-0.5105	1.119	1.092	1.125	0.8313
chr1_119945907	chr1	119945907	1	0.33028	0.188903	30.3763	2	0.387372	0.2896	0.09035	0.001351	0.013814	0.6516	0.9054	0.471721	0.999932	0.7774	0.1351	0.6417	0.1133	-0.8166	0.588	-0.01899	0.05	-0.4394	0.1116	-0.02914	0.08219	-0.06226	0.07141	0.03318	0.04933	-0.1752	0.1395	0.05496	0.05464	-0.09557	0.05448	-0.1171	0.2536	-0.308	0.2578	0.03034	0.1443	-0.2525	0.3038	-1.771	0.2503	-0.1187
chr1_119945923	chr1	119945923	1	0.471797	0.278667	8.14915	15	0.391071	0.4284	0.1386	0.001991	0.0186311	0.4694	1.032	0.649221	0.999932	0.4346	0.2071	0.8286	0.2023	-0.3639	0.5952	0.02656	0.08471	-0.4289	0.165	-0.0764	0.151	-0.1051	0.1053	0.1911	0.0796	-0.1297	0.2047	-0.1177	0.09146	0.1639	0.08352	0.6359	0.3671	0.4277	0.3526	0.1674	0.2193	0.8709	0.4338	-0.116	0.4	-0.01839
chr1_119945935	chr1	119945935	0	0.521593	0.280922	8.16949	15	0.391071	0.3896	0.1447	0.007097	0.0491336	1.407	1.224	0.250346	0.999932	0.5424	0.2198	1.007	0.2694	-0.4942	0.6934	0.1909	0.08092	-0.3538	0.1706	0.04619	0.1419	-0.1523	0.1079	0.1898	0.07671	0.1478	0.2115	-0.1388	0.09415	-0.1247	0.0927	0.2862	0.386	0.309	0.382	0.05217	0.2236	0.1896	0.47	-0.3582	0.4003	0.1156
chr1_119945962	chr1	119945962	0	0.28262	0.197225	21.8305	7	0.390625	0.3276	0.1119	0.003405	0.0282292	0.3513	0.9164	0.701462	0.999932	0.5727	0.172	0.7031	0.1176	-1.175	0.5524	-0.09145	0.06406	-0.4633	0.1176	-0.09909	0.09244	0.0928	0.08709	0.002937	0.06109	-0.07688	0.1714	0.02038	0.08713	-0.02917	0.06305	-0.006284	0.2868	-0.06754	0.2968	-0.01691	0.1627	0.0003137	0.3587	-0.961	0.373	-0.1299
chr1_119945975	chr1	119945975	0	0.252297	0.186632	22.0203	7	0.390625	0.3615	0.1105	0.00107	0.0114578	0.2142	0.922	0.816289	0.999932	0.5316	0.209	0.7525	0.1513	-1.266	0.5774	-0.0246	0.06677	-0.4783	0.1263	-0.1189	0.0979	0.123	0.08753	0.01032	0.05859	-0.2025	0.1792	-0.06746	0.09603	-0.0202	0.06375	0.06822	0.2956	-0.0878	0.3324	-0.02801	0.1699	0.351	0.3522	-0.6465	0.3706	-0.1451
chr1_119946029	chr1	119946029	0	0.377737	0.208233	13.9627	30	0.390566	0.2861	0.1071	0.007564	0.051593	0.05895	0.8982	0.947671	0.999932	0.697	0.2004	0.5245	0.1218	-0.5724	0.5456	0.03257	0.06537	-0.3545	0.1239	-0.1536	0.09246	-0.004582	0.08576	-0.07739	0.0596	-0.2107	0.1686	0.1615	0.1166	-0.08723	0.05707	-0.1693	0.2815	0.04923	0.2699	0.04214	0.1644	-0.04724	0.327	7.978	4.1	-0.02445
chr1_119946045	chr1	119946045	0	0.349887	0.220306	14.4678	22	0.391941	0.3095	0.1027	0.002579	0.0227889	0.2713	0.8034	0.735597	0.999932	0.4751	0.2181	0.4568	0.104	-0.9823	0.456	-0.08454	0.06439	-0.3108	0.1164	-0.1806	0.09031	0.1152	0.08568	-0.1174	0.05396	-0.1871	0.1588	0.08999	0.1129	-0.1142	0.0564	0.01303	0.2667	-0.3192	0.2812	0.1248	0.1562	-0.1358	0.3149	-0.2364	0.6309	-0.005865
chr1_119974826	chr1	119974826	0	0.893379	0.183456	5.44068	46	0.371486	-0.6543	0.2177	0.002654	0.0232888	1.798	1.482	0.225044	0.999932	0.4237	0.2791	0.8135	0.368	1.965	0.7096	-0.2427	0.107	0.6232	0.2234	0.4854	0.2103	-0.2526	0.1651	0.1473	0.1311	-0.2065	0.3309	-0.1593	0.1674	-0.1723	0.1487	0.2257	0.556	-0.3046	0.5126	0.1987	0.3223	0.1777	0.573	0.3846	0.8974	-0.02186
chr1_119996328	chr1	119996328	0	0.792915	0.222212	6.96949	35	0.313462	-0.538	0.136	7.599e-05	0.00142591	-0.2834	1.244	0.819791	0.999932	0.4198	0.2454	0.6888	0.1934	1.297	0.6495	-0.2707	0.09476	0.4726	0.1733	0.2119	0.1327	0.1078	0.1443	-0.0558	0.07658	0.1722	0.2396	-0.3802	0.1404	0.1964	0.09307	0.9583	0.4193	-0.4239	0.407	0.3163	0.2572	1.105	0.556	1.383	0.8298	1.045
chr1_120059891	chr1	120059891	1	0.839468	0.228354	15.5593	3	0.433219	-0.8465	0.1991	2.12e-05	0.000530141	0.1272	2.22	0.954308	0.999932	0.7996	0.09906	3.627	0.6711	3.271	1.438	-0.2249	0.1059	0.2033	0.2594	0.1125	0.1978	0.03802	0.1658	-0.1191	0.118	-0.05331	0.3416	-0.1563	0.1196	-0.1844	0.1385	0.07129	0.6	0.03235	0.6251	-0.2631	0.347	-0.8626	0.6871	0.4774	0.4681	-0.2111
chr1_120071729	chr1	120071729	0	0.658872	0.325241	6.64068	63	0.49569	0.5297	0.1846	0.004123	0.032773	-0.0586	1.676	0.972108	0.999932	0.6534	0.1851	1.68	0.363	0.5992	0.9951	0.19	0.1215	-0.09356	0.2198	-0.01171	0.1972	0.07338	0.157	-0.0728	0.1079	0.384	0.3539	0.05026	0.1176	-1.07	0.396	1.448	0.6742	-0.8384	0.7752	-0.3945	0.3493	-1.111	0.8262	-0.8009	0.5721	-0.1322
chr1_120072862	chr1	120072862	0	0.503094	0.343846	5.5322	55	0.4625	-0.4779	0.1704	0.005034	0.0381094	-0.1013	1.406	0.942563	0.999932	0.8014	0.1973	1.412	0.3492	-0.2351	0.9342	-0.1612	0.09704	-0.2604	0.1949	-0.2243	0.1605	0.04551	0.1406	-0.1692	0.09034	0.1587	0.2855	-0.01337	0.1576	-0.195	0.1126	2.444	0.5727	0.4182	0.5755	0.5319	0.2568	0.2272	0.5782	0.4668	1.004	-0.2585
chr1_12007633	chr1	12007633	1	0.861264	0.220746	6.01017	40	0.323529	-0.6547	0.2134	0.002151	0.0197901	-4.231	1.745	0.0153235	0.999932	0.8404	0.1519	2.276	0.6082	4.794	1.168	-0.2394	0.1294	-0.1562	0.254	-0.4112	0.2088	0.02766	0.165	-0.0243	0.1089	-0.7053	0.3353	0.1317	0.2574	-0.4863	0.181	-0.5087	0.6524	-0.00334	0.7069	-0.3172	0.43	-1.35	0.7557	4.249	2.057	-0.2807
chr1_120085230	chr1	120085230	0	0.466898	0.287022	8.63729	32	0.441065	-0.3605	0.1236	0.003547	0.0292005	-0.01364	1.253	0.991315	0.999933	0.7778	0.17	1.086	0.248	0.3141	0.7988	0.1711	0.08622	0.1313	0.1671	0.1359	0.1367	0.04639	0.1135	0.1061	0.07902	0.1005	0.2199	0.2702	0.1126	-0.1165	0.08221	-1.388	0.4087	-0.7495	0.3801	0.04713	0.2293	0.1151	0.4222	-0.7489	0.6388	0.08949
chr1_120085385	chr1	120085385	1	0.423393	0.257388	10.061	34	0.440613	-0.3229	0.1332	0.01534	0.0854203	0.5308	1.167	0.649223	0.999932	0.6088	0.2153	1.011	0.2235	-0.4381	0.6854	0.06383	0.08023	0.1777	0.1793	-0.07624	0.1231	0.05326	0.1209	0.0425	0.07567	-0.3059	0.2326	0.09974	0.1421	0.02894	0.08378	0.01528	0.3565	-0.3097	0.3609	0.2665	0.2042	0.2523	0.4684	-1.114	0.824	-0.1904
chr1_120097763	chr1	120097763	0	0.203287	0.256212	7.24746	69	0.39823	-0.4449	0.1593	0.005218	0.0391143	-1.743	1.237	0.158819	0.999932	0.3326	0.2149	0.7787	0.2061	-0.08125	0.6392	-0.109	0.1185	-0.1397	0.2044	-0.3468	0.1743	0.07262	0.143	-0.04892	0.1019	-0.1552	0.2743	0.1701	0.1105	-0.05912	0.08504	-0.8676	0.4704	-0.739	0.4856	-0.3637	0.2556	-0.9449	0.5824	-0.2383	0.5672	-0.5044
chr1_1201283	chr1	1201283	0	0.823381	0.226398	23.3525	6	0.200692	-2.212	0.1932	2.412e-30	3.10422e-06	0.02585	1.625	0.987308	0.999932	0.6734	0.1417	2.141	0.3864	3.369	1.042	0.1105	0.1091	-0.2609	0.2018	-0.1551	0.1606	0.2522	0.1411	0.02784	0.09842	0.2069	0.2707	-0.03156	0.1105	-0.188	0.1101	0.8406	0.554	0.2214	0.5245	-0.03979	0.3058	0.2172	0.5764	0.3067	0.4724	-0.3652
chr1_120132404	chr1	120132404	0	0.119642	0.113843	29.3898	2	0.278157	-0.3037	0.1011	0.002654	0.0232888	-0.4863	0.8911	0.585252	0.999932	0.5273	0.2345	0.7052	0.1605	-1.979	0.5672	0.2206	0.0653	-0.1645	0.1385	-0.01867	0.1036	-0.1121	0.08125	-0.06933	0.06937	-0.0208	0.1783	-0.08452	0.07794	-0.09955	0.06198	-0.1287	0.3166	0.2133	0.342	-0.03768	0.192	0.4572	0.3598	0.6496	0.3056	0.198
chr1_120132411	chr1	120132411	0	0.135251	0.165358	31.3966	1	0.277211	-0.2696	0.1033	0.009044	0.0588218	0.1451	1.032	0.888185	0.999932	0.9287	0.08444	0.8086	0.172	-2.725	0.7303	0.1137	0.06114	0.09654	0.1459	0.0138	0.1058	0.01456	0.08152	-0.08094	0.06522	0.3617	0.1576	0.117	0.05647	-0.06778	0.05958	-0.4393	0.2837	-0.1287	0.2876	-0.04736	0.1648	0.4545	0.3399	2.116	0.2508	0.05019
chr1_120132420	chr1	120132420	0	0.174743	0.118818	27.1559	29	0.266917	-0.293	0.09541	0.002134	0.0196748	-1.117	0.9644	0.246769	0.999932	0.8707	0.1193	0.7052	0.1442	-1.043	0.6458	0.06674	0.06096	-0.05628	0.1117	0.03778	0.09546	0.09754	0.08718	0.0142	0.05735	0.1476	0.1698	-0.0504	0.1149	0.08829	0.06033	-0.2003	0.2805	-0.2255	0.2893	-0.2852	0.1632	0.2926	0.3248	-2.96	2	-0.09974
chr1_120134107	chr1	120134107	1	0.495648	0.227112	13.1186	26	0.276952	0.2055	0.08517	0.01585	0.0874393	1.265	0.7574	0.0948823	0.999932	0.5122	0.2587	0.3975	0.114	-1.039	0.4599	-0.09567	0.05602	0.1141	0.1192	0.06456	0.08563	-0.05017	0.07907	-0.04464	0.05345	0.2294	0.156	-0.04368	0.09345	-0.01971	0.05814	0.5642	0.2774	0.3575	0.2734	0.1652	0.1686	0.8873	0.302	0.3432	0.5734	0.3697
chr1_120162969	chr1	120162969	1	0.761239	0.275161	6.88475	72	0.307175	0.5905	0.1322	7.934e-06	0.000281791	-3.016	1.148	0.00860964	0.999932	0.4802	0.2774	0.5057	0.1939	1.952	0.6297	-0.3405	0.08492	0.1633	0.1821	-0.1408	0.1555	0.04128	0.114	-0.07221	0.08927	0.1162	0.2703	-0.4989	0.1762	-0.01961	0.1305	1.73	0.589	-0.1155	0.5105	-0.1214	0.2632	0.9522	0.5419	1.928	1.111	0.3539
chr1_120174595	chr1	120174595	0	0.110761	0.109151	36.5559	7	0.315972	-0.3557	0.1068	0.0008666	0.00980692	1.519	1.161	0.190753	0.999932	0.8737	0.1035	1.195	0.2158	-2.8	0.8159	0.02024	0.05933	-0.04414	0.1448	0.09721	0.1089	-0.01621	0.09105	0.02802	0.06826	0.104	0.1825	0.09891	0.07841	-0.02836	0.07479	-0.08907	0.315	-0.5225	0.3572	0.1219	0.1944	0.1102	0.401	0.1901	0.3699	-0.06227
chr1_120177213	chr1	120177213	0	0.82159	0.171803	20.0915	13	0.31383	0.195	0.08182	0.01715	0.0922058	-0.2675	0.6934	0.699659	0.999932	0.2919	0.2082	0.3513	0.08504	1.387	0.3896	-0.2247	0.06003	0.1456	0.1164	0.04202	0.0888	-0.1235	0.09387	0.02397	0.05364	0.3162	0.15	-0.2098	0.08531	-0.006634	0.05244	0.2642	0.2688	0.1248	0.276	0.2013	0.1752	0.5085	0.3484	0.3861	0.4354	-0.133
chr1_120220499	chr1	120220499	0	0.113669	0.166485	22.2237	10	0.291228	-0.4843	0.1906	0.01103	0.0678314	1.015	1.808	0.574529	0.999932	0.7203	0.1464	2.684	0.4662	-3.159	1.164	0.1348	0.1084	0.05191	0.253	0.2124	0.168	-0.1587	0.1551	-0.0538	0.1054	0.1008	0.2836	0.1479	0.1324	0.0604	0.114	0.3087	0.4934	-0.7133	0.5995	0.1104	0.3077	0.6466	0.6217	-0.01731	0.6572	0.3634
chr1_120220501	chr1	120220501	0	0.102674	0.157586	22.2881	10	0.291228	-0.4647	0.1829	0.01108	0.0680599	-1.121	1.741	0.519651	0.999932	0.8188	0.08727	2.723	0.5432	-2.458	1.186	0.03361	0.1156	-0.00958	0.2488	-0.01447	0.181	0.03356	0.1791	-0.1076	0.1054	0.2442	0.2698	0.06421	0.1311	0.07249	0.1203	0.0852	0.5197	-1.054	0.5527	0.1047	0.3053	0.7517	0.6535	-0.6277	0.5888	0.1862
chr1_120220507	chr1	120220507	0	0.139103	0.166252	22.2169	10	0.291228	-0.4192	0.1367	0.002164	0.0198786	-0.1647	1.323	0.900927	0.999932	0.6669	0.1956	1.701	0.3685	-2.133	0.8796	0.04635	0.08103	0.07875	0.1877	0.2215	0.1412	0.06566	0.1199	-0.1427	0.08926	-0.0438	0.2292	-0.101	0.122	0.02915	0.09985	0.1151	0.4403	-0.2405	0.4511	-0.01069	0.2578	0.4652	0.5547	0.1687	0.505	0.1455
chr1_120220523	chr1	120220523	0	0.153025	0.178642	22.2847	10	0.291228	-0.5633	0.1399	5.661e-05	0.00113074	1.485	1.282	0.246723	0.999932	0.7277	0.1255	1.626	0.2661	-2.885	0.8521	-0.01487	0.08691	0.2302	0.1804	0.128	0.1361	-0.04942	0.1092	-0.08568	0.08471	0.3114	0.2265	-0.1123	0.1001	0.135	0.09579	0.6609	0.382	-0.9217	0.445	0.1245	0.2381	1.058	0.4956	0.1225	0.4382	0.3172
chr1_120220539	chr1	120220539	0	0.137513	0.1806	22.278	10	0.291228	-0.5273	0.168	0.001698	0.0163879	1.752	1.638	0.284801	0.999932	0.7731	0.1321	2.482	0.4766	-3.04	1.114	0.03736	0.09877	0.1451	0.2161	0.1634	0.1621	0.05315	0.1434	-0.06887	0.1036	0.2969	0.2556	-0.2381	0.1262	0.09229	0.1088	0.5694	0.4761	-0.6319	0.5561	0.03605	0.266	0.9015	0.5998	-0.1555	0.6061	0.2143
chr1_120221162	chr1	120221162	0	0.413574	0.21326	23.1932	12	0.29682	-0.239	0.1017	0.01873	0.0981396	0.4318	1.028	0.674457	0.999932	0.8369	0.1296	0.8841	0.1655	-0.3667	0.6982	0.1456	0.05877	0.1066	0.12	0.1156	0.09291	0.07645	0.07883	0.007334	0.05905	0.03514	0.162	-0.04495	0.0679	0.1423	0.066	0.06067	0.2793	-0.3633	0.2879	-0.2338	0.1614	0.5648	0.3348	-0.1792	0.3245	0.0596
chr1_120221322	chr1	120221322	1	0.37264	0.250585	11.7153	17	0.298561	-0.2981	0.1211	0.01386	0.0795828	1.188	1.115	0.286663	0.999932	0.763	0.1623	1.069	0.2074	-0.8067	0.7292	0.0858	0.07083	0.2354	0.1472	0.02363	0.1165	0.1203	0.1063	0.07251	0.07099	-0.1462	0.1896	0.1039	0.113	0.1405	0.07845	-0.006296	0.3734	-0.2151	0.4128	-0.03755	0.2149	0.1024	0.4469	0.4822	0.5768	0.3434
chr1_120236756	chr1	120236756	1	0.887352	0.198559	6.55593	32	0.30038	-0.4946	0.1939	0.01074	0.0665538	-2.596	1.556	0.0952402	0.999932	0.3603	0.2217	1.297	0.5184	3.873	0.8999	-0.2312	0.1152	-0.4279	0.2731	0.00429	0.19	0.06365	0.1738	0.1326	0.1413	0.04632	0.3407	-0.1226	0.1362	0.3604	0.1255	0.3902	0.6127	0.03275	0.7969	0.05585	0.3793	0.3873	0.697	1.892	0.6877	0.67
chr1_120267860	chr1	120267860	0	0.739253	0.229009	13.4237	17	0.329137	-0.3129	0.1216	0.01008	0.0636001	-1.732	1.247	0.164853	0.999932	0.752	0.1766	1.173	0.2368	2.106	0.7849	-0.03385	0.07904	-0.1465	0.178	-0.06412	0.1378	0.1202	0.1206	-0.00885	0.08271	-0.02489	0.218	0.2015	0.09928	-0.04389	0.08042	-0.2158	0.333	-0.8274	0.369	0.2786	0.207	-0.04333	0.4355	-0.6327	0.4883	0.376
chr1_120267884	chr1	120267884	0	0.406473	0.192423	25.3695	10	0.32807	-0.1961	0.08324	0.01851	0.0972912	-0.9691	0.7314	0.185173	0.999932	0.614	0.2015	0.4397	0.09039	0.1386	0.4498	0.08366	0.05052	-0.1135	0.1037	0.05612	0.079	-0.009933	0.06934	0.02282	0.04652	-0.1899	0.1391	-0.002152	0.06215	0.01362	0.04958	0.1238	0.2307	-0.05995	0.2286	0.05805	0.1325	0.1854	0.2723	0.0271	0.3051	0.3253
chr1_120267894	chr1	120267894	0	0.654812	0.22054	25.4169	10	0.32807	-0.4403	0.1101	6.369e-05	0.00122939	-1.755	1.095	0.108992	0.999932	0.8535	0.1188	1.087	0.1957	1.764	0.7334	0.05785	0.06446	-0.2647	0.1305	-0.03724	0.09778	-0.03244	0.08566	0.005626	0.06332	0.002012	0.1725	0.07837	0.07254	0.09441	0.06652	-0.01303	0.3101	-0.212	0.2891	0.1886	0.1734	0.2285	0.3659	0.3941	0.3853	0.4185
chr1_120267900	chr1	120267900	0	0.878835	0.144607	25.4237	10	0.32807	-0.5344	0.1406	0.0001448	0.00241604	-1.327	1.446	0.358774	0.999932	0.8277	0.1059	1.88	0.3719	3.308	0.9988	-0.03622	0.08747	-0.1738	0.2012	-0.07518	0.147	-0.1016	0.1205	0.003433	0.0829	0.2673	0.2573	0.1689	0.1081	-0.01268	0.08937	0.04528	0.4361	-0.3617	0.4689	0.2935	0.2623	0.2272	0.51	-0.2645	0.5545	0.3251
chr1_120267904	chr1	120267904	0	0.682399	0.228617	25.4034	10	0.32807	-0.5851	0.1259	3.357e-06	0.000134903	-0.853	1.29	0.508458	0.999932	0.9701	0.04531	1.609	0.2242	1.8	0.9006	0.02734	0.06478	-0.1193	0.1491	-0.06051	0.1069	0.05868	0.1009	-0.06403	0.06688	0.004825	0.1935	-0.008111	0.07798	0.1182	0.07693	0.319	0.3422	-0.3083	0.3422	-0.04397	0.1836	0.07463	0.3974	0.1546	0.3944	0.3278
chr1_120267924	chr1	120267924	0	0.700262	0.21319	25.4034	10	0.32807	-0.5004	0.1125	8.669e-06	0.000291911	-1.21	1.258	0.336128	0.999932	0.9091	0.08485	1.398	0.2475	1.594	0.8809	0.0765	0.06299	-0.1924	0.146	0.04877	0.1047	0.01363	0.09765	-0.09119	0.06909	0.1663	0.1918	-0.1117	0.08673	0.1068	0.07127	0.2578	0.333	0.02773	0.3323	0.1788	0.174	0.5597	0.4013	0.945	0.4567	0.659
chr1_120291984	chr1	120291984	0	0.560561	0.332675	22.4644	2	0.365188	1.909	0.2442	5.463e-15	3.10422e-06	-1.94	2.596	0.45488	0.999932	0.829	0.06614	6.565	0.956	0.4763	1.835	-0.08204	0.1205	-0.1265	0.289	0.07249	0.223	0.1066	0.1761	0.1274	0.1352	-0.2136	0.372	-0.1016	0.1521	-0.337	0.1858	-0.3503	0.7017	0.6566	0.706	0.136	0.4002	-0.2089	0.869	0.2276	0.6234	-0.08655
chr1_120292011	chr1	120292011	1	0.554543	0.360635	10.7288	11	0.364437	2.333	0.3154	1.4e-13	3.10422e-06	-2.303	2.976	0.439015	0.999932	0.8764	0.04313	7.657	1.392	0.7317	2	-0.1072	0.1327	-0.07183	0.3166	0.04527	0.2364	-0.04996	0.2308	0.08547	0.1536	-0.5183	0.4129	0.2007	0.1746	-0.25	0.1897	-0.1856	0.7755	0.8358	0.8756	-0.2431	0.449	-0.5154	0.9428	-0.8635	0.7141	-0.3143
chr1_120357968	chr1	120357968	0	0.738669	0.246804	7.82034	26	0.449814	0.403	0.1359	0.003018	0.02577	1.263	1.288	0.326795	0.999932	0.7423	0.1772	1.047	0.2419	-0.01245	0.8118	0.04118	0.08895	0.04623	0.1812	-0.06456	0.1391	-0.1878	0.1312	0.1441	0.08365	0.3109	0.2287	0.07615	0.1236	-0.05831	0.09744	0.3357	0.407	1.131	0.5119	0.5182	0.2581	0.281	0.4943	0.3431	0.5687	0.08761
chr1_120364736	chr1	120364736	0	0.522279	0.277058	10.3424	17	0.438849	0.258	0.1059	0.01484	0.0835003	-0.9106	0.9178	0.321122	0.999932	0.321	0.2083	0.5516	0.1397	-0.1452	0.4886	0.08886	0.06857	0.3001	0.1551	0.02472	0.1157	-0.1078	0.09474	0.0191	0.07042	-0.05837	0.1873	-0.1397	0.06457	0.02332	0.07822	0.06004	0.3309	0.4268	0.3223	0.1697	0.1926	0.9387	0.3966	0.02033	0.2706	0.2609
chr1_120410310	chr1	120410310	1	0.586089	0.347618	7.13898	60	0.397872	1.158	0.2314	5.614e-07	3.45571e-05	0.8287	2.367	0.726259	0.999932	0.836	0.09912	5.3	1.026	-0.7772	1.676	0.03111	0.1521	-0.09535	0.3156	-0.109	0.2126	0.1382	0.2218	-0.139	0.1478	-0.4854	0.4035	0.3575	0.2551	-0.499	0.2256	-1.403	0.9143	0.0941	1.004	0.07563	0.5471	-0.3948	1.001	0.01723	1.413	-0.3532
chr1_120439101	chr1	120439101	1	0.50487	0.36062	11.8644	32	0.391635	1.791	0.1943	2.939e-20	3.10422e-06	1.839	2.418	0.446928	0.999932	0.859	0.09579	5.232	0.9472	-2.472	1.682	-0.001813	0.1482	0.1486	0.2648	-0.09571	0.1979	0.3687	0.1921	0.01922	0.1411	0.5303	0.3689	0.3792	0.2264	-0.2293	0.1679	-1.13	0.6797	0.1309	0.6645	0.1932	0.3703	0.08731	0.8546	0.8792	1.21	-0.2728
chr1_12054362	chr1	12054362	1	0.856512	0.214666	8.40678	31	0.369318	0.6458	0.2179	0.003041	0.0259244	-0.1552	2.205	0.943887	0.999932	0.6928	0.1993	3.578	0.7166	2.061	1.34	-0.1692	0.1641	-0.301	0.3485	-0.217	0.2481	-0.118	0.2016	0.04648	0.1435	0.272	0.3977	0.2107	0.1577	-0.7318	0.2854	-0.1805	0.6861	0.1013	0.715	0.6031	0.3764	-1.458	0.8802	0.4539	0.6	0.5924
chr1_120549776	chr1	120549776	1	0.553722	0.33159	21.0373	1	0.569728	1.623	0.2599	4.207e-10	3.10422e-06	-0.1588	2.527	0.949893	0.999932	0.8841	0.02881	6.499	0.8183	-1.078	1.775	-0.07268	0.1127	-0.3694	0.2896	-0.1104	0.204	0.03446	0.1742	0.0625	0.1378	0.2071	0.351	0.04709	0.1342	-0.002454	0.1488	-0.3529	0.6972	-0.4515	0.6921	-0.1114	0.3596	0.3572	0.8364	0.3198	0.5022	0.1336
chr1_1207290	chr1	1207290	0	0.484474	0.18075	29.5932	1	0.205782	0.1833	0.07144	0.01028	0.0644881	-1.422	0.5446	0.0090254	0.999932	0.5281	0.1893	0.2216	0.04587	0.3086	0.3134	0.01348	0.0395	-0.1973	0.07383	0.1274	0.06171	0.1159	0.05468	0.01549	0.03664	-0.2342	0.09885	-0.2298	0.05007	-0.02437	0.03784	-0.1201	0.1811	0.4331	0.1871	0.1731	0.1086	0.6156	0.2067	1.222	0.197	0.3577
chr1_1207300	chr1	1207300	0	0.48007	0.176923	29.6	1	0.205782	0.1635	0.06442	0.01115	0.068333	-1.411	0.5369	0.00858759	0.999932	0.6218	0.2094	0.1884	0.04572	0.2393	0.3224	0.05821	0.03519	-0.15	0.07593	0.122	0.05945	0.09986	0.04904	0.01553	0.03566	-0.217	0.08929	-0.1768	0.04572	-0.05743	0.03573	-0.002874	0.1708	0.5395	0.1828	0.2619	0.1051	0.6022	0.2073	1.057	0.1806	0.4444
chr1_120730116	chr1	120730116	1	0.820442	0.280862	6.55254	20	0.276364	1.192	0.2908	4.131e-05	0.000907985	0.2182	2.852	0.939015	0.999932	0.8675	0.1079	6.035	1.317	1.458	1.869	0.1165	0.2163	0.2967	0.3734	0.1466	0.2794	-0.008926	0.2721	-0.08368	0.1616	-0.09482	0.4845	0.3741	0.2549	-0.03411	0.1697	-0.3343	0.9076	-0.02443	0.9661	0.2788	0.523	1.551	1.031	1.42	1.127	1.665
chr1_1207323	chr1	1207323	0	0.500106	0.152598	28.0068	28	0.21161	0.197	0.06465	0.002304	0.0209054	-1.245	0.4738	0.00859666	0.999932	0.5241	0.2294	0.1369	0.03724	0.3449	0.2656	0.05715	0.03861	-0.1611	0.06935	0.1745	0.0567	0.1107	0.05036	-0.002399	0.03292	-0.2799	0.09299	-0.01048	0.06565	-0.07727	0.03324	-0.2137	0.1677	0.2576	0.1669	0.2118	0.09971	0.3323	0.1898	9.921	2.346	0.3608
chr1_1207326	chr1	1207326	0	0.506172	0.152585	27.9695	28	0.21161	0.201	0.06607	0.002352	0.021255	-1.176	0.4944	0.0173766	0.999932	0.5156	0.234	0.1455	0.03687	0.3629	0.2797	0.06593	0.03985	-0.1313	0.07158	0.1271	0.05771	0.1419	0.04984	-0.001034	0.03604	-0.2719	0.09896	0.03674	0.07027	-0.04502	0.03487	-0.2427	0.1751	0.1602	0.178	0.204	0.1035	0.3191	0.2004	5.748	1.781	0.3196
chr1_120768430	chr1	120768430	0	0.833366	0.197224	8.75254	16	0.258065	-0.4199	0.1297	0.001201	0.0126031	2.407	1.159	0.0378209	0.999932	0.5416	0.249	0.5732	0.2247	1.392	0.6061	-0.1567	0.07572	-0.524	0.1693	-0.1084	0.1465	0.01614	0.1067	0.03466	0.07191	0.7137	0.236	0.04074	0.08247	0.1884	0.08026	-0.2416	0.3592	-0.381	0.4091	-0.1848	0.2065	0.1317	0.4148	0.6006	0.2894	-0.02843
chr1_120789789	chr1	120789789	1	0.264404	0.324895	6.99661	22	0.269231	2.609	0.2177	4.309e-33	3.10422e-06	1.07	1.933	0.579891	0.999932	0.5121	0.2393	2.32	0.568	-3.131	1.118	-0.0486	0.1407	-0.2206	0.25	-0.2202	0.205	-0.11	0.1651	-0.01097	0.1297	-0.2605	0.3785	0.007985	0.1435	-0.01026	0.1895	-0.571	0.7252	-0.5114	0.7282	0.1189	0.4289	0.8367	0.7988	0.4589	0.7999	0.06587
chr1_120799072	chr1	120799072	0	0.405964	0.259708	22.8305	3	0.260274	0.6913	0.09793	1.674e-12	3.10422e-06	0.1158	0.9988	0.907701	0.999932	0.5219	0.1543	0.8629	0.1641	-2.024	0.6253	0.01572	0.06298	0.213	0.1284	-0.04876	0.1155	-0.1366	0.08661	-0.08313	0.06654	-0.06979	0.1689	-0.05463	0.07589	-0.08671	0.07938	0.187	0.3606	-0.4664	0.4398	1.583	0.1957	0.8097	0.3984	-0.5085	0.3309	0.1274
chr1_120822920	chr1	120822920	1	0.768488	0.315026	12.1458	22	0.269231	1.348	0.3231	3.018e-05	0.000670552	-2.812	3.567	0.430499	0.999932	0.9412	0.06167	10.76	1.587	2.926	2.436	0.007737	0.1306	0.5726	0.3816	-0.06995	0.2337	-0.5509	0.2588	0.1011	0.2013	-0.187	0.5043	0.02644	0.2274	-0.1265	0.2252	0.9374	1.019	-0.6966	1.021	-0.2234	0.5718	-0.4677	1.101	0.3838	1.119	-0.5309
chr1_120919637	chr1	120919637	0	0.322866	0.230271	17.8203	5	0.268966	0.7867	0.1333	3.556e-09	3.10422e-06	-2.508	1.395	0.0722009	0.999932	0.9011	0.07137	1.524	0.2224	-0.4877	0.9196	-0.06965	0.06428	0.1831	0.1572	-0.027	0.1154	0.03368	0.09788	-0.1025	0.07128	-0.1273	0.1998	-0.000101	0.07111	0.02605	0.08673	0.1259	0.3843	-0.211	0.3746	-0.2377	0.2195	-0.1735	0.4511	-0.3085	0.314	-0.2662
chr1_120925336	chr1	120925336	0	0.157734	0.168056	30.6339	8	0.268293	1.4	0.159	1.331e-18	3.10422e-06	-1.263	1.563	0.419055	0.999932	0.7096	0.13	2.32	0.3898	-2.516	1.036	-0.137	0.09901	0.3261	0.2007	0.3181	0.1495	-0.04206	0.1272	-0.2956	0.09769	-0.03916	0.2769	0.1468	0.1184	-0.09422	0.1066	-1.277	0.4927	-1.505	0.5246	-0.271	0.2584	0.1561	0.6	-1.395	0.5439	-0.4632
chr1_120968952	chr1	120968952	1	0.526748	0.307374	5.07797	118	0.398305	1.46	0.2185	2.385e-11	3.10422e-06	0.7296	2.056	0.722692	0.999932	0.6055	0.2462	2.077	0.5874	-0.9015	1.159	0.119	0.1316	0.3144	0.2967	-0.05793	0.2547	0.05145	0.1617	-0.07878	0.1311	-0.08108	0.3568	0.1736	0.1243	-0.1562	0.1707	-0.5422	0.7097	-1.275	0.7476	-0.5572	0.4439	0.01272	0.7547	-0.8219	0.6513	0.03224
chr1_121001564	chr1	121001564	1	0.235769	0.165063	16.7458	2	0.291809	0.2114	0.08991	0.01872	0.0981024	0.4491	0.7623	0.555769	0.999932	0.2926	0.2159	0.4139	0.1022	-1.445	0.4025	0.02228	0.0588	-0.04378	0.1211	-0.009044	0.1025	0.1394	0.0791	-0.0419	0.05931	0.1074	0.146	0.14	0.05817	0.1057	0.06726	-0.4297	0.2827	-0.6147	0.3131	-0.1407	0.1671	0.06254	0.3352	-0.5347	0.2511	0.08447
chr1_121006637	chr1	121006637	0	0.89823	0.0970758	20.5492	0	0.291525	0.2852	0.1183	0.01594	0.0877404	0.442	0.8806	0.615716	0.999932	0.4097	0.2232	0.3895	0.1097	1.658	0.4347	-0.1184	0.06293	0.1668	0.1395	-0.03336	0.1131	0.04079	0.09109	-0.1632	0.06866	0.2224	0.1841	-0.04779	0.05821	-0.1327	0.09361	0.1228	0.3053	-0.08222	0.352	0.02196	0.1932	0.5914	0.4311	0.04512	0.2786	0.4203
chr1_121029885	chr1	121029885	1	0.453374	0.251208	15.7051	4	0.325862	0.5065	0.1111	5.099e-06	0.000200034	0.8429	1.107	0.446402	0.999932	0.6346	0.1934	1.046	0.223	-1.004	0.7134	-0.04749	0.07408	-0.1584	0.1604	0.1195	0.1202	0.05358	0.09766	-0.1242	0.07484	0.1594	0.1939	0.04378	0.07411	0.01519	0.0786	-0.1469	0.3237	-0.0273	0.3539	-0.04834	0.1954	-0.01847	0.4124	-0.6625	0.3006	0.3615
chr1_121037198	chr1	121037198	0	0.131838	0.139199	13.1254	15	0.3625	-0.2785	0.1185	0.01874	0.0981633	-0.6336	1.022	0.535284	0.999932	0.4493	0.2778	0.5719	0.2006	-1.834	0.56	-0.0087	0.07277	-0.01424	0.146	0.03784	0.135	0.1065	0.1001	-0.1387	0.08278	0.2892	0.2235	-0.1171	0.1136	-0.006202	0.07015	0.2084	0.3343	0.1481	0.3454	-0.06409	0.2455	0.1697	0.4304	-0.1599	0.5644	-0.02052
chr1_121039823	chr1	121039823	0	0.883877	0.165253	9.41356	12	0.358657	0.4694	0.1908	0.01387	0.0796224	-0.1694	1.823	0.925964	0.999932	0.6604	0.2238	2.219	0.5211	2.252	1.127	0.1273	0.1243	0.06591	0.2492	0.3653	0.2155	0.03799	0.1495	-0.03606	0.1134	0.1262	0.3383	0.08849	0.1596	-0.5986	0.1881	-0.1116	0.5767	0.8284	0.5536	-0.2998	0.3867	-0.758	0.6568	0.1152	0.6047	0.1915
chr1_121065734	chr1	121065734	1	0.402606	0.331626	6.39322	18	0.353791	0.5459	0.1668	0.001065	0.0114222	-0.3305	1.415	0.81532	0.999932	0.2459	0.1834	1.47	0.3303	-1.495	0.7572	-0.2679	0.1017	0.5387	0.2298	-0.3148	0.1794	-0.1179	0.1478	0.008121	0.1099	0.2946	0.2784	0.2379	0.1019	0.1369	0.1209	0.8648	0.5385	-0.01796	0.5523	0.6443	0.3161	0.883	0.6224	-0.5162	0.4967	0.0872
chr1_121065750	chr1	121065750	1	0.347922	0.31391	6.40678	18	0.353791	0.5289	0.1647	0.001322	0.0135814	-1.205	1.267	0.341571	0.999932	0.2188	0.1581	1.259	0.2591	-1.287	0.6376	-0.286	0.1001	0.4111	0.2199	-0.3662	0.1727	-0.03419	0.1251	-0.006852	0.09857	0.2668	0.2658	0.2045	0.09704	0.0785	0.1045	1.016	0.4871	-0.1969	0.5298	0.4434	0.28	0.6241	0.5889	-0.008535	0.4408	0.1534
chr1_121065764	chr1	121065764	0	0.353337	0.317902	6.39322	18	0.353791	0.6501	0.1586	4.14e-05	0.000907985	-0.4972	1.411	0.724558	0.999932	0.3014	0.2104	1.317	0.3338	-1.687	0.7378	-0.09842	0.09445	0.3801	0.2464	-0.473	0.1747	-0.2264	0.1505	-0.001095	0.1016	0.122	0.2731	0.2848	0.1004	0.1171	0.09814	1.327	0.5129	0.3271	0.4888	0.6701	0.2824	0.9524	0.5742	-0.3351	0.4062	-0.1127
chr1_121065784	chr1	121065784	0	0.391704	0.319391	6.4	18	0.353791	0.5546	0.1537	0.0003074	0.00436289	-0.3067	1.257	0.807236	0.999932	0.2966	0.1769	1.094	0.2731	-1.736	0.6568	-0.1684	0.09512	0.2564	0.2049	-0.3576	0.1731	-0.2162	0.1307	-0.03532	0.0918	0.7244	0.2404	0.255	0.09855	0.1988	0.1043	1.098	0.46	-0.00689	0.4848	0.8835	0.2777	1.184	0.5245	-0.2016	0.429	0.3921
chr1_12108645	chr1	12108645	1	0.784698	0.289708	7.23729	16	0.354839	-1.718	0.1887	8.834e-20	3.10422e-06	-0.6915	2.265	0.760139	0.999932	0.6734	0.1792	4.118	1.024	3.438	1.493	-0.003088	0.1525	0.03439	0.3516	-0.2556	0.2861	-0.05537	0.2042	-0.03898	0.1352	0.05741	0.4031	-0.04219	0.1639	0.2726	0.1878	2.016	0.8436	0.6412	0.8203	-0.01532	0.4324	0.1569	0.8257	0.8598	0.7432	0.8073
chr1_121183437	chr1	121183437	1	0.839999	0.170921	13.1729	9	0.503497	-0.322	0.0885	0.000274	0.00396103	2.154	0.9117	0.0181463	0.999932	0.3092	0.208	0.4509	0.139	1.093	0.5167	0.05077	0.06998	-0.03725	0.1598	0.1272	0.1347	0.1014	0.09887	-0.002724	0.06932	0.392	0.1997	0.03016	0.06859	0.01522	0.07306	0.8233	0.4057	0.4099	0.4078	0.2075	0.2406	0.0304	0.3458	-0.9014	0.3625	0.4498
chr1_121258129	chr1	121258129	1	0.456988	0.375078	5.91525	29	0.537594	2.212	0.3848	9.028e-09	3.10422e-06	1.475	3.038	0.62731	0.999932	0.9323	0.05864	8.067	1.133	-2.396	2.169	-0.007131	0.1519	0.278	0.3602	-0.2063	0.2537	-0.2234	0.2573	0.298	0.1952	0.4209	0.4518	-0.1154	0.2178	-0.009703	0.1821	0.1385	0.8155	-0.02159	0.939	-0.3701	0.5021	-0.5765	1.073	-0.5687	0.9643	0.6414
chr1_121284942	chr1	121284942	0	0.156056	0.211844	13.5559	12	0.533569	1.446	0.2931	8.121e-07	4.67794e-05	2.8	2.414	0.246089	0.999932	0.736	0.183	4.552	0.9346	-4.66	1.591	-0.05985	0.1405	-0.06846	0.2821	-0.2632	0.2298	-0.1585	0.1939	-0.1639	0.1505	0.138	0.4472	0.252	0.1542	-0.03444	0.1575	-1.057	0.8413	-0.4131	0.9384	-0.0271	0.453	-0.6972	0.8731	-1.044	0.6004	-1.381
chr1_121285604	chr1	121285604	1	0.557273	0.346576	6.84407	46	0.544177	1.006	0.3166	0.001477	0.0147179	2.039	2.419	0.399279	0.999932	0.889	0.118	4.902	1.193	-0.9567	1.643	-0.08593	0.1388	-0.3263	0.2848	0.03426	0.2043	-0.09623	0.1853	0.008996	0.1389	0.3892	0.3833	-0.2516	0.2975	-0.4273	0.16	-0.5515	0.7054	0.7514	0.8071	-0.2486	0.4197	-1.223	0.9294	3.289	2.403	0.6576
chr1_121288846	chr1	121288846	0	0.585803	0.358966	10.9458	23	0.544118	1.423	0.4102	0.0005201	0.00655505	5.178	2.978	0.0820786	0.999932	0.7337	0.1049	7.688	1.287	-1.997	1.946	0.04786	0.1609	-0.7842	0.3536	-0.3937	0.2789	-0.1744	0.2422	0.1536	0.1629	0.05221	0.4582	-0.02022	0.1867	-0.3653	0.1961	-0.4516	0.7957	0.9598	0.851	0.01387	0.4807	-1.018	1.023	1.17	0.8226	0.3031
chr1_12134715	chr1	12134715	1	0.388992	0.274264	8.02712	48	0.532389	0.3253	0.1292	0.0118	0.0711517	0.1355	1.35	0.92005	0.999932	0.4607	0.2038	1.366	0.2817	-1.119	0.822	-0.2501	0.0992	0.2096	0.1945	0.1808	0.153	-0.2664	0.1404	0.05802	0.09497	-0.4181	0.2401	-0.08213	0.1219	0.0251	0.106	1.034	0.4929	0.2432	0.5008	0.2121	0.3247	0.2561	0.5805	0.3887	0.5883	0.3579
chr1_121350655	chr1	121350655	0	0.791137	0.272957	5.21017	32	0.41635	0.5291	0.1908	0.005561	0.0410373	1.67	1.663	0.315278	0.999932	0.5857	0.259	1.254	0.5568	1.474	0.9339	-0.2132	0.112	-0.1443	0.2621	0.07149	0.1879	-0.3273	0.1539	0.003083	0.1058	0.5265	0.2735	-0.03488	0.1416	0.09755	0.1533	0.3226	0.7478	-0.9082	0.6885	-1.367	0.4063	-0.2143	0.7713	0.412	0.6199	0.5514
chr1_121397394	chr1	121397394	0	0.682586	0.282079	5.79322	19	0.405797	0.3679	0.1488	0.01341	0.0778205	-0.4585	1.335	0.731263	0.999932	0.6342	0.2557	1.184	0.3395	1.241	0.8058	-0.1961	0.09701	0.1177	0.187	0.3527	0.154	0.01044	0.1432	0.0977	0.09537	-0.2487	0.2308	-0.02032	0.09962	-0.1269	0.09848	-0.4085	0.4742	-0.5	0.5418	-0.283	0.2961	-0.4658	0.5297	-0.9194	0.4391	-0.1785
chr1_121397424	chr1	121397424	0	0.617316	0.321599	8.03051	35	0.401923	0.5262	0.1943	0.00675	0.0473287	-0.5539	2.104	0.79235	0.999932	0.9672	0.04687	3.654	0.6464	0.6301	1.468	-0.08023	0.1106	0.3086	0.2371	0.1873	0.1702	-0.01112	0.1611	0.09439	0.1217	-0.2037	0.3121	-0.3086	0.2353	0.1591	0.1379	0.7967	0.5698	-0.2947	0.6251	-0.1784	0.307	1.353	0.7155	1.177	1.176	0.07635
chr1_121423103	chr1	121423103	1	0.426346	0.347543	5.14915	46	0.373494	0.87	0.1878	3.599e-06	0.000138786	-2.295	1.794	0.200804	0.999932	0.5024	0.2498	2.125	0.5008	-0.05448	1.008	-0.03635	0.1113	0.1576	0.2696	0.2592	0.2193	-0.1549	0.1639	0.02121	0.1235	-0.1004	0.3409	0.0597	0.1261	0.3038	0.1466	-0.2395	0.6051	-0.2186	0.5767	-0.4284	0.343	1.334	0.6249	-0.06149	0.6287	-0.2755
chr1_121439185	chr1	121439185	1	0.772736	0.270941	11.9186	19	0.369565	1.162	0.2581	6.703e-06	0.000248249	-3.283	2.442	0.178822	0.999932	0.8629	0.05984	5.208	1.034	2.176	1.634	-0.01196	0.1298	0.4077	0.2795	0.033	0.2236	0.07772	0.2163	0.02027	0.1451	0.2691	0.4075	0.03407	0.2112	0.1431	0.1396	-0.09585	0.6657	-0.1305	0.7059	-0.3554	0.3839	2.468	0.8283	3.183	1.33	-0.2163
chr1_121535011	chr1	121535011	0	0.801637	0.302926	7.16271	60	0.410638	0.9745	0.3346	0.003583	0.0294255	5.621	3.213	0.0802123	0.999932	0.8846	0.09738	6.785	1.319	0.4502	2.022	0.2973	0.1799	0.4671	0.367	0.3567	0.3202	0.5042	0.2493	-0.2594	0.1805	-0.254	0.5449	0.2799	0.2271	0.1152	0.206	0.3573	1.35	-0.3759	1.028	-1.384	0.5582	-2.348	0.9613	-0.9627	0.9456	-1.012
chr1_121536812	chr1	121536812	1	0.506928	0.357642	6.48814	43	0.388889	1.515	0.2396	2.546e-10	3.10422e-06	-0.01773	2.599	0.994557	0.999933	0.8285	0.1095	4.896	0.8796	-1.04	1.626	0.08146	0.14	0.05359	0.2867	-0.05632	0.2322	0.2438	0.2256	-0.009326	0.1458	0.2446	0.4022	-0.2654	0.1992	-0.01214	0.1621	0.1725	0.7288	0.5962	0.7542	0.07671	0.4229	0.1016	0.8676	1.215	0.9965	0.4632
chr1_121566709	chr1	121566709	1	0.231017	0.281882	10.7627	9	0.379371	2.126	0.2019	6.406e-26	3.10422e-06	-1.703	2.025	0.400355	0.999932	0.8928	0.09691	3.372	0.5195	-2.511	1.371	-0.07522	0.1068	0.03202	0.2442	-0.08601	0.1828	0.2018	0.1548	-0.07067	0.122	-0.5375	0.3082	-0.1731	0.1383	-0.09151	0.1395	-0.8583	0.6697	-0.4011	0.6165	-0.09003	0.326	0.1841	0.6898	-0.3104	0.6194	-0.4905
chr1_121567955	chr1	121567955	0	0.415681	0.238401	19.922	1	0.37415	0.4317	0.107	5.503e-05	0.00111068	-0.1421	1.112	0.898317	0.999932	0.6816	0.1228	1.018	0.1746	-0.73	0.6834	0.147	0.06585	0.2073	0.1344	-0.1817	0.1045	-0.04527	0.08599	0.05252	0.06747	0.1986	0.1832	-0.219	0.0727	0.07754	0.07328	0.2804	0.3327	-0.3718	0.3779	-0.07923	0.2135	0.6381	0.3928	1.226	0.2786	-0.2508
chr1_121567975	chr1	121567975	0	0.470122	0.224492	19.4949	14	0.3879	0.3498	0.1021	0.0006128	0.00746507	0.4646	1.013	0.646494	0.999932	0.5527	0.1754	0.779	0.1509	-0.6989	0.6116	0.133	0.06375	0.1983	0.1277	-0.1527	0.1011	0.01912	0.0894	0.08807	0.05865	0.2438	0.1692	-0.2125	0.06886	-0.09072	0.08553	0.2892	0.327	-0.1636	0.3575	-0.0194	0.1892	0.4852	0.3675	1.287	0.2833	-0.1713
chr1_121574025	chr1	121574025	1	0.525164	0.31833	23.1729	1	0.37585	1.374	0.1921	8.572e-13	3.10422e-06	-0.599	2.211	0.786454	0.999932	0.9671	0.04286	5.254	0.8649	-1.306	1.596	-0.01589	0.08267	0.0974	0.2378	-0.2562	0.1662	0.09088	0.1448	-0.04753	0.1179	0.5715	0.3111	-0.0166	0.1278	0.1609	0.1228	-0.07202	0.5811	-0.8791	0.5791	0.04717	0.302	1.567	0.7075	0.3764	0.4963	-0.4594
chr1_121588148	chr1	121588148	0	0.889723	0.220659	12.4102	28	0.423221	-0.748	0.3177	0.01855	0.0974477	-2.231	2.964	0.451631	0.999932	0.9616	0.0542	7.154	1.24	6.129	1.978	-0.05203	0.1489	-0.6587	0.3577	-0.05491	0.2308	-0.2297	0.2126	0.3161	0.1617	-0.741	0.4852	-0.07267	0.181	0.09981	0.1604	-0.9714	0.8701	0.4861	0.8917	-0.1998	0.4832	1.084	1.176	1.954	0.8466	-0.031
chr1_121590552	chr1	121590552	0	0.485775	0.350043	5.05424	44	0.386454	0.682	0.1621	2.589e-05	0.000621961	0.2645	1.379	0.847894	0.999932	0.374	0.2472	0.9508	0.2936	-0.7855	0.6535	-0.1183	0.1007	-0.03886	0.205	-0.05603	0.1545	-0.006482	0.1382	0.01193	0.09709	0.3355	0.2806	-0.1249	0.1068	-0.07624	0.08909	-0.2054	0.4248	-0.04806	0.4262	0.1727	0.2581	0.1434	0.5465	1.357	0.5838	0.1388
chr1_121590562	chr1	121590562	0	0.468157	0.336423	5.07797	45	0.386	0.6771	0.1495	5.939e-06	0.000221707	-0.01528	1.348	0.990956	0.999932	0.5137	0.2715	0.9286	0.3027	-0.5948	0.7188	-0.1281	0.1049	-0.1692	0.216	-0.03589	0.1512	-0.1327	0.1389	-0.06864	0.09112	0.08498	0.2621	-0.08292	0.1044	-0.172	0.09143	-0.2532	0.3873	0.2553	0.3906	0.02572	0.2622	0.4264	0.5233	0.5177	0.5459	-0.1115
chr1_121598227	chr1	121598227	1	0.790835	0.263835	16.4475	8	0.391986	-1.341	0.2385	1.864e-08	3.10422e-06	-3.31	2.542	0.192874	0.999932	0.8641	0.05959	6.407	1.025	5.126	1.789	-0.09514	0.13	0.6546	0.3035	0.02369	0.2235	0.0593	0.2021	0.1102	0.1489	0.5335	0.43	-0.05482	0.1513	-0.2096	0.1901	-0.2135	0.7325	-1.087	0.7514	-1.141	0.3839	-1.812	0.8941	-0.6949	0.6315	-0.6273
chr1_121598744	chr1	121598744	1	0.804158	0.230224	9.66441	18	0.386282	-1.22	0.1905	1.511e-10	3.10422e-06	-1.717	1.883	0.361851	0.999932	0.7585	0.1208	2.876	0.6212	3.203	1.213	-0.006382	0.118	-0.2793	0.2617	0.1439	0.2231	-0.02678	0.1619	-0.004265	0.1124	-0.3277	0.3203	-0.1318	0.1288	-0.03955	0.1741	1.255	0.6178	0.9178	0.6601	0.546	0.382	0.9334	0.8201	-0.04434	0.5436	0.1871
chr1_121598774	chr1	121598774	1	0.891794	0.201914	9.67797	17	0.388489	-0.8632	0.3362	0.01023	0.0642661	1.659	2.829	0.557589	0.999932	0.8221	0.1315	7.087	1.389	3.914	1.91	-0.05758	0.1538	-0.03728	0.3722	-0.1873	0.2911	-0.1876	0.2398	-0.28	0.1779	-0.3448	0.4471	0.5181	0.1827	-0.029	0.1966	0.547	0.946	-1.493	0.902	0.1532	0.4708	-1.31	1.107	-0.6533	0.7745	0.5218
chr1_121598875	chr1	121598875	1	0.85534	0.2591	7.60339	20	0.383636	-1.183	0.3079	0.0001214	0.00209693	-7.584	3.009	0.0117209	0.999932	0.6664	0.2121	5.977	1.487	6.759	1.805	0.3657	0.2086	0.5902	0.3888	0.5853	0.3029	0.07971	0.266	0.255	0.1827	-0.1103	0.5332	-0.005685	0.1913	-0.008167	0.2721	2.024	1.09	-0.3035	0.8584	0.06417	0.53	-0.7942	1.072	-0.0773	0.8752	-0.3231
chr1_121599208	chr1	121599208	1	0.81444	0.27765	6.91864	28	0.402622	-1.153	0.2762	3.012e-05	0.000670552	-1.155	2.505	0.644743	0.999932	0.8698	0.1088	5.151	1.01	3.564	1.715	-0.1461	0.1479	0.4698	0.3248	-0.1447	0.2512	-0.009397	0.2294	0.1448	0.1511	0.6311	0.4688	0.03592	0.2042	0.3451	0.1977	1.736	0.8696	0.1154	0.8635	0.2308	0.4397	0.8986	0.9261	-0.478	1.043	0.3158
chr1_121662739	chr1	121662739	0	0.14811	0.122698	21.0678	25	0.403704	-0.2512	0.08301	0.002482	0.0220993	1.014	0.7776	0.192229	0.999932	0.4574	0.2529	0.3486	0.1006	-2.124	0.443	-0.02472	0.05963	-0.108	0.1055	-0.08571	0.08456	-0.00791	0.08802	-0.04499	0.05862	0.1384	0.1485	-0.1885	0.1099	0.0431	0.0587	0.2634	0.2605	-0.05678	0.271	0.01105	0.1514	0.5787	0.3087	-5.613	2.067	0.3362
chr1_121675645	chr1	121675645	0	0.157391	0.213897	6.80339	23	0.386029	0.4294	0.1591	0.006949	0.0483695	-3.916	1.801	0.029679	0.999932	0.4678	0.2539	1.501	0.4079	-0.3558	0.8872	0.04532	0.133	-0.2079	0.2536	0.04559	0.2114	-0.1823	0.1671	0.005798	0.1185	-0.4929	0.2917	0.0787	0.1095	-0.0577	0.1207	-0.8873	0.5518	0.2051	0.6247	-0.4862	0.3236	0.253	0.6142	-0.3714	0.4698	0.4278
chr1_121698219	chr1	121698219	1	0.577227	0.347144	12.0508	23	0.332721	1.932	0.2339	1.419e-16	3.10422e-06	-4.583	2.57	0.0745426	0.999932	0.979	0.03242	6.227	0.9488	1.267	1.78	-0.02338	0.1145	0.2326	0.2766	0.1764	0.2346	0.2051	0.199	0.003757	0.1457	-0.07979	0.3513	-0.1475	0.1453	-0.2167	0.153	-0.4023	0.6405	0.7236	0.606	-0.5283	0.3653	0.1463	0.86	-0.02366	0.8046	-0.5784
chr1_121703504	chr1	121703504	0	0.256303	0.338375	6.09492	30	0.309434	-0.7689	0.2878	0.007549	0.0515153	-1	2.535	0.693229	0.999932	0.4416	0.2163	3.64	1.116	0.11	1.416	-0.06937	0.1731	-0.3069	0.3651	-0.491	0.3046	0.3112	0.2349	0.04441	0.1684	0.0662	0.4383	0.1874	0.2092	0.07721	0.1863	-0.5509	0.7471	0.3047	0.789	-1.781	0.5138	-1.263	0.8789	3.287	0.9813	-0.5077
chr1_121716353	chr1	121716353	1	0.888185	0.203707	11.3695	10	0.312281	-1.542	0.3349	4.114e-06	0.000153204	7.52	2.973	0.0114247	0.999932	0.8472	0.06705	6.154	1.103	0.5594	1.785	0.2618	0.1976	0.8521	0.4446	-0.5459	0.2581	0.3516	0.2278	0.1681	0.1839	0.2953	0.4924	0.2408	0.1752	-0.05447	0.1775	0.7556	0.9003	-0.6146	0.9327	0.5972	0.5047	0.385	0.9639	0.6092	0.7121	1.563
chr1_121727292	chr1	121727292	0	0.885784	0.149558	12.4136	9	0.312937	0.4815	0.1408	0.0006247	0.00757173	-3.255	1.163	0.00512935	0.999932	0.674	0.2055	0.6739	0.1971	3.244	0.6722	-0.131	0.07706	-0.1175	0.1667	0.1713	0.1255	0.1271	0.1147	0.05422	0.09517	-0.1604	0.2286	0.1041	0.1477	-0.1831	0.1201	0.07619	0.4435	-0.1048	0.4696	0.08665	0.2626	-0.1037	0.5429	0.1094	0.4532	0.1034
chr1_121744820	chr1	121744820	1	0.446459	0.351474	17.939	8	0.325784	-2.089	0.2089	1.542e-23	3.10422e-06	0.3269	2.462	0.894369	0.999932	0.842	0.06529	5.399	0.781	0.5583	1.756	-0.2101	0.1268	0.2287	0.2906	-0.08344	0.2089	0.0201	0.1739	-0.02052	0.1362	0.2016	0.3516	-0.1771	0.1646	0.1577	0.1511	-0.1111	0.7161	0.2122	0.6438	-0.1376	0.3764	-0.9966	0.8543	0.4191	0.5958	-0.5509
chr1_121836913	chr1	121836913	1	0.448526	0.329701	24.1017	2	0.329352	2.406	0.224	6.456e-27	3.10422e-06	-1.497	2.242	0.50432	0.999932	0.8677	0.05002	5.249	0.6652	-1.523	1.609	0.08023	0.1105	0.3078	0.2496	-0.1516	0.186	-0.04079	0.1663	0.0392	0.1213	0.02741	0.3434	0.1245	0.1384	-0.07687	0.1389	-0.5824	0.6414	-0.09699	0.6254	0.1299	0.3472	0.8718	0.7436	0.1331	0.5476	-0.3524
chr1_121928428	chr1	121928428	0	0.564317	0.220107	11.9288	19	0.382246	-0.2431	0.08214	0.003082	0.0261745	1.493	0.7996	0.061876	0.999932	0.4691	0.2529	0.3857	0.09994	-0.1793	0.4439	-0.03616	0.06207	0.004044	0.1195	0.1887	0.09287	-0.123	0.07917	0.006385	0.06007	0.1373	0.1373	0.01975	0.0858	-0.01182	0.05982	0.09018	0.2607	0.2767	0.3084	0.08584	0.1686	-0.1605	0.3283	0.2376	0.3384	0.1232
chr1_121928444	chr1	121928444	0	0.511245	0.259212	9.1322	17	0.381295	-0.25	0.08383	0.002857	0.0246871	1.47	0.8074	0.0686587	0.999932	0.5468	0.2604	0.3227	0.1201	-0.6075	0.4691	-0.0707	0.06316	0.3188	0.1263	0.03743	0.09511	-0.2187	0.08546	-0.003357	0.05981	0.183	0.157	0.1718	0.08973	-0.1632	0.08321	0.3183	0.2808	-0.04629	0.3012	0.2279	0.1961	-0.4246	0.3393	-0.7576	0.3321	0.1765
chr1_121947002	chr1	121947002	0	0.484451	0.367585	8.86102	26	0.388476	1.867	0.2218	3.756e-17	3.10422e-06	-0.8878	2.457	0.717849	0.999932	0.7897	0.09975	5.487	0.9429	-0.665	1.664	-0.09877	0.143	0.4944	0.307	0.1183	0.2387	-0.009018	0.2089	0.1152	0.1541	-0.6268	0.4229	0.3132	0.1998	-0.2896	0.1812	-1.344	0.7619	-1.382	0.7371	-0.2177	0.4044	-2.143	0.8905	-1.241	0.9621	0.3776
chr1_121947013	chr1	121947013	0	0.837929	0.252829	6.14915	58	0.42616	-0.9441	0.2142	1.046e-05	0.000323285	2.705	2.224	0.223879	0.999932	0.885	0.1375	4.063	1.098	1.273	1.556	-0.0007874	0.1564	0.5612	0.3275	0.3857	0.2465	-0.2495	0.2193	0.1729	0.1431	0.268	0.4527	-0.02535	0.2918	-0.2643	0.167	0.5515	0.7236	0.2185	0.7564	0.2922	0.409	0.5476	1.074	0.76	1.359	0.0895
chr1_121953053	chr1	121953053	1	0.426087	0.34138	19.461	5	0.384483	1.653	0.2004	1.583e-16	3.10422e-06	-0.1213	2.722	0.964456	0.999932	0.9821	0.02709	6.523	0.9553	-1.189	1.867	-0.1039	0.09157	-0.3062	0.2905	0.2301	0.1641	0.05613	0.1566	-0.1403	0.1325	-0.07635	0.3386	-0.1671	0.142	-0.2568	0.1536	-0.8646	0.6634	-0.3728	0.6583	-0.1668	0.3505	-0.9419	0.8728	-0.5917	0.5064	0.0895
chr1_12195616	chr1	12195616	1	0.834184	0.228387	19.5966	16	0.514337	-1.126	0.2132	1.289e-07	8.56683e-06	2.909	2.337	0.213221	0.999932	0.9889	0.01022	5.168	0.7155	2.897	1.668	-0.1298	0.1007	0.09666	0.2456	-0.06603	0.1758	0.1025	0.1683	0.3494	0.1405	0.07709	0.3663	-0.431	0.2286	-0.07629	0.1805	1.474	0.645	1.522	0.5951	-0.3624	0.3367	-0.3266	0.8051	3.844	1.378	-0.3044
chr1_121956357	chr1	121956357	1	0.607069	0.346988	10.5729	8	0.378049	1.674	0.193	4.054e-18	3.10422e-06	-0.7315	2.137	0.732123	0.999932	0.7677	0.1196	3.618	0.7366	-0.01589	1.379	-0.05611	0.1154	-0.02639	0.2617	0.03309	0.193	0.2544	0.1657	0.07306	0.1243	0.1869	0.3249	0.08903	0.1302	-0.2014	0.1301	-0.5457	0.566	-0.7536	0.6346	0.4471	0.3308	-0.5816	0.7395	-0.4521	0.5295	0.2108
chr1_12196152	chr1	12196152	1	0.675495	0.285909	8.35593	24	0.52583	0.4395	0.1539	0.004293	0.0338171	2.225	1.324	0.0928574	0.999932	0.3659	0.1891	1.333	0.2961	-1.084	0.7243	-0.1468	0.1016	0.2317	0.2107	-0.06049	0.1571	-0.2038	0.1328	-0.176	0.09143	0.3179	0.2688	-0.1228	0.1053	-0.09813	0.0957	0.9486	0.4332	0.06372	0.4446	0.2243	0.2578	-0.05752	0.5269	0.7548	0.482	0.516
chr1_121975328	chr1	121975328	0	0.88489	0.188801	6.29492	40	0.380392	0.4169	0.1756	0.0176	0.0938517	-0.559	1.874	0.76548	0.999932	0.3641	0.2636	1.078	0.3067	1.98	0.8922	-0.03026	0.1155	0.771	0.2229	0.1257	0.2298	-0.05616	0.199	-0.1384	0.1087	0.02873	0.2998	0.04631	0.1511	-1.032	0.3253	-0.1578	0.6555	-0.7741	0.5434	0.06649	0.3676	-0.9012	0.7321	-0.8157	0.727	0.5487
chr1_121986748	chr1	121986748	0	0.47623	0.265521	9.35254	6	0.368512	0.2408	0.08971	0.007263	0.0500009	0.1468	0.8482	0.862595	0.999932	0.2905	0.2093	0.4325	0.1062	-0.5924	0.4408	-0.003906	0.07003	-0.06676	0.1443	0.1831	0.1163	-0.1457	0.08566	-0.05928	0.06724	0.1562	0.1685	0.07047	0.0646	0.1189	0.07311	0.476	0.3382	0.1356	0.3245	0.2067	0.1968	-0.2999	0.3849	-0.05258	0.2673	0.3887
chr1_122021216	chr1	122021216	1	0.863485	0.234274	7.80678	35	0.359615	0.9471	0.3428	0.005731	0.0419952	1.708	4.239	0.687003	0.999932	0.9882	0.01303	11.63	1.919	1.367	2.753	-0.0287	0.2012	-0.734	0.4207	0.3238	0.3786	-0.2079	0.2568	0.05074	0.2161	0.6894	0.6523	-0.02059	0.2083	0.02606	0.2218	-0.5351	0.9729	0.7424	0.847	1.285	0.562	2.596	1.21	1.864	0.7889	0.2815
chr1_12204160	chr1	12204160	1	0.812043	0.290974	5.87119	49	0.520325	0.7475	0.2755	0.006671	0.0469343	-0.7098	3.075	0.817447	0.999932	0.8791	0.09881	7.556	1.566	1.574	2.022	0.2211	0.2071	-0.1122	0.3913	-0.01016	0.3081	0.1267	0.2694	0.05314	0.2056	-0.6039	0.5661	0.2349	0.2434	0.08214	0.2107	1.322	0.9787	0.4897	1.088	0.6574	0.5302	0.2776	1.121	1.396	1.009	0.6383
chr1_122087716	chr1	122087716	1	0.71564	0.307129	7.69492	29	0.43609	1.321	0.2184	1.488e-09	3.10422e-06	0.5014	2.362	0.83189	0.999932	0.8424	0.0882	4.822	1.112	0.562	1.563	0.03235	0.147	0.003194	0.2893	-0.185	0.2253	0.2542	0.2011	-0.1366	0.1536	0.2255	0.3631	-0.1454	0.2091	-0.00411	0.1681	0.3093	0.7229	-0.2357	0.766	-0.6578	0.4201	0.3542	0.88	2.738	1.247	-1.022
chr1_12209387	chr1	12209387	1	0.559145	0.314034	22.2949	14	0.505338	1.491	0.1916	6.973e-15	3.10422e-06	0.7945	2.009	0.692496	0.999932	0.871	0.09308	4.161	0.6514	-1.976	1.413	0.0501	0.1042	0.09499	0.2248	-0.02455	0.17	0.2095	0.1481	-0.1126	0.1111	0.1408	0.2949	-0.4409	0.132	-0.06479	0.1129	0.4682	0.5468	-0.5819	0.606	-0.4687	0.3156	0.0877	0.7018	1.981	0.7142	-0.1222
chr1_122159545	chr1	122159545	1	0.857516	0.247832	7.30847	22	0.412088	-1.12	0.2541	1.055e-05	0.000323285	-0.3213	2.149	0.88115	0.999932	0.6151	0.1932	4.108	0.947	3.268	1.42	0.3698	0.1634	0.4806	0.3238	-0.1526	0.2492	-0.2853	0.2389	0.3526	0.1709	0.3207	0.4789	-0.2513	0.204	-0.1309	0.1719	1.803	0.7575	2.11	1.028	0.3477	0.4831	0.5786	0.9239	-0.9285	0.8483	0.6492
chr1_12217863	chr1	12217863	0	0.785656	0.178832	15.061	18	0.50722	-0.2235	0.09505	0.0187	0.0980292	0.7754	0.8875	0.382287	0.999932	0.4645	0.2532	0.4769	0.1201	0.9864	0.5009	-0.1777	0.06064	0.003287	0.1292	-0.009142	0.1063	-0.03572	0.08085	0.0009222	0.06016	0.3245	0.1764	-0.03859	0.0872	-0.04775	0.06139	0.5161	0.3008	0.3321	0.3039	0.312	0.1706	0.6177	0.3718	0.5235	0.4715	0.2257
chr1_122187023	chr1	122187023	1	0.794671	0.220837	7.37966	22	0.452381	0.344	0.1362	0.01153	0.0699963	-0.7124	1.224	0.560549	0.999932	0.518	0.2753	0.7483	0.2653	1.365	0.6657	-0.09735	0.08445	0.1535	0.1936	0.2587	0.131	-0.009686	0.1303	-0.1101	0.07963	-0.1844	0.2133	-0.185	0.1165	-0.1251	0.0949	-0.1301	0.4153	0.2471	0.4301	-0.08007	0.2797	-0.534	0.5268	0.3208	0.6355	-0.06733
chr1_122220694	chr1	122220694	0	0.179826	0.296783	6.07119	45	0.454	-0.8787	0.2173	5.253e-05	0.00107577	0.9514	1.809	0.59894	0.999932	0.6559	0.2766	1.249	0.4581	-2.192	0.993	-0.2128	0.1344	0.267	0.2691	0.05535	0.2452	0.1796	0.1511	0.1331	0.1348	0.2594	0.3155	-0.0258	0.1053	0.1424	0.1995	2.586	0.8861	3.243	0.5893	-0.2879	0.4367	0.3969	0.6702	0.8415	0.5609	1.337
chr1_122243082	chr1	122243082	1	0.336429	0.302198	7.10508	37	0.432171	0.8499	0.1881	6.234e-06	0.000229979	2.365	1.891	0.211058	0.999932	0.8472	0.1143	2.593	0.5213	-2.756	1.3	-0.03615	0.1118	0.005905	0.2292	-0.03785	0.177	-0.1368	0.1664	-0.07865	0.1076	-0.1901	0.2985	-0.1177	0.1915	-0.04366	0.1164	0.9129	0.584	-0.9537	0.6822	0.05285	0.37	0.5258	0.6422	0.4292	1.054	0.4814
chr1_122244265	chr1	122244265	1	0.728511	0.276952	22.4475	12	0.427562	1.371	0.2051	2.273e-11	3.10422e-06	-3.011	2.356	0.201245	0.999932	0.9292	0.05051	5.281	0.7925	1.458	1.61	-0.08644	0.09335	-0.2904	0.2591	0.1383	0.1881	0.09383	0.1713	-0.06522	0.119	-0.5661	0.323	0.2024	0.15	0.1606	0.1406	0.6791	0.6167	-0.04048	0.5611	0.5318	0.3292	0.1098	0.7702	0.0956	0.6399	0.9177
chr1_12225322	chr1	12225322	0	0.733041	0.219696	11.0034	23	0.452206	-0.2658	0.104	0.01062	0.0660309	-0.9509	0.8291	0.25142	0.999932	0.2135	0.156	0.4832	0.09935	1.782	0.4421	-0.1632	0.06636	0.1153	0.1479	-0.06925	0.1092	-0.03436	0.09955	-0.07624	0.06702	-0.143	0.1835	-0.1804	0.1036	-0.06474	0.06279	-0.1931	0.3311	0.3164	0.3377	-0.08387	0.1936	0.2246	0.3852	0.05707	0.6013	-0.6575
chr1_122255443	chr1	122255443	0	0.573937	0.231337	14.2068	4	0.419244	0.2326	0.08761	0.007931	0.0534242	0.6378	0.8368	0.445947	0.999932	0.3876	0.2031	0.4317	0.1086	-0.2412	0.4271	0.1668	0.05879	-0.004906	0.1245	0.1481	0.0876	-0.01688	0.08354	0.002767	0.05751	-0.05174	0.1468	0.0543	0.06095	-0.03175	0.05693	0.04598	0.2516	0.3902	0.2749	0.1736	0.1632	0.1623	0.332	-0.1848	0.2571	0.3183
chr1_122255473	chr1	122255473	0	0.598953	0.169308	31.7356	1	0.418367	0.2096	0.06144	0.0006452	0.00774431	-0.08973	0.5405	0.868147	0.999932	0.2721	0.1733	0.2454	0.05377	0.09385	0.289	-0.03668	0.04284	0.1535	0.09208	0.03751	0.06776	-0.02061	0.05641	-0.0233	0.03879	-0.2439	0.1128	-0.02179	0.04475	-0.06469	0.04101	0.1291	0.1945	0.1353	0.207	0.1283	0.1096	0.139	0.2294	0.2026	0.1957	0.1066
chr1_122255481	chr1	122255481	0	0.515209	0.183717	31.8373	1	0.418367	0.2866	0.06945	3.666e-05	0.000818613	-0.2188	0.6521	0.737224	0.999932	0.5183	0.1794	0.3424	0.06688	-0.1532	0.3817	0.08305	0.04104	0.1014	0.08933	0.06903	0.06995	-0.06589	0.05924	-0.05972	0.04418	-0.3428	0.1131	-0.03786	0.04776	-0.07548	0.04304	0.1988	0.2093	0.1544	0.2098	0.002236	0.122	0.2032	0.2536	0.04528	0.2042	0.02591
chr1_122255494	chr1	122255494	0	0.649908	0.16972	31.8136	1	0.418367	0.2517	0.07099	0.0003929	0.00524137	-0.4707	0.6697	0.482148	0.999932	0.3363	0.1746	0.3626	0.06439	0.5923	0.353	0.04032	0.04773	0.07154	0.09832	-0.008365	0.07908	-0.02773	0.06403	-0.03466	0.04553	-0.1388	0.1227	0.02026	0.05371	-0.07288	0.04804	0.1261	0.233	0.3026	0.2326	0.0264	0.1351	0.2303	0.2762	-0.1724	0.2131	0.05854
chr1_122255531	chr1	122255531	0	0.5789	0.17784	31.2136	1	0.418367	0.3511	0.05733	9.165e-10	3.10422e-06	0.3923	0.6356	0.537095	0.999932	0.7492	0.1794	0.2532	0.05795	-0.1394	0.3925	0.02417	0.03792	-0.01074	0.08417	0.0664	0.06307	-0.01518	0.05651	-0.1002	0.03758	-0.06146	0.1026	0.02937	0.0409	-0.09209	0.03784	0.03071	0.1725	0.1978	0.1743	-0.02956	0.1041	0.1608	0.2017	-0.4307	0.173	0.1378
chr1_122255564	chr1	122255564	0	0.741735	0.148965	38.9153	10	0.426316	0.149	0.0447	0.0008599	0.00976422	-0.5838	0.4367	0.181273	0.999932	0.42	0.2466	0.09049	0.0276	1.05	0.2353	-0.07344	0.03273	0.1318	0.06369	0.04087	0.05054	0.03245	0.04352	-0.05586	0.03067	-0.152	0.08686	0.09479	0.05054	-0.003267	0.02851	-0.2722	0.142	0.7427	0.1651	0.1082	0.09412	0.1556	0.1684	0.2469	0.2952	0.01206
chr1_122255576	chr1	122255576	1	0.391002	0.16384	24.2441	14	0.428826	0.1724	0.05355	0.001288	0.0133043	-0.175	0.5221	0.737486	0.999932	0.7502	0.191	0.1684	0.04466	-0.5646	0.3291	0.08138	0.03882	0.0005004	0.07571	0.1255	0.05823	-0.04744	0.05361	0.02967	0.03518	-0.1461	0.09328	0.07732	0.05481	-0.1244	0.03283	-0.3688	0.1779	0.1057	0.1688	0.2417	0.1072	0.1105	0.2056	-0.5688	0.2899	0.1166
chr1_122255581	chr1	122255581	0	0.689939	0.164279	24.1831	14	0.428826	0.3421	0.05604	1.032e-09	3.10422e-06	-0.2003	0.5635	0.722247	0.999932	0.6617	0.2248	0.1743	0.05415	0.5925	0.3259	-0.0943	0.04073	0.08543	0.08194	0.1168	0.06439	-0.0465	0.05674	0.004839	0.03813	-0.02251	0.1061	0.1172	0.05681	-0.0468	0.03683	-0.2118	0.183	-0.05231	0.1869	0.1588	0.1189	0.02901	0.2241	-1.327	0.2972	0.1568
chr1_122255598	chr1	122255598	0	0.471194	0.18196	24.8136	13	0.427305	0.3404	0.05509	6.435e-10	3.10422e-06	-0.5099	0.4928	0.300809	0.999932	0.3408	0.2315	0.15	0.04106	-0.3024	0.2592	-0.07813	0.03757	0.08442	0.07325	0.0703	0.06048	0.007464	0.05355	-0.004114	0.03657	0.07004	0.09613	0.02749	0.05551	-0.03651	0.03489	-0.3002	0.1762	-0.1501	0.1792	-0.01509	0.1089	0.01771	0.2025	0.7339	0.3152	-0.001264
chr1_122308381	chr1	122308381	0	0.823824	0.277441	7.13898	22	0.384615	-0.6719	0.2334	0.003987	0.0319715	2.197	2.41	0.36197	0.999932	0.6094	0.2078	3.277	1.125	-0.1248	1.325	0.1786	0.1511	-0.1399	0.3534	0.2135	0.238	-0.1926	0.1943	0.09079	0.1695	0.3652	0.4041	-0.1997	0.1476	0.1873	0.1378	2.893	0.714	1.505	0.7073	4.021	0.4731	5.975	1.558	0.6754	0.6283	0.7378
chr1_12236255	chr1	12236255	0	0.111177	0.0990572	26.2271	29	0.430451	0.2645	0.09921	0.00767	0.0521292	0.1929	0.8448	0.819383	0.999932	0.7024	0.1944	0.4841	0.1123	-2.731	0.5388	0.02045	0.05993	-0.1629	0.1166	0.1361	0.09288	-0.04515	0.09459	0.05845	0.05749	0.111	0.1682	0.05708	0.1118	0.06351	0.06453	0.8752	0.3039	0.07418	0.2994	0.24	0.1584	0.556	0.352	-8.404	5.136	0.1172
chr1_12236302	chr1	12236302	0	0.439825	0.149184	27.2847	29	0.430451	0.2054	0.05917	0.000517	0.00651395	-0.7036	0.5418	0.19407	0.999932	0.4788	0.2333	0.2123	0.05096	-0.1833	0.324	0.09431	0.04209	-0.1066	0.07997	0.06959	0.06455	0.008104	0.05657	0.06297	0.04035	-0.05828	0.1049	-0.008875	0.07837	-0.03707	0.04014	0.2118	0.1835	0.2188	0.1834	0.2001	0.1066	0.2985	0.2343	-2.702	1.516	0.05518
chr1_122384493	chr1	122384493	0	0.228384	0.274055	7.67119	30	0.654717	0.3791	0.1605	0.0182	0.0961739	-2.2	1.437	0.125777	0.999932	0.3555	0.2305	1.408	0.3027	-1.218	0.7408	0.2783	0.1042	0.1432	0.2215	0.06374	0.1909	0.2053	0.1473	-0.02493	0.1	-0.4948	0.3048	0.04494	0.1046	-0.1011	0.1296	0.1357	0.5517	-0.5874	0.5547	-0.1094	0.308	0.3098	0.6086	-0.1513	0.4422	0.3144
chr1_122384511	chr1	122384511	0	0.214076	0.277598	7.63729	30	0.65283	0.5815	0.1892	0.002118	0.0195486	-0.7952	1.575	0.613637	0.999932	0.2677	0.1873	1.339	0.3377	-1.987	0.807	0.4036	0.1063	-0.06875	0.2509	-0.05344	0.1873	0.2673	0.1455	0.024	0.1119	-0.623	0.3448	0.1361	0.1031	-0.1985	0.1204	-0.3406	0.5237	-0.2975	0.5707	-0.105	0.2864	0.1309	0.5888	-0.2156	0.4128	0.05488
chr1_122384546	chr1	122384546	0	0.190334	0.25515	6.33898	35	0.651923	0.5077	0.1321	0.0001213	0.00209549	-2.169	1.32	0.100345	0.999932	0.5954	0.2692	0.7994	0.2791	-1.47	0.7217	0.268	0.09205	-0.004917	0.2246	0.00839	0.1536	0.03682	0.1321	-0.1109	0.09143	-0.6483	0.2461	0.1899	0.0976	-0.04239	0.1244	-0.3395	0.4131	-0.0245	0.432	-0.0709	0.2399	0.1244	0.4724	-1.118	0.4485	-0.005564
chr1_122387719	chr1	122387719	1	0.832905	0.284838	5.54237	41	0.629921	1.059	0.2746	0.0001141	0.00198846	8.27	3.101	0.00765586	0.999932	0.7947	0.1338	5.442	1.347	-2.208	1.769	-0.0946	0.1665	-0.8797	0.3758	0.3505	0.2859	0.1864	0.2447	0.08628	0.1721	0.6317	0.4644	-0.5747	0.1893	-0.1192	0.1865	0.579	0.8235	1.157	0.7923	0.9705	0.52	1.736	1.107	2.791	0.8355	0.8054
chr1_122435837	chr1	122435837	0	0.884991	0.237849	5.90508	41	0.673228	-1.256	0.2464	3.428e-07	2.20275e-05	0.01013	2.666	0.996968	0.999965	0.3217	0.189	4.107	0.9152	5.223	1.443	-0.6434	0.187	0.04042	0.4771	0.1272	0.3982	-0.09334	0.2763	0.1245	0.2048	-0.05341	0.5448	0.005966	0.1793	-1.337	0.3758	-0.2388	1.068	3.343	1.525	0.1649	0.5689	-2.353	1.107	-0.02348	0.8832	-0.5485
chr1_1224930	chr1	1224930	1	0.833033	0.153867	28.861	19	0.199275	-0.5577	0.1077	2.254e-07	1.13709e-05	1.6	0.9171	0.0810493	0.999932	0.4835	0.1902	0.7559	0.1699	1.206	0.5621	-0.03693	0.06305	0.1076	0.1402	0.3386	0.09868	-0.07356	0.08875	-0.006451	0.06424	0.2681	0.1956	-0.01836	0.1157	-0.0985	0.06446	-0.1114	0.3227	-0.3225	0.3247	0.1863	0.1913	-0.1088	0.3963	0.5689	0.5942	0.4267
chr1_122504364	chr1	122504364	1	0.866332	0.218848	5.00339	26	0.620818	-0.5508	0.1866	0.003156	0.0266906	0.8904	1.579	0.572821	0.999932	0.4926	0.2692	0.8777	0.4498	1.699	0.7772	-0.1362	0.1046	0.717	0.2373	-0.2928	0.21	-0.07185	0.1632	0.04765	0.1142	0.2946	0.2566	-0.3879	0.1022	-0.008917	0.1734	1.742	0.5645	0.4853	0.5892	0.4377	0.3245	0.4432	0.6021	1.405	0.5516	0.2689
chr1_122504867	chr1	122504867	1	0.771454	0.303153	6.08136	28	0.627341	0.8354	0.3459	0.01574	0.0870058	2.618	3.196	0.412701	0.999932	0.8684	0.13	8.017	1.571	0.8475	2.035	-0.1846	0.1596	-0.4789	0.3653	-0.1228	0.3003	-0.3858	0.2797	-0.02742	0.1681	0.4684	0.501	-0.08669	0.2114	-0.2845	0.1926	-1.498	0.9311	0.02131	0.9109	-0.4511	0.5879	-1.21	1.042	0.2825	0.9983	-0.275
chr1_122504874	chr1	122504874	1	0.755254	0.262481	5.64746	60	0.597872	-0.9699	0.2598	0.0001891	0.0029654	0.9885	2.136	0.643521	0.999932	0.7723	0.1933	2.984	0.6698	1.879	1.274	-0.1209	0.1362	-0.5047	0.2925	-0.1497	0.2347	-0.1318	0.1789	-0.08603	0.1252	0.6029	0.401	-0.3132	0.1545	0.1012	0.1292	0.4917	0.6666	0.5306	0.6748	0.35	0.3803	1.207	0.7001	3.062	0.8107	-0.3116
chr1_122569797	chr1	122569797	1	0.277459	0.296878	17.078	37	0.453488	0.8685	0.2762	0.001661	0.0160947	-0.3642	3.118	0.907014	0.999932	0.9112	0.05145	9.626	2.113	-2.041	2.227	-0.09837	0.1511	-0.6563	0.3516	-0.05961	0.2423	0.07417	0.2669	-0.3689	0.183	-0.3582	0.4999	-0.08516	0.3313	0.008168	0.1911	-1.503	1	-0.09828	0.9295	0.167	0.4566	0.2712	1.032	-21.66	8.144	0.6557
chr1_1226874	chr1	1226874	1	0.144529	0.255303	8.0678	36	0.208494	3.005	0.2763	1.479e-27	3.10422e-06	3.788	2.222	0.0882372	0.999932	0.6128	0.2324	3.472	1.133	-6.202	1.45	0.1894	0.1745	0.1121	0.3624	-0.0602	0.2466	0.5207	0.2268	-0.23	0.17	-0.5662	0.4985	-0.243	0.5477	0.02856	0.26	-0.7425	1.079	0.2176	1.003	-0.5242	0.446	-1.807	1.38	9.833	5.128	0.1095
chr1_122698965	chr1	122698965	0	0.154014	0.192095	8.41356	28	0.247191	-0.3919	0.1592	0.01384	0.0795076	-1.613	1.438	0.261991	0.999932	0.6011	0.2638	0.5982	0.2041	-0.9892	0.6951	0.1252	0.08745	-0.1984	0.1769	0.249	0.1284	-0.1014	0.1222	0.05745	0.08087	-0.3995	0.2474	0.07705	0.1374	0.1508	0.09804	-0.4692	0.3741	-0.1808	0.4749	0.1239	0.2486	-0.0132	0.4753	1.175	0.6245	0.2674
chr1_123030702	chr1	123030702	1	0.696385	0.329499	5.90169	73	0.328829	1.66	0.2847	5.558e-09	3.10422e-06	-1.537	2.482	0.535746	0.999932	0.726	0.2043	3.811	1.026	0.2136	1.544	-0.4182	0.1699	-0.3046	0.3141	-0.2844	0.2456	0.06995	0.222	-0.3242	0.1622	0.2523	0.4557	-0.3429	0.1856	0.4186	0.1444	2.132	0.7962	-0.03672	0.885	-0.2007	0.4811	1.748	0.9147	0.8623	0.7071	0.2194
chr1_123030706	chr1	123030706	1	0.770655	0.289919	6.31186	36	0.305019	-0.9608	0.2439	8.138e-05	0.0015243	2.68	2.184	0.219783	0.999932	0.7868	0.1728	2.67	0.8286	1.104	1.233	-0.149	0.1351	-0.0943	0.2696	-0.4878	0.1895	-0.1129	0.1958	0.09497	0.1279	0.2644	0.3854	0.002465	0.1288	-0.007	0.1294	0.7257	0.597	0.5171	0.6767	-0.01233	0.3887	-0.1602	0.7063	0.9141	0.6183	0.2648
chr1_123036367	chr1	123036367	0	0.146007	0.185355	37.8847	0	0.281356	2.073	0.1472	5.12e-45	3.10422e-06	-0.6212	1.351	0.645654	0.999932	0.4605	0.2339	1.315	0.2703	-3.441	0.7544	-0.2756	0.088	-0.04662	0.1713	0.1245	0.1291	-0.1059	0.1026	-0.1414	0.08676	-0.3301	0.2576	0.01408	0.09406	0.04508	0.1068	-0.9729	0.4675	-0.7215	0.4208	0.01553	0.2432	0.5183	0.4931	-0.2824	0.4013	0.1432
chr1_123036381	chr1	123036381	0	0.234736	0.244032	37.7695	0	0.281356	1.796	0.1327	8.976e-42	3.10422e-06	-1.206	1.226	0.32527	0.999932	0.5993	0.1762	1.108	0.2187	-2.078	0.7101	-0.1691	0.07709	0.05502	0.1512	0.07424	0.1089	0.0002981	0.09029	-0.06934	0.07301	-0.3325	0.1853	0.1277	0.07691	-0.1544	0.0753	-0.5438	0.3771	-0.2894	0.3615	0.09394	0.2108	0.6063	0.4201	-0.3761	0.3344	0.0105
chr1_123036408	chr1	123036408	0	0.257806	0.263163	18.8983	5	0.284483	2.054	0.1401	1.07e-48	3.10422e-06	-1.723	1.144	0.132037	0.999932	0.4868	0.2133	0.971	0.2518	-1.964	0.6506	-0.08003	0.09028	-0.05321	0.1488	0.2938	0.1207	0.02106	0.099	-0.0593	0.0798	-0.6608	0.2343	0.09504	0.0885	-0.101	0.0805	-0.3058	0.3989	0.04648	0.4253	0.3558	0.2137	0.5791	0.4362	-0.5963	0.4021	-0.1921
chr1_123093331	chr1	123093331	0	0.767742	0.143502	19.6814	28	0.256554	-0.2243	0.08957	0.01226	0.0731139	0.6312	0.8199	0.441389	0.999932	0.7266	0.2142	0.3858	0.08519	1.053	0.4792	0.1005	0.0511	-0.2551	0.1039	-0.04006	0.08321	-0.09378	0.07742	0.004133	0.05221	-0.04297	0.1406	0.0914	0.1022	-0.09453	0.05508	-0.2004	0.2365	0.1668	0.2636	0.4221	0.1458	0.03347	0.3111	11.9	4.794	0.02252
chr1_123093334	chr1	123093334	0	0.720502	0.146976	19.6746	28	0.256554	-0.214	0.09074	0.01836	0.096805	0.9644	0.7697	0.210222	0.999932	0.8065	0.1611	0.3225	0.07672	0.7021	0.466	0.01707	0.05101	-0.09737	0.09773	-0.0867	0.0735	-0.03426	0.06956	0.03643	0.04517	0.1043	0.1229	0.148	0.0972	0.01535	0.04987	-0.319	0.2205	-0.174	0.2441	0.2812	0.1361	0.1066	0.2755	6.236	3.333	-0.0667
chr1_123111783	chr1	123111783	0	0.30161	0.295498	14.1288	26	0.315985	0.515	0.1911	0.007046	0.0488562	0.3214	1.784	0.857029	0.999932	0.7374	0.1452	2.413	0.4891	-1.783	1.104	0.217	0.09585	-0.3882	0.2205	-0.3234	0.1804	-0.3068	0.1407	0.1865	0.102	0.01746	0.2707	0.2743	0.1067	0.1861	0.1155	0.2407	0.4868	0.6495	0.5311	1.086	0.2771	0.8919	0.5905	0.4472	0.3906	0.9057
chr1_123111785	chr1	123111785	0	0.304386	0.298035	14.1356	25	0.318519	0.5274	0.2078	0.01113	0.0682608	-0.3957	1.86	0.831528	0.999932	0.7176	0.1245	2.424	0.4232	-1.399	1.112	0.09822	0.09582	-0.2205	0.2394	-0.4946	0.1844	-0.2236	0.1462	0.1699	0.1048	-0.1624	0.2777	0.2621	0.103	0.1886	0.1256	-0.0487	0.5008	0.3152	0.5117	0.9047	0.2965	0.7338	0.62	0.2047	0.4018	0.5868
chr1_123111804	chr1	123111804	0	0.203104	0.285771	14.0881	25	0.318519	1.196	0.2922	4.257e-05	0.000921967	-0.04907	3.007	0.98698	0.999932	0.9713	0.05933	6.452	1.103	-3.494	1.889	0.2222	0.1309	0.1651	0.3231	-0.2963	0.2402	-0.3946	0.1913	0.2744	0.1536	-0.6084	0.3654	0.3088	0.122	0.1821	0.1566	1.425	0.7483	1.858	0.778	1.773	0.4956	2.149	0.8948	0.3748	0.5743	1.903
chr1_123111870	chr1	123111870	1	0.159224	0.254582	10.6271	9	0.342657	1.568	0.328	1.737e-06	8.57416e-05	-5.604	3.315	0.0909328	0.999932	0.8682	0.06603	8.006	1.899	-3.433	2.183	0.08074	0.1712	0.4942	0.4023	-0.1633	0.2829	-0.4113	0.2566	0.2279	0.1695	-0.7612	0.4937	0.5717	0.1963	0.3383	0.211	0.9362	1.02	-0.2578	1.419	2.189	0.6445	2.023	1.134	-0.1796	1.13	0.8459
chr1_123144137	chr1	123144137	1	0.675523	0.299275	5.23051	35	0.371154	0.4014	0.1412	0.004471	0.0348922	-0.1629	1.224	0.894124	0.999932	0.564	0.2583	0.5931	0.2105	0.2532	0.6869	0.08288	0.09434	0.3175	0.1742	-0.09055	0.1372	0.1243	0.121	0.02967	0.08734	0.1998	0.2083	-0.2845	0.1147	-0.1064	0.08064	0.1351	0.3771	-0.1855	0.5729	0.2327	0.2708	0.4401	0.4827	1.023	0.6138	0.1291
chr1_123144143	chr1	123144143	0	0.724674	0.245354	8.11186	36	0.362934	0.3601	0.1208	0.002869	0.0247721	-1.784	1.038	0.0856709	0.999932	0.3026	0.2189	0.4949	0.142	1.596	0.5392	0.01381	0.08307	0.2903	0.1558	0.1329	0.1231	-0.1858	0.1105	0.1642	0.07376	0.1419	0.1971	0.03824	0.1441	-0.1269	0.07511	-0.8713	0.3631	-0.8835	0.4506	-0.1001	0.2598	-0.4137	0.4854	9.94	2.785	-0.2736
chr1_123150911	chr1	123150911	0	0.885852	0.18286	6.48814	62	0.390558	0.5096	0.1862	0.006196	0.0444568	-0.6414	1.518	0.672638	0.999932	0.497	0.2693	0.9799	0.3117	1.841	0.8538	-0.04503	0.1352	0.4374	0.2485	0.1539	0.2077	0.369	0.2101	0.04377	0.1185	0.8552	0.393	0.2741	0.2656	0.27	0.1071	-0.09155	0.6435	-0.4688	0.6956	0.6132	0.3627	0.4518	0.772	-1.659	1.566	0.2417
chr1_123150998	chr1	123150998	0	0.685922	0.247976	7.92542	27	0.373134	0.2804	0.119	0.01848	0.0971891	0.5606	0.9997	0.574956	0.999932	0.407	0.2246	0.6132	0.1743	0.2427	0.5352	-0.2408	0.0765	0.1912	0.1466	-0.1206	0.1212	0.1064	0.1146	-0.02233	0.0726	0.5733	0.207	-0.1381	0.107	0.04353	0.06963	0.02448	0.355	-0.1494	0.3908	0.05332	0.2237	0.4535	0.4333	0.2572	0.5919	-0.3186
chr1_123199943	chr1	123199943	0	0.238225	0.171128	17.2746	3	0.349315	0.2378	0.08423	0.004747	0.0364623	-0.2259	0.7846	0.77341	0.999932	0.3843	0.1964	0.3618	0.0966	-1.182	0.4327	0.03067	0.0594	-0.1164	0.1215	0.06962	0.09505	-0.008708	0.06798	-0.06189	0.05564	0.0563	0.1486	0.05742	0.05531	0.003599	0.05796	-0.2379	0.2772	-0.3762	0.2834	-0.1816	0.1612	0.02791	0.3114	-0.347	0.2316	-0.08165
chr1_123199946	chr1	123199946	0	0.151489	0.155085	17.0983	3	0.349315	0.2659	0.109	0.01474	0.0831358	-1.354	1.031	0.189086	0.999932	0.4865	0.2084	0.8155	0.2009	-1.408	0.5865	0.1189	0.07492	-0.2513	0.1551	-0.04213	0.1354	0.009102	0.1013	0.004799	0.07343	0.02814	0.2048	0.01444	0.074	0.133	0.08145	-0.3293	0.3486	-0.5898	0.4104	-0.1432	0.1975	0.5157	0.3944	0.04978	0.2889	-0.3351
chr1_123199948	chr1	123199948	0	0.270345	0.19867	17.0847	3	0.349315	0.2386	0.09621	0.01315	0.07672	-0.7389	0.9746	0.448357	0.999932	0.5447	0.1888	0.611	0.1416	-1.034	0.5723	0.1674	0.06429	-0.1677	0.1321	0.05166	0.1015	-0.006877	0.08411	-0.06243	0.06021	-0.02794	0.1597	0.05087	0.06273	0.1403	0.07508	-0.1083	0.3143	-0.5594	0.2957	0.05585	0.1768	0.5993	0.352	-0.05618	0.2764	-0.1161
chr1_123199955	chr1	123199955	0	0.245682	0.17623	17.2169	2	0.351536	0.3209	0.09582	0.0008111	0.00935837	-1.631	0.9059	0.0717944	0.999932	0.4996	0.1915	0.6284	0.145	-0.8177	0.5104	0.03249	0.06108	-0.1093	0.1348	0.1084	0.1038	-0.06089	0.08964	-0.02763	0.06374	0.0889	0.1592	-0.009635	0.06488	0.1482	0.06707	0.01977	0.3066	-0.8338	0.3243	-0.01715	0.1861	0.5774	0.3559	0.1623	0.2653	0.03327
chr1_123200018	chr1	123200018	0	0.438437	0.207171	20.5593	1	0.35034	0.2163	0.08067	0.007321	0.0503257	-1.548	0.7256	0.0328914	0.999932	0.3492	0.1954	0.4148	0.08865	0.0926	0.3853	0.03303	0.05311	-0.08662	0.1127	-0.05146	0.08559	0.003479	0.06954	-0.03203	0.04943	-0.1603	0.1359	-0.02398	0.05379	0.005884	0.05517	-0.07357	0.2502	0.06023	0.2448	0.07347	0.1513	0.36	0.3	0.6125	0.2258	-0.07243
chr1_123200028	chr1	123200028	0	0.760056	0.178912	20.5153	1	0.35034	0.2475	0.1031	0.01642	0.0895046	-0.4999	0.9418	0.595563	0.999932	0.3767	0.1774	0.713	0.1416	1.14	0.5456	0.1332	0.06653	-0.1063	0.1372	-0.02639	0.1109	0.006376	0.08188	-0.0252	0.07032	0.08104	0.1717	0.1262	0.07319	0.1454	0.06899	-0.0594	0.3394	0.1083	0.3263	0.3775	0.2072	0.4457	0.3832	0.3415	0.2876	0.1417
chr1_123409498	chr1	123409498	1	0.548156	0.295804	8.2339	64	0.32684	0.516	0.19	0.00662	0.0466905	-2.22	1.948	0.25444	0.999932	0.8645	0.08487	2.494	0.4539	0.7748	1.225	-0.09315	0.09898	-0.03674	0.2343	-0.2165	0.1721	-0.01344	0.158	-0.1497	0.1104	-0.2344	0.2673	6.719e-05	0.1785	0.09266	0.09898	0.3696	0.5072	-0.02629	0.4924	-0.09516	0.2851	0.2628	0.6097	0.08614	1.008	-0.7371
chr1_1235293	chr1	1235293	1	0.353786	0.3916	5.22373	62	0.203863	1.363	0.4186	0.001136	0.0120435	7.426	4.056	0.0671203	0.999932	0.8957	0.08779	13.98	2.782	-4.793	2.793	-0.4999	0.2461	-0.5114	0.5561	-0.04499	0.4378	0.03569	0.3545	0.2763	0.2355	0.2527	0.6832	-0.5094	0.4739	-0.07165	0.2861	0.7832	1.252	1.34	1.315	-0.1875	0.6911	-2.676	1.694	2.401	2.23	0.4629
chr1_123762651	chr1	123762651	0	0.328875	0.16464	21.2814	22	0.532967	0.1455	0.05515	0.008316	0.0552514	0.3035	0.5184	0.558242	0.999932	0.4991	0.271	0.1471	0.04473	-0.981	0.2963	-0.08828	0.04228	-0.01075	0.08115	0.1699	0.06415	0.01586	0.05856	-0.06428	0.03819	0.105	0.1104	0.02566	0.08104	0.01334	0.03901	-0.003149	0.1976	-0.1414	0.1886	-0.09537	0.1115	-0.09603	0.2243	-0.3505	0.4677	-0.1325
chr1_123778436	chr1	123778436	1	0.595896	0.165232	28.8	23	0.404412	-0.1832	0.07465	0.01414	0.0806918	0.5019	0.6876	0.465433	0.999932	0.9084	0.0798	0.3709	0.06496	0.212	0.4601	-0.1335	0.03915	0.03631	0.08216	0.07078	0.06482	-0.06343	0.05813	-0.02183	0.04014	0.003831	0.1161	-0.1678	0.07012	0.009095	0.04061	0.3581	0.192	0.2493	0.2052	0.05348	0.1117	0.1645	0.245	0.4456	0.3989	0.09825
chr1_123947528	chr1	123947528	0	0.817917	0.249085	12.0949	9	0.445804	0.7842	0.2078	0.0001605	0.0026468	-0.7844	2.392	0.742967	0.999932	0.9563	0.05032	5.481	0.9537	1.624	1.727	0.0856	0.1325	0.1224	0.2717	0.141	0.2289	-0.05463	0.173	0.03417	0.1487	0.3561	0.3493	-0.1184	0.1868	0.3512	0.1562	0.8908	0.7138	-0.616	0.681	0.03277	0.3551	2.3	0.9338	1.266	0.771	0.4414
chr1_123947541	chr1	123947541	1	0.65835	0.320028	13.5492	10	0.447368	1.768	0.2125	8.675e-17	3.10422e-06	-0.9951	2.309	0.666493	0.999932	0.9611	0.05167	4.498	0.7543	0.7968	1.62	0.148	0.09259	0.04661	0.256	0.1777	0.1616	-0.3236	0.1551	0.01877	0.1173	-0.6258	0.3123	0.1988	0.1293	-0.2084	0.1243	-0.2865	0.5953	0.9051	0.6323	0.1759	0.3322	-0.5631	0.7104	-0.5541	0.6421	0.4048
chr1_123963189	chr1	123963189	0	0.292843	0.183381	15.4983	22	0.46337	0.2123	0.07001	0.002422	0.0217039	-1.496	0.7489	0.0457604	0.999932	0.5107	0.2549	0.3025	0.09252	-0.7423	0.4195	0.02212	0.0566	-0.05402	0.1107	0.1148	0.08222	0.07909	0.0771	-0.03824	0.05217	-0.2263	0.1363	0.2653	0.09376	-0.0304	0.05244	-0.1166	0.2452	-0.1149	0.2596	0.4074	0.1461	-0.1773	0.302	-1.455	0.6724	0.3477
chr1_123965781	chr1	123965781	1	0.8167	0.194437	28.4373	3	0.460616	-0.4195	0.1118	0.0001742	0.0028196	-2.14	1.209	0.0767175	0.999932	0.5427	0.1768	1.331	0.2415	2.961	0.759	-0.1133	0.07708	0.02697	0.1611	0.222	0.1238	0.1397	0.1041	-0.03228	0.08083	0.1803	0.2097	-0.1506	0.08322	0.07025	0.08544	-0.09945	0.3903	0.2705	0.4049	-0.06858	0.2315	-0.3701	0.442	0.1602	0.3553	0.3511
chr1_1239980	chr1	1239980	0	0.843434	0.248169	5.10847	84	0.219048	-0.6109	0.2224	0.006017	0.0434721	-0.04619	1.677	0.978026	0.999932	0.4466	0.2856	1.157	0.4218	2.324	0.8328	-0.4859	0.1319	-0.1175	0.3957	0.1701	0.2585	-0.154	0.1633	-0.05074	0.1178	0.6489	0.4414	-0.01292	0.09563	0.2604	0.1298	-0.483	0.6315	-0.4779	0.6809	-0.2126	0.3828	0.7236	0.8311	-0.07636	0.4541	-0.1231
chr1_124004186	chr1	124004186	0	0.835979	0.225508	11.0475	33	0.475191	0.2865	0.1124	0.01079	0.0667846	0.6499	1.081	0.547705	0.999932	0.5751	0.2606	0.5126	0.2256	1.45	0.586	-0.1948	0.09244	0.1725	0.1774	-0.1339	0.1276	-0.00944	0.1425	0.02113	0.08344	-0.1076	0.2283	-0.2376	0.1406	0.1313	0.05964	-2.179	0.3438	0.5453	0.4377	0.416	0.2675	1.079	0.4675	0.8214	1.535	-0.4149
chr1_124071892	chr1	124071892	0	0.554492	0.274748	8.6339	28	0.325843	-0.687	0.1177	5.308e-09	3.10422e-06	-2.603	1.088	0.0167357	0.999932	0.5874	0.2309	0.7211	0.172	1.448	0.6394	-0.0683	0.06978	0.03597	0.15	-0.1614	0.1168	-0.1659	0.1057	-0.05733	0.07233	0.1186	0.1966	-0.003865	0.1274	-0.1314	0.07845	-0.304	0.3723	-0.3701	0.3839	0.09252	0.2246	-0.04227	0.397	-0.06719	0.6634	0.7031
chr1_124073184	chr1	124073184	1	0.687345	0.238919	17.8983	14	0.318505	-0.6622	0.1336	7.179e-07	4.1975e-05	3.036	1.28	0.0176981	0.999932	0.7756	0.1291	1.507	0.2734	0.4275	0.8523	-0.07809	0.07141	-0.2028	0.1667	-0.06364	0.1176	-0.08171	0.1059	-0.09083	0.0787	0.3209	0.1913	0.01538	0.09187	-0.04544	0.07992	-0.1524	0.3583	0.3074	0.4216	-0.007967	0.2132	-0.09544	0.4602	0.4315	0.408	0.1039
chr1_124118999	chr1	124118999	1	0.411936	0.380857	16.0068	26	0.314126	2.333	0.3204	3.317e-13	3.10422e-06	-5.843	3.577	0.102366	0.999932	0.9342	0.1162	13.39	2.839	0.609	2.618	0.06184	0.1547	-0.4664	0.4748	-0.2421	0.2686	-0.4269	0.2772	0.04865	0.2012	0.2199	0.5245	-0.1611	0.2085	-0.1376	0.2152	-1.611	0.9846	-0.8153	0.9514	-0.4016	0.4638	1.196	1.129	3.441	1.099	-0.8228
chr1_124137142	chr1	124137142	1	0.352992	0.337207	5.73898	59	0.362288	1.77	0.2492	1.2e-12	3.10422e-06	-1.019	2.401	0.671269	0.999932	0.7162	0.226	4.494	1.047	-1.819	1.572	0.1207	0.1547	-0.1339	0.3034	0.3545	0.2513	-0.3896	0.2636	0.1132	0.1499	-0.3461	0.4021	0.09666	0.2137	-0.3667	0.2309	-0.1935	0.7571	-0.2844	1.042	0.6759	0.4214	1.128	0.9099	1.75	1.269	0.2505
chr1_124137164	chr1	124137164	0	0.83405	0.157283	15.0915	28	0.348315	-0.2742	0.09886	0.005549	0.0409817	-0.656	0.7985	0.411339	0.999932	0.6371	0.269	0.2756	0.132	2.012	0.4374	-0.1076	0.06099	0.06473	0.1341	0.1036	0.105	-0.01209	0.08766	-0.06232	0.05385	0.4333	0.1675	-0.001971	0.09424	-0.1431	0.0672	-0.1128	0.2748	0.07867	0.3147	0.1572	0.1897	0.04384	0.3193	-1.235	0.7077	-0.2887
chr1_124168462	chr1	124168462	0	0.716244	0.240687	12.7051	17	0.359712	-0.6318	0.1274	7.028e-07	4.1975e-05	-0.08979	1.275	0.943857	0.999932	0.6097	0.1759	1.176	0.2304	1.53	0.7682	-0.1109	0.08491	-0.07051	0.156	0.08621	0.126	-0.01138	0.1156	-0.03582	0.07523	-0.136	0.2129	0.1604	0.1284	-0.2105	0.09858	-0.1367	0.3926	-0.3955	0.3905	0.144	0.213	-0.6177	0.4595	0.3377	0.5717	0.0764
chr1_124168522	chr1	124168522	0	0.658283	0.285038	7.12203	30	0.362264	-0.5836	0.1566	0.0001942	0.00303798	-1.783	1.39	0.199585	0.999932	0.7881	0.1472	1.393	0.3413	1.731	0.8712	-0.08581	0.09151	-0.1379	0.1725	0.08136	0.1525	-0.04477	0.1326	-0.1728	0.08895	-0.415	0.2403	-0.1064	0.1423	-0.09373	0.09923	-0.02113	0.4107	0.4366	0.4216	0.208	0.2325	-0.04031	0.4956	0.09053	0.7614	0.4126
chr1_124171626	chr1	124171626	1	0.534775	0.364775	8.45424	32	0.355513	1.666	0.2419	5.625e-12	3.10422e-06	-2.832	2.117	0.180981	0.999932	0.578	0.1727	3.801	0.7485	0.06505	1.308	-0.08083	0.1552	-0.06979	0.3195	0.4434	0.2379	0.04516	0.1984	-0.07996	0.1347	0.2364	0.4012	-0.004826	0.1352	0.1171	0.1437	-0.6246	0.705	-0.82	0.6796	0.08888	0.3842	1.577	0.7962	0.2722	0.5717	-0.03816
chr1_124186692	chr1	124186692	1	0.444552	0.312447	15.8949	45	0.372	1.484	0.233	1.901e-10	3.10422e-06	-1.572	2.329	0.499696	0.999932	0.9164	0.06478	5.083	0.7729	-0.6033	1.646	0.006396	0.1179	-0.02341	0.2572	0.1506	0.1762	-0.08839	0.18	-0.006899	0.1335	0.2662	0.3579	0.001417	0.2476	0.002407	0.1399	-0.9919	0.6533	-1.124	0.6218	-0.2763	0.3452	0.7467	0.7695	7.888	5.003	0.3665
chr1_124195696	chr1	124195696	0	0.817852	0.184759	11.6068	5	0.362069	-0.2973	0.1163	0.01059	0.0658866	-0.3218	1.04	0.757	0.999932	0.4723	0.2168	0.6643	0.1829	1.847	0.5964	-0.1649	0.08296	0.3158	0.1518	-0.1818	0.1286	-0.1381	0.1037	0.143	0.07728	0.6724	0.1965	0.2144	0.08368	0.07563	0.07225	-0.2583	0.3579	-0.7238	0.3671	0.2789	0.2233	-0.0142	0.4386	-0.505	0.3219	-0.136
chr1_124260743	chr1	124260743	1	0.189307	0.317244	6.33898	27	0.233209	2.033	0.4377	3.389e-06	0.000137044	4.756	3.652	0.192814	0.999932	0.8682	0.06915	10.9	2.826	-5.166	2.449	0.0005584	0.2318	-0.01681	0.4372	-0.07591	0.3604	-0.6996	0.3006	0.1872	0.2122	-0.7442	0.5926	0.05614	0.2313	-0.2379	0.367	-1.675	1.369	0.8832	1.11	0.2848	0.6896	0.5145	1.425	-0.4111	1.08	0.6602
chr1_124268164	chr1	124268164	1	0.278346	0.306936	24.122	13	0.234043	2.732	0.2571	2.311e-26	3.10422e-06	0.7229	2.3	0.75329	0.999932	0.9131	0.06594	5.247	1.029	-2.933	1.631	-0.03028	0.1255	-0.01593	0.2595	-0.129	0.1683	-0.1756	0.1582	-0.01712	0.1236	0.3008	0.3473	-0.4647	0.1903	0.07875	0.1377	-0.07938	0.6764	1.081	0.6846	-0.166	0.3715	0.881	0.9118	0.191	0.836	-0.1279
chr1_124343976	chr1	124343976	0	0.723745	0.257016	21.5763	1	0.314626	-1.039	0.1653	3.255e-10	3.10422e-06	1.942	1.775	0.273918	0.999932	0.8278	0.08315	2.94	0.4355	1.64	1.208	-0.1111	0.08281	0.07346	0.2031	-0.2603	0.1575	0.1152	0.1343	-0.06561	0.09903	-0.2941	0.2543	-0.01157	0.1033	0.0086	0.1095	0.006851	0.5003	-0.04113	0.5087	-0.4918	0.2867	-0.5127	0.5994	-0.1762	0.4282	-0.7617
chr1_124351973	chr1	124351973	0	0.741437	0.236842	13.6508	5	0.310345	-0.3428	0.1379	0.01295	0.0758938	2.453	1.413	0.0825598	0.999932	0.6364	0.1794	1.518	0.3353	0.335	0.8755	-0.2573	0.09086	0.1584	0.1951	0.04154	0.1496	-0.04926	0.1121	0.09156	0.08869	0.5881	0.2379	-0.06166	0.09314	0.1107	0.1068	0.2093	0.4756	0.295	0.4501	0.1577	0.2517	0.2562	0.5598	0.4614	0.3808	0.3509
chr1_124354599	chr1	124354599	0	0.747444	0.20291	11.8034	20	0.329091	-0.2565	0.1005	0.0107	0.0663809	-0.07176	1.01	0.943358	0.999932	0.7952	0.1729	0.6605	0.1946	0.8415	0.6493	-0.06897	0.06547	0.2644	0.1313	-0.02465	0.1068	-0.03977	0.09673	-0.02399	0.06449	-0.06147	0.1881	0.07472	0.06756	0.1912	0.1231	0.948	0.395	0.3698	0.4099	0.506	0.1805	0.3903	0.378	0.3009	0.2965	0.3954
chr1_124356676	chr1	124356676	1	0.592147	0.311463	6.24407	106	0.439153	1.643	0.2288	6.806e-13	3.10422e-06	-0.9237	2.297	0.687586	0.999932	0.8839	0.123	3.544	0.7691	-0.8373	1.447	0.1556	0.1449	-0.01189	0.2895	0.1594	0.2174	-0.1202	0.1826	0.1203	0.152	0.672	0.3907	-0.1818	0.2235	-0.4402	0.2203	-0.2608	0.7343	1.254	0.7193	0.3281	0.3932	-0.2759	0.8639	3.078	0.9805	0.9399
chr1_124469930	chr1	124469930	1	0.862258	0.235205	7.82712	34	0.296935	-1.415	0.3191	9.271e-06	0.000303659	2.693	3.142	0.391391	0.999932	0.8851	0.06797	8.021	1.248	2.609	2.229	-0.1449	0.1707	-0.03318	0.4485	0.1466	0.2752	-0.1968	0.2754	0.138	0.1812	0.4507	0.5134	-0.04354	0.3755	0.2306	0.2224	0.239	1.16	-1.149	0.9096	0.04559	0.5866	1.821	1.147	9.548	2.257	0.1504
chr1_124616252	chr1	124616252	1	0.407912	0.360123	15.0678	16	0.227599	1.031	0.2837	0.0002791	0.00401866	-4.012	2.727	0.141233	0.999932	0.876	0.07029	7.596	1.201	-1.547	2.008	0.0933	0.1393	0.04865	0.315	-0.1512	0.2349	0.2012	0.2052	-0.1065	0.1528	0.4852	0.4317	0.09535	0.172	0.03652	0.1696	2.487	0.7656	0.4326	0.7411	1.982	0.4153	1.156	0.914	-0.3323	0.6242	1.162
chr1_12462043	chr1	12462043	0	0.463689	0.323317	12.7017	7	0.368056	1.63	0.2053	2.002e-15	3.10422e-06	-0.8451	1.965	0.66714	0.999932	0.5695	0.2031	3.622	0.6654	-1.179	1.25	-0.09541	0.1185	0.2358	0.2552	-0.03186	0.2062	0.07328	0.1607	0.09808	0.1213	-0.229	0.3173	0.05843	0.151	-0.03144	0.1356	0.1793	0.6143	-0.1231	0.6517	0.5045	0.3464	-0.2505	0.7375	0.2657	0.5425	-0.3285
chr1_12462090	chr1	12462090	1	0.663785	0.260073	19.7763	3	0.364726	0.5187	0.1495	0.000522	0.00657536	0.5735	1.744	0.742275	0.999932	0.9688	0.04419	2.777	0.4259	0.8013	1.241	-0.1256	0.07291	-0.2597	0.1841	0.006435	0.1282	0.08464	0.1187	0.1692	0.09302	0.03468	0.2337	-0.002403	0.08276	-0.01206	0.1043	-0.1316	0.4478	0.4238	0.4564	0.07128	0.253	-0.5825	0.5457	0.7609	0.3837	-0.3133
chr1_124689633	chr1	124689633	1	0.729706	0.277107	6.68475	62	0.392704	1.284	0.2193	4.806e-09	3.10422e-06	-1.206	2.105	0.566698	0.999932	0.8913	0.09844	3.18	0.6794	1.041	1.419	-0.008954	0.121	-0.07003	0.2754	-0.005275	0.2428	-0.1887	0.1903	0.08159	0.1261	0.02588	0.3203	-0.1056	0.1178	-0.6211	0.4901	1.079	0.7518	-0.5433	0.7419	-0.3703	0.4451	-0.02824	0.9003	0.7323	0.6165	-0.03165
chr1_124702468	chr1	124702468	0	0.811978	0.230967	6.9661	36	0.34556	-0.5094	0.183	0.005387	0.0401026	3.424	2.031	0.091821	0.999932	0.8354	0.145	2.808	0.608	1.42	1.374	0.1376	0.1128	0.1555	0.251	0.3638	0.2155	0.03692	0.1883	0.1556	0.1399	0.3008	0.3737	-0.2401	0.194	0.08835	0.1265	-1.1	0.6601	-1.301	0.7389	-0.4012	0.4289	-0.1038	0.7297	1.329	1.194	-0.1333
chr1_124766959	chr1	124766959	0	0.379106	0.248416	8.24068	31	0.445076	-0.368	0.09629	0.0001325	0.00225553	1.625	0.8893	0.0676577	0.999932	0.5997	0.257	0.4167	0.1484	-1.285	0.5202	-0.1407	0.06211	0.06986	0.1339	-0.02919	0.1066	0.07907	0.09512	0.03971	0.06563	0.1738	0.1689	0.0299	0.1141	-0.005128	0.05811	0.6043	0.3057	0.3478	0.3269	0.6224	0.187	0.3295	0.3689	0.02525	0.806	0.2497
chr1_124789588	chr1	124789588	1	0.850568	0.257721	15.7763	22	0.432234	-1.363	0.2367	8.55e-09	3.10422e-06	-2.354	2.624	0.369664	0.999932	0.7464	0.1478	5.625	1.045	4.663	1.765	-0.01274	0.1442	0.2088	0.3198	0.1015	0.2454	-0.03307	0.201	0.01606	0.1514	-0.321	0.4074	0.2127	0.2061	-0.2268	0.1853	-0.1141	0.9194	2.024	1.014	-0.1541	0.447	-1.851	1.027	-0.3855	1.111	-0.4224
chr1_124791530	chr1	124791530	0	0.664018	0.349341	5.43729	53	0.464876	0.8255	0.2427	0.0006685	0.00800844	-3.084	2.847	0.278699	0.999932	0.8512	0.08944	5.688	1.17	1.771	1.843	0.0561	0.143	-0.1467	0.3645	-0.2408	0.2745	0.007833	0.2315	-0.1137	0.1671	-0.6218	0.4266	-0.101	0.1826	-0.1175	0.1767	1.372	0.8151	1.049	0.806	-0.05383	0.4283	-0.7908	1.045	-0.8955	0.6968	-0.129
chr1_124865512	chr1	124865512	0	0.282872	0.214074	10.2881	28	0.194757	-0.3415	0.135	0.01143	0.0695549	-0.09378	0.9434	0.920816	0.999932	0.755	0.2167	0.6336	0.1783	-1.016	0.5846	0.03476	0.06481	0.03433	0.1472	-0.08825	0.1081	-0.08195	0.09271	-0.156	0.06669	-0.532	0.1934	0.121	0.09351	0.01615	0.06784	0.1157	0.3156	-0.2359	0.318	0.1761	0.1893	-0.2148	0.3828	-0.9071	0.5626	-0.074
chr1_124880716	chr1	124880716	0	0.309265	0.304749	10.322	27	0.210821	0.5801	0.1733	0.0008142	0.00938039	0.8916	1.314	0.49743	0.999932	0.5869	0.2099	1.202	0.3094	-2.698	0.7716	-0.06796	0.09318	0.009813	0.1711	-0.08421	0.1341	-0.153	0.1222	-0.1621	0.09496	0.1153	0.2557	-0.2719	0.1651	-0.1569	0.1073	1.468	0.4235	7.237	1.331	0.7439	0.2574	0.8493	0.5393	4.536	0.5668	0.07621
chr1_124880748	chr1	124880748	1	0.313721	0.301882	10.2339	33	0.208015	0.4696	0.1446	0.001166	0.0122883	0.4654	1.287	0.717639	0.999932	0.6955	0.1859	1.199	0.2908	-2.489	0.8119	-0.1131	0.08825	0.02666	0.1631	-0.0928	0.1327	-0.07298	0.127	-0.1759	0.08375	-0.04673	0.248	-0.131	0.1857	-0.1775	0.09811	1.599	0.3767	10.43	1.489	0.9253	0.2366	0.7151	0.5132	5.987	1.11	0.2848
chr1_124880768	chr1	124880768	0	0.308046	0.302213	10.2203	33	0.208015	0.464	0.1683	0.005822	0.0424663	-0.1802	1.378	0.895958	0.999932	0.5416	0.2312	1.365	0.3519	-2.278	0.81	-0.1074	0.1013	-0.006843	0.2032	-0.02121	0.1528	-0.1509	0.1331	-0.1366	0.09514	-0.2416	0.2599	0.02001	0.1897	-0.1845	0.1076	1.531	0.461	6.614	0.9826	1.052	0.2912	0.6636	0.5997	4.164	0.9317	0.2471
chr1_124880900	chr1	124880900	1	0.733771	0.283936	7.94576	51	0.239754	0.7258	0.3009	0.01586	0.087466	-0.192	2.543	0.939816	0.999932	0.819	0.09046	5.161	0.8993	0.9915	1.617	0.04765	0.1353	0.0007984	0.3354	-0.07121	0.243	0.1348	0.2132	-0.05096	0.1564	0.005043	0.4415	-0.3208	0.1569	0.2426	0.2133	4.743	0.9624	2.25	0.9731	0.04412	0.4207	-0.4457	0.8519	1.043	0.6316	0.7149
chr1_124898086	chr1	124898086	1	0.535895	0.398965	6.88475	45	0.196	-1.247	0.4433	0.004899	0.0373242	4.369	3.773	0.246879	0.999932	0.8642	0.0529	12.77	2.452	-1.259	2.55	-0.1649	0.2083	0.0168	0.4584	-0.129	0.3172	-0.7209	0.3141	-0.1881	0.2361	0.1842	0.5712	0.08624	0.3091	-0.1861	0.3032	-1.196	1.141	-0.5989	1.198	-0.525	0.6551	-2.425	1.44	0.6961	1.233	-0.5842
chr1_124924746	chr1	124924746	0	0.240178	0.226162	7.56271	14	0.258007	-0.3865	0.1481	0.009049	0.0588352	-0.08086	1.231	0.947627	0.999932	0.7239	0.2317	0.8542	0.2583	-0.7026	0.7214	-0.07278	0.09219	-0.3551	0.1807	-0.1022	0.1301	0.08453	0.1135	-0.07135	0.08295	0.09563	0.1981	0.07654	0.08912	0.06792	0.09662	-0.269	0.4071	-0.02557	0.4204	-0.1258	0.2263	0.05501	0.4472	-0.6903	0.372	-0.1961
chr1_124954246	chr1	124954246	1	0.893098	0.21251	12.5492	11	0.27993	-1.125	0.3413	0.0009772	0.0107237	-4.764	2.864	0.0962308	0.999932	0.844	0.1284	7.051	1.479	5.441	1.878	-0.1686	0.1756	-0.7849	0.3598	-0.1586	0.3651	0.08791	0.2296	-0.1717	0.156	1.318	0.5413	0.02469	0.2263	0.114	0.21	-0.3247	0.8492	-0.849	0.8337	0.5054	0.5261	0.8179	1.089	1.47	0.7398	0.3145
chr1_12497243	chr1	12497243	0	0.456401	0.194287	11.1559	32	0.325095	-0.2435	0.07683	0.001526	0.0150872	-1.195	0.6678	0.0735411	0.999932	0.4667	0.2745	0.19	0.06161	0.5748	0.3771	-0.05765	0.0539	-0.1027	0.1059	-0.02417	0.07546	0.09621	0.07164	0.009585	0.04957	0.01787	0.1363	0.04441	0.09532	-0.0692	0.05062	-0.4208	0.2487	-0.3076	0.2553	-0.04172	0.1638	-0.3626	0.3106	-1.38	0.643	0.1916
chr1_124978869	chr1	124978869	1	0.892867	0.187071	10.8576	31	0.257576	-1.136	0.2696	2.505e-05	0.000611916	-0.4803	2.673	0.857399	0.999932	0.8295	0.1369	4.001	0.8787	4.171	1.568	0.2184	0.1702	-0.007184	0.3524	0.06173	0.2244	-0.1232	0.2242	0.1423	0.1428	-0.4101	0.3815	-0.1587	0.2689	-0.2021	0.1496	0.4863	0.7307	-0.4273	0.6932	-0.1199	0.4375	-2.256	0.9079	0.9731	1.905	0.1735
chr1_125064934	chr1	125064934	1	0.422352	0.349993	17.3356	6	0.320069	0.9352	0.2642	0.0004	0.00532672	-1.398	3.367	0.677991	0.999932	0.99	NA	11.63	1.537	-1.67	2.43	-0.2434	0.1227	0.1722	0.3551	-0.2829	0.218	0.06609	0.2209	0.1522	0.166	0.2898	0.4607	-0.3262	0.16	-0.007827	0.1898	0.7778	0.8215	0.2924	0.7561	0.2418	0.3841	2.149	0.9729	1.135	0.536	0.1138
chr1_125083221	chr1	125083221	0	0.898945	0.166802	17.9797	1	0.331633	-0.5064	0.1997	0.01123	0.0686732	-2.077	2.016	0.302889	0.999932	0.8838	0.1217	3.364	0.6031	4.491	1.361	-0.2038	0.1021	0.002113	0.2619	-0.2014	0.1866	-0.06756	0.1546	0.01688	0.1299	-0.413	0.3261	-0.01654	0.1289	-0.1752	0.1418	0.09637	0.5873	-0.0487	0.6546	-0.4098	0.3621	-1.348	0.7045	-0.06756	0.5836	-0.6891
chr1_125130	chr1	125130	0	0.164872	0.194377	6.58305	41	0.293307	0.3323	0.127	0.008855	0.0579071	-1.342	1.189	0.259033	0.999932	0.4715	0.2514	0.6589	0.2517	-1.104	0.6696	0.01028	0.0948	-0.0806	0.1919	-0.3077	0.1481	0.0327	0.1354	-0.1222	0.09042	-0.2627	0.263	-0.2623	0.2008	-0.1715	0.09453	0.005626	0.4179	-0.8557	0.6219	-0.5382	0.2774	-0.2676	0.5625	-15.91	8.801	-1.163
chr1_125132958	chr1	125132958	0	0.356453	0.300481	5.51186	24	0.411439	0.356	0.1271	0.005103	0.0384435	-0.3956	1.136	0.72766	0.999932	0.2632	0.1953	0.6124	0.2038	-0.3491	0.6051	-0.05562	0.08608	-0.1371	0.1679	0.07654	0.1441	-0.004791	0.1171	-0.04567	0.08341	-0.2802	0.2235	-0.1707	0.1178	0.01206	0.1056	-0.368	0.4458	0.1794	0.5197	-0.6466	0.2792	-0.2115	0.525	-0.156	0.5216	0.04611
chr1_125133073	chr1	125133073	0	0.12167	0.122225	14.0475	6	0.404844	0.2151	0.09186	0.0192	0.0998217	-2.141	0.9046	0.017943	0.999932	0.5227	0.2463	0.2948	0.1084	-1.522	0.5054	0.09837	0.06338	0.07884	0.1442	0.09103	0.1091	0.1195	0.09445	-0.03745	0.06505	-0.2138	0.158	-0.1219	0.08154	-0.05661	0.05452	0.4209	0.3052	0.1099	0.3606	0.007283	0.2161	0.4141	0.355	-0.5414	0.3962	0.0978
chr1_125134248	chr1	125134248	0	0.1662	0.0916972	48.0915	0	0.40339	0.1693	0.06413	0.008286	0.0551099	-0.5811	0.5646	0.303374	0.999932	0.6171	0.2118	0.1985	0.04921	-1.46	0.3251	0.1785	0.03825	-0.008671	0.0827	0.01723	0.06939	0.06833	0.05163	0.02533	0.03795	-0.08965	0.09355	-0.05067	0.03554	0.003321	0.0436	-0.07396	0.1926	-0.1096	0.1845	-0.158	0.1189	0.3069	0.2062	-0.01739	0.152	-0.009613
chr1_125138474	chr1	125138474	1	0.786251	0.20237	14.6068	20	0.316364	-0.5477	0.1071	3.145e-07	1.93709e-05	1.088	1.069	0.308786	0.999932	0.4583	0.233	0.7043	0.1632	1.429	0.5783	-0.2176	0.06827	0.1654	0.1459	0.2603	0.1148	-0.1425	0.1116	-0.03685	0.07714	-0.1146	0.1911	-0.08968	0.09571	-0.02191	0.07495	-0.006246	0.3868	-0.2838	0.3799	-0.03711	0.2261	-0.1041	0.3858	-1.015	0.4465	-0.0746
chr1_125156722	chr1	125156722	1	0.360494	0.322089	21.0203	8	0.301394	2.469	0.1776	6.136e-44	3.10422e-06	-2.598	1.8	0.148927	0.999932	0.7706	0.1004	3.151	0.5871	-1.422	1.227	0.1503	0.0999	0.0623	0.2332	-0.02496	0.1629	0.03164	0.1487	0.0714	0.1049	-0.05134	0.301	0.1729	0.1163	0.233	0.1147	0.3135	0.6147	-0.8812	0.549	0.1901	0.297	-0.1309	0.6737	-0.5045	0.5081	0.2404
chr1_125207232	chr1	125207232	0	0.274047	0.169614	16.0102	14	0.158363	0.2113	0.07476	0.004703	0.0362234	-0.9333	0.5968	0.117855	0.999932	0.5174	0.2751	0.124	0.05933	-0.3954	0.3092	0.1609	0.04682	0.1143	0.09088	0.05117	0.07013	0.02461	0.06409	-0.02118	0.0391	-0.08807	0.1344	0.196	0.05506	-0.0348	0.04506	-0.8856	0.2096	-0.7053	0.2467	-0.347	0.1203	-0.3928	0.2271	-1.03	0.2849	-0.5344
chr1_125218099	chr1	125218099	0	0.786142	0.186059	12.6644	22	0.153846	-0.7741	0.1193	8.535e-11	3.10422e-06	0.3411	0.9928	0.731167	0.999932	0.4091	0.2652	0.4648	0.1271	1.24	0.5018	0.005794	0.07484	0.08816	0.1353	0.05643	0.1129	-0.1154	0.09603	-0.03265	0.0632	0.2869	0.1855	-0.07395	0.1052	-0.002056	0.06395	0.1364	0.3044	0.3594	0.3016	0.1579	0.1713	0.101	0.3758	2.712	0.8192	0.2488
chr1_125237440	chr1	125237440	0	0.478901	0.257001	17.5932	7	0.149306	0.4733	0.1404	0.000746	0.0087572	1.021	1.295	0.430453	0.999932	0.7238	0.1263	1.407	0.2348	-1.402	0.8586	0.06699	0.06992	0.3755	0.1541	0.2526	0.1218	0.1179	0.09975	-0.09318	0.07307	0.1657	0.2014	-0.07894	0.07857	-0.002971	0.1261	0.9505	0.4509	0.5129	0.4118	0.6806	0.2188	1.049	0.5195	0.3034	0.3152	-0.1105
chr1_125286254	chr1	125286254	0	0.886187	0.111034	24.0576	4	0.551546	0.2296	0.08535	0.00713	0.0493104	-0.06327	0.9693	0.947956	0.999932	0.375	0.1822	0.5253	0.1028	2.086	0.5035	-0.01699	0.0616	0.01625	0.1409	-0.1175	0.1075	0.1239	0.08912	-0.03082	0.06205	0.03031	0.176	0.1113	0.07981	-0.02769	0.07424	-0.1222	0.3122	-0.1033	0.3318	0.01897	0.199	-0.04227	0.3654	-0.901	0.3183	-0.3615
chr1_12531270	chr1	12531270	1	0.312516	0.359513	7.11186	58	0.335443	2.309	0.2188	4.923e-26	3.10422e-06	1.851	1.881	0.32509	0.999932	0.4784	0.24	2.172	0.4793	-3.766	1.076	-0.1731	0.1465	0.129	0.3018	-0.06832	0.2485	0.2904	0.192	0.07854	0.1413	0.5612	0.3853	-0.06446	0.141	-0.07468	0.1388	-0.7368	0.5992	0.7338	0.5944	0.03095	0.3537	1.124	1.051	0.5535	0.6325	0.9395
chr1_125316169	chr1	125316169	0	0.703583	0.269655	14.1864	32	0.625475	0.4733	0.1816	0.009133	0.0592203	0.4174	1.874	0.823744	0.999932	0.9228	0.07762	3.15	0.5036	0.8254	1.279	-0.1115	0.08807	0.005987	0.2137	0.3825	0.1759	-0.09553	0.1407	-0.1104	0.107	-0.3737	0.2686	0.1847	0.2017	-0.02009	0.1022	-0.2748	0.492	-1.646	0.5099	-0.06669	0.3217	-1.562	0.6329	0.6111	1.714	0.2116
chr1_125353931	chr1	125353931	0	0.808744	0.229682	7.92542	29	0.396617	0.4255	0.1626	0.008863	0.0579418	-1.551	1.42	0.274722	0.999932	0.3732	0.2292	1.145	0.272	1.406	0.7261	-0.3375	0.105	0.05965	0.2231	-0.08932	0.1676	-0.2691	0.1454	0.1197	0.09493	-0.04672	0.2662	-0.01608	0.1452	0.2556	0.09401	0.8247	0.4598	0.4152	0.4916	1.102	0.2932	0.8615	0.5529	-0.6188	0.7155	0.9373
chr1_125356667	chr1	125356667	1	0.748768	0.323349	5.23051	78	0.380184	0.8252	0.2975	0.005546	0.040973	4.496	3.313	0.174756	0.999932	0.8013	0.1315	8.184	1.508	-0.8944	2.131	-0.1848	0.2054	-0.1234	0.4242	-0.4722	0.3418	0.08512	0.2993	-0.3888	0.2123	0.001474	0.5441	-0.248	0.2079	-0.1658	0.234	0.8385	0.9347	0.6801	0.9795	0.5841	0.5688	-0.2027	1.08	2.144	0.9516	0.2685
chr1_1254438	chr1	1254438	0	0.877683	0.202319	8.5661	25	0.211111	-0.4938	0.2088	0.01805	0.095592	-0.3885	1.737	0.823021	0.999932	0.5725	0.2723	1.589	0.6491	2.109	0.9111	0.1179	0.1172	0.3513	0.2712	0.05754	0.1815	0.2655	0.1631	-0.0649	0.1243	0.1722	0.3171	-0.1476	0.1335	-0.5491	0.1632	1.122	0.6288	0.6888	0.5788	0.1193	0.3448	-0.6248	0.6524	2.224	0.5309	0.4267
chr1_1254440	chr1	1254440	1	0.276449	0.298676	6.14915	154	0.365248	1.377	0.3701	0.0001985	0.00308934	-3.2	2.336	0.17073	0.999932	0.276	0.1852	3.82	0.9995	-1.049	1.369	-0.008497	0.2276	-0.6112	0.5042	-0.3081	0.397	-0.06423	0.2575	-0.2237	0.2194	-0.2104	0.7552	-0.3251	0.2012	-0.1877	0.216	-0.4534	1.188	1.265	1.266	-0.2164	0.6174	0.2187	1.662	-0.3695	0.8321	0.8345
chr1_125451271	chr1	125451271	1	0.448497	0.232727	14.1424	7	0.239583	-0.2491	0.09789	0.01093	0.0673801	0.5511	0.7606	0.468722	0.999932	0.4339	0.2474	0.2741	0.07753	-0.5398	0.397	-0.1471	0.04723	0.224	0.1073	0.2109	0.08811	-0.06641	0.06574	-0.02761	0.04953	-0.1021	0.1292	0.0203	0.05002	-0.06405	0.05655	-0.194	0.2393	0.3119	0.2381	0.1843	0.1426	0.2543	0.2864	-0.0548	0.2534	0.008762
chr1_1254530	chr1	1254530	0	0.765052	0.268269	5.02373	50	0.208163	-0.5294	0.1897	0.00525	0.0393105	0.1415	1.348	0.916399	0.999932	0.4664	0.2829	0.8094	0.2946	1.194	0.7369	-0.0453	0.1081	0.4285	0.2176	0.1346	0.1662	-0.1768	0.1482	0.005131	0.0963	-0.2292	0.2747	-0.102	0.1768	-0.147	0.107	0.8109	0.4526	0.003478	0.4842	0.1646	0.2497	0.05437	0.498	0.2382	1.259	0.1832
chr1_125453502	chr1	125453502	0	0.789493	0.20308	6.59322	32	0.245247	0.3683	0.1549	0.01741	0.0931616	-2.265	1.122	0.0435167	0.999932	0.5098	0.2895	0.4408	0.2072	2.047	0.5565	-0.0878	0.08634	-0.183	0.1809	0.04294	0.1335	0.04131	0.1195	0.04614	0.08444	-0.2577	0.2022	-0.1127	0.1571	-0.2766	0.1066	0.3076	0.3647	0.4592	0.4036	0.1449	0.2277	0.2097	0.4411	3.657	1.442	0.1023
chr1_125455889	chr1	125455889	1	0.187693	0.265627	26.3593	22	0.236264	3.009	0.2335	5.346e-38	3.10422e-06	-0.2282	2.079	0.912596	0.999932	0.8465	0.06724	3.093	0.4801	-3.52	1.373	-0.1115	0.1099	-0.01148	0.2269	-0.1373	0.1678	-0.2236	0.1393	0.0188	0.1071	0.6501	0.3163	-0.3604	0.1982	0.00137	0.1281	-0.6693	0.5442	-0.07539	0.6366	-0.2982	0.3094	1.396	0.7121	2.485	0.8831	0.0187
chr1_125498131	chr1	125498131	0	0.294275	0.195636	30.8542	2	0.255973	0.34	0.1226	0.005542	0.0409609	-1.324	1.332	0.320226	0.999932	0.9608	0.05724	1.423	0.2183	-0.5078	0.9097	-0.1241	0.05711	-0.08131	0.1391	-0.03782	0.1008	0.02254	0.08726	0.003088	0.06486	0.1416	0.183	-0.1338	0.06262	0.05662	0.06736	-0.06735	0.3155	0.05336	0.2929	-0.3672	0.1706	0.2747	0.3823	0.3738	0.2588	-0.245
chr1_125498143	chr1	125498143	1	0.407878	0.211876	27.8814	3	0.255137	0.3285	0.1118	0.003298	0.027562	-1.307	1.003	0.192544	0.999932	0.7622	0.1174	0.8799	0.1463	0.0457	0.6287	-0.01067	0.05978	-0.07618	0.1273	-0.01578	0.09583	-0.02606	0.08319	-0.03533	0.05919	0.1807	0.1522	-0.1686	0.0632	-0.0667	0.06239	-0.4294	0.2824	-0.1822	0.2797	-0.3942	0.1612	0.02381	0.3312	0.2927	0.2592	-0.3354
chr1_125498151	chr1	125498151	0	0.548763	0.240386	31.1322	2	0.255973	0.5225	0.1307	6.388e-05	0.00123088	-1.614	1.214	0.183687	0.999932	0.837	0.07618	1.375	0.192	0.6263	0.8211	-0.1164	0.06213	0.1329	0.1356	0.04143	0.1063	-0.01515	0.08716	-0.1185	0.07202	0.2372	0.1747	-0.1648	0.0705	-0.00774	0.0685	-0.6535	0.3255	-0.345	0.3289	-0.4386	0.1881	0.06594	0.3953	0.2866	0.2933	-0.1899
chr1_125498153	chr1	125498153	0	0.347966	0.201134	31.1153	2	0.255973	0.4108	0.1102	0.0001924	0.00301328	-1.18	1.083	0.275904	0.999932	0.8126	0.1032	0.9734	0.1712	-0.3361	0.7262	-0.06074	0.05603	0.02251	0.1375	0.0008369	0.09751	-0.01819	0.08546	-0.1183	0.05846	-0.04275	0.1564	-0.1093	0.06314	-0.08194	0.06393	-0.236	0.2934	-0.2165	0.288	-0.5122	0.1662	-0.1975	0.3572	0.12	0.2538	-0.3915
chr1_125498176	chr1	125498176	1	0.542204	0.232569	31.0068	3	0.256849	0.5475	0.1186	3.864e-06	0.000149053	-1.734	1.233	0.159627	0.999932	0.9494	0.05532	1.316	0.1812	0.5534	0.8467	-0.1292	0.05686	0.0736	0.1232	0.08923	0.09737	0.04969	0.07816	-0.07121	0.06376	-0.05183	0.1717	-0.07842	0.06101	-0.109	0.06323	-0.2986	0.2961	0.01163	0.2908	-0.2443	0.1534	-0.1511	0.3609	0.1297	0.2656	-0.2512
chr1_125498285	chr1	125498285	0	0.730694	0.227128	10.1661	10	0.25614	0.3507	0.1254	0.005168	0.0388156	-1.833	1.025	0.0737288	0.999932	0.4736	0.2584	0.597	0.1737	1.735	0.5518	-0.1743	0.07108	0.1023	0.1545	-0.01734	0.1163	-0.1458	0.1003	0.01649	0.06843	0.1951	0.1805	-0.002666	0.07437	-0.244	0.08859	-0.4387	0.3503	-0.1808	0.3313	-0.2117	0.2133	-0.1471	0.417	0.002834	0.3158	-0.01938
chr1_125502621	chr1	125502621	0	0.106808	0.0957707	34.6305	3	0.275685	-0.3268	0.09597	0.000661	0.00792722	1.004	0.8556	0.240617	0.999932	0.5943	0.221	0.4635	0.1164	-2.329	0.4725	-0.1535	0.0514	0.1647	0.118	-0.06219	0.09903	-0.01117	0.07211	0.03793	0.05672	0.07001	0.1458	-0.06279	0.05617	-0.09108	0.05929	-0.7392	0.2758	-0.2518	0.2653	-0.1816	0.1508	-0.4786	0.322	0.01793	0.2492	-0.2795
chr1_125502632	chr1	125502632	0	0.253835	0.128355	34.6339	3	0.275685	-0.2427	0.07581	0.001368	0.0139262	0.7036	0.6058	0.245463	0.999932	0.4854	0.1878	0.2667	0.05727	-1.203	0.3439	-0.1316	0.04249	0.07528	0.09308	0.09011	0.0674	-0.004311	0.05689	-0.009924	0.04076	0.1214	0.1123	-0.04122	0.0438	-0.07876	0.04353	-0.2672	0.1965	-0.3268	0.2043	-0.04568	0.118	-0.2236	0.2391	-0.0632	0.2019	-0.1532
chr1_125502652	chr1	125502652	0	0.191516	0.158294	24.9254	5	0.275862	-0.3815	0.08723	1.226e-05	0.000370923	0.4419	0.782	0.572013	0.999932	0.3094	0.1889	0.3679	0.07705	-1.588	0.4022	-0.1163	0.05531	0.07397	0.1174	0.03865	0.0936	0.1467	0.06606	-0.05007	0.05232	0.02657	0.1359	-0.1447	0.06568	0.09779	0.05605	0.008786	0.2569	-0.1519	0.2609	-0.05628	0.1609	0.0167	0.2903	0.5125	0.2797	-0.3305
chr1_125503007	chr1	125503007	0	0.608757	0.228676	10.6915	10	0.280702	-0.2257	0.0953	0.01788	0.0949394	0.7336	0.7996	0.358902	0.999932	0.447	0.2665	0.2797	0.09296	0.1231	0.3935	-0.08626	0.05495	0.07999	0.1145	0.02109	0.093	-0.1182	0.07489	0.096	0.05478	-0.08224	0.1549	-0.01928	0.05179	0.1526	0.05954	0.5327	0.2818	0.2094	0.2769	0.3493	0.1561	0.4487	0.3158	-0.1074	0.2532	0.2656
chr1_125553753	chr1	125553753	1	0.27981	0.329947	7.21356	36	0.378378	1.1	0.4264	0.00986	0.0625958	4.22	3.758	0.261464	0.999932	0.99	NA	13.15	2.456	-3.894	2.704	-0.1159	0.1876	-0.06478	0.4573	0.05419	0.2618	0.1113	0.2611	0.1182	0.2014	0.7765	0.5649	0.3035	0.3657	-0.3356	0.2279	-1.418	1.006	-0.6313	1.037	-0.2251	0.5168	-1.575	1.259	-2.86	2.004	0.2563
chr1_125567166	chr1	125567166	0	0.855611	0.13652	37.7831	1	0.377551	-0.3555	0.1348	0.008369	0.0555073	0.3367	1.311	0.797312	0.999932	0.8933	0.1297	1.638	0.2701	2.216	0.9139	-0.004403	0.06413	-0.2324	0.1653	-0.02134	0.1221	0.07254	0.09633	0.07328	0.07541	0.1822	0.1918	-0.1035	0.07395	0.08699	0.07749	-1.049	0.3818	-0.9509	0.3789	0.2427	0.2273	-0.4596	0.4497	0.8273	0.2915	0.0534
chr1_125569736	chr1	125569736	1	0.751567	0.310576	6.35254	22	0.382784	1.019	0.2838	0.0003298	0.0046174	-1.143	2.796	0.682688	0.999932	0.8036	0.08952	6.261	1.276	1.363	1.863	-0.006943	0.195	0.2727	0.3198	0.1762	0.2689	0.4253	0.2276	0.1252	0.1665	0.03003	0.4267	0.1483	0.2172	0.1417	0.1851	-0.3913	0.7992	-0.3778	0.8316	0.6607	0.4417	0.2353	0.8791	0.1008	0.9334	-0.445
chr1_125624205	chr1	125624205	0	0.666149	0.253431	11.0475	26	0.342007	0.6679	0.115	6.286e-09	3.10422e-06	0.7107	1.099	0.51784	0.999932	0.5468	0.2169	0.6504	0.1537	1.475	0.6162	-0.07326	0.07786	-0.1731	0.142	-0.03701	0.1099	0.1844	0.101	-0.1282	0.06803	-0.3351	0.1951	0.1288	0.1289	-0.191	0.07926	-1.654	0.3745	-1.648	0.4123	-1.455	0.2642	-2.829	0.4194	0.321	0.6428	-0.7955
chr1_125646144	chr1	125646144	0	0.3794	0.33701	5.55593	72	0.652466	0.371	0.1571	0.01821	0.0962137	-2.354	1.328	0.0762966	0.999932	0.2306	0.1725	0.9656	0.3042	-0.3148	0.6321	0.09336	0.1149	-0.05928	0.2381	0.1278	0.2016	-0.03438	0.1598	0.006036	0.1092	-0.3933	0.2921	0.1018	0.09197	-0.01218	0.1285	-0.2842	0.4945	0.6577	0.4561	0.4864	0.2918	0.7915	0.5803	-0.3278	0.4187	0.8773
chr1_125648417	chr1	125648417	1	0.619463	0.294584	6.78305	18	0.646209	-0.364	0.1465	0.01294	0.0758597	0.1477	1.225	0.904031	0.999932	0.1984	0.1608	0.9793	0.1935	1.167	0.6386	0.01479	0.08606	-0.07811	0.1997	-0.01909	0.1649	0.2707	0.119	-0.1032	0.0899	-0.2197	0.2398	-0.005516	0.08129	-0.3401	0.1064	-0.4367	0.4678	-0.6635	0.4937	-0.1343	0.2881	-0.7527	0.5346	-0.2498	0.4012	-0.06362
chr1_125649695	chr1	125649695	0	0.759845	0.146043	31.9898	0	0.645763	-0.2091	0.08525	0.01419	0.0809022	-0.5943	0.7648	0.43712	0.999932	0.5471	0.1901	0.4694	0.1002	1.539	0.4849	-0.02455	0.04666	0.05515	0.106	0.01113	0.08077	-0.04057	0.06828	0.07546	0.04773	0.004115	0.1414	-0.1525	0.05419	0.03003	0.05724	1.511	0.2727	-0.3249	0.2544	0.007397	0.149	0.5107	0.3129	0.6993	0.2422	0.2412
chr1_125649731	chr1	125649731	1	0.601505	0.253341	22.261	8	0.644599	0.5798	0.1371	2.345e-05	0.000582202	-0.3795	1.35	0.778625	0.999932	0.9356	0.06668	1.845	0.2948	0.1167	0.9926	-0.05017	0.06715	0.002092	0.152	0.07203	0.1109	0.153	0.1004	-0.1346	0.07495	-0.1927	0.1972	-0.022	0.08413	-0.133	0.08281	-0.2345	0.3746	-0.1853	0.3883	0.033	0.1986	-0.4463	0.4474	0.0007512	0.3731	0.135
chr1_125649794	chr1	125649794	0	0.277847	0.211451	20.3898	10	0.64386	0.2105	0.08791	0.01664	0.090294	0.3441	0.773	0.656212	0.999932	0.4043	0.2317	0.3901	0.08805	-1.615	0.433	0.1321	0.0535	-0.002199	0.1126	-0.02086	0.08874	0.0176	0.06999	-0.04656	0.04806	-0.1436	0.1387	-0.07438	0.0634	-0.175	0.07362	2.265	0.2971	0.4204	0.2684	0.005108	0.1552	-0.7241	0.329	0.7221	0.2943	-0.146
chr1_125701355	chr1	125701355	0	0.797787	0.214283	8.49492	21	0.583942	-0.3265	0.136	0.01641	0.0894828	0.6981	1.238	0.572827	0.999932	0.6117	0.2737	1.072	0.297	1.633	0.8007	0.1576	0.08544	0.07404	0.1855	0.02207	0.1592	-0.0006795	0.1255	0.0209	0.0832	-0.09062	0.2229	0.03805	0.1046	-0.04861	0.1004	-0.084	0.4818	0.2138	0.5239	0.1455	0.3464	-0.3909	0.5323	-0.3504	0.4495	-0.2797
chr1_125710443	chr1	125710443	0	0.166983	0.136416	28.2678	12	0.454064	-0.2433	0.1	0.01501	0.08418	0.4354	0.946	0.645334	0.999932	0.5996	0.2113	0.6335	0.1459	-1.588	0.5508	0.1891	0.05801	0.05915	0.1284	0.1262	0.09167	-0.07697	0.08675	0.02597	0.06033	0.09078	0.1671	-0.1913	0.087	-0.1415	0.0576	-0.4447	0.2711	-0.6115	0.2988	-0.3304	0.1771	-0.3164	0.3411	-0.2027	0.4162	-0.05874
chr1_125721876	chr1	125721876	0	0.110512	0.204358	5.89492	47	0.395161	1.043	0.3066	0.0006673	0.00799342	-5.122	2.691	0.0569908	0.999932	0.2615	0.1909	2.298	0.5863	-0.9982	1.106	0.3749	0.1823	-0.3376	0.3577	0.4129	0.305	-0.08258	0.2111	0.1246	0.1475	-1.081	0.4183	0.1834	0.1479	0.2616	0.2779	0.0007578	0.779	0.7935	0.7604	-0.4211	0.4467	0.265	1.144	-0.03352	0.6014	-0.5108
chr1_125746252	chr1	125746252	1	0.674245	0.331997	8.94576	20	0.376364	0.7496	0.2071	0.0002956	0.00422764	-1.458	2.202	0.507891	0.999932	0.707	0.1647	3.591	0.7043	0.6888	1.322	-0.1739	0.1209	-0.111	0.2617	-0.02253	0.208	0.008811	0.1767	-0.2265	0.1309	-0.5205	0.3522	-0.04822	0.1656	-0.1804	0.1403	0.8779	0.5976	1.302	0.6189	1.211	0.364	0.2033	0.7348	-2.169	0.7489	0.6683
chr1_125756631	chr1	125756631	1	0.747376	0.253881	21.2847	2	0.356655	0.5625	0.1747	0.001282	0.0132547	-2.072	2.027	0.306686	0.999932	0.8624	0.05211	3.793	0.5544	1.497	1.389	-0.1375	0.1005	-0.06969	0.2231	-0.2346	0.1734	-0.1867	0.1408	0.2148	0.1096	0.4392	0.2964	0.224	0.1165	0.2035	0.1157	0.3547	0.5477	-0.2624	0.5597	0.3352	0.305	0.2819	0.6449	-0.08372	0.4636	0.0518
chr1_125762835	chr1	125762835	0	0.893111	0.159212	8.95593	27	0.348881	-0.4261	0.1643	0.009498	0.0609144	3.164	1.231	0.010162	0.999932	0.4602	0.2556	0.6554	0.2317	1.153	0.6368	-0.2034	0.09142	0.164	0.2229	0.01402	0.1495	-0.03506	0.1343	0.1348	0.09698	0.3465	0.2824	-0.1008	0.1225	0.08571	0.08417	0.7885	0.4503	0.1982	0.3925	0.3126	0.2311	-0.3041	0.4533	1.683	0.6331	0.3329
chr1_125765875	chr1	125765875	0	0.826808	0.144342	21.6644	6	0.337979	0.299	0.09325	0.001342	0.0137455	-0.3093	0.9397	0.742044	0.999932	0.4752	0.2188	0.4961	0.1088	1.303	0.5101	-0.2918	0.05781	0.08741	0.1211	-0.01564	0.1013	-0.09553	0.08321	-0.0496	0.05796	0.3269	0.1542	-0.1585	0.06119	0.04961	0.05559	0.278	0.284	0.1836	0.3074	0.151	0.1922	0.3197	0.319	0.6092	0.296	0.2281
chr1_125767803	chr1	125767803	0	0.734991	0.209265	13.8034	16	0.345878	0.2483	0.1026	0.01548	0.0860066	-0.8626	1.026	0.400493	0.999932	0.8757	0.1165	0.7948	0.1951	1.519	0.6814	-0.1553	0.06102	-0.008032	0.148	0.1731	0.1146	-0.0401	0.09556	-0.003279	0.07311	0.3701	0.1895	0.03067	0.06212	0.08789	0.07056	-0.3938	0.3505	-0.001345	0.3484	-0.3374	0.1879	-0.1028	0.4349	-0.372	0.2841	-0.3722
chr1_125768936	chr1	125768936	0	0.245638	0.157887	20.8305	9	0.344406	0.1687	0.07052	0.01677	0.0907771	0.6561	0.6507	0.313311	0.999932	0.2748	0.1918	0.2868	0.07795	-1.788	0.348	0.05569	0.05351	0.1288	0.1027	-0.006966	0.07506	0.05235	0.06557	-0.04727	0.05149	0.0261	0.1219	0.1558	0.05779	0.02392	0.06012	-0.229	0.2595	-0.4402	0.2723	0.1012	0.1563	0.3545	0.2832	-0.1183	0.2814	0.3599
chr1_125768992	chr1	125768992	0	0.219428	0.172981	20.7288	9	0.344406	0.2479	0.09063	0.00623	0.0446373	0.5262	0.7908	0.505793	0.999932	0.2408	0.1581	0.4834	0.09844	-1.822	0.4076	0.0462	0.06053	-0.01311	0.123	0.1386	0.09507	0.1571	0.08432	0.04957	0.05661	0.1057	0.1549	0.09215	0.07078	-0.1328	0.06016	-0.2302	0.2983	0.04462	0.3089	0.04084	0.1746	0.2073	0.3416	0.5332	0.3272	0.09125
chr1_125769119	chr1	125769119	0	0.125739	0.161147	10.7695	26	0.351301	0.3193	0.1352	0.01821	0.0962137	-0.7364	1.239	0.552278	0.999932	0.4409	0.2511	0.7193	0.2492	-2.3	0.6354	0.01659	0.08443	0.2713	0.1601	0.2437	0.1439	-0.07936	0.1192	0.04985	0.08265	-0.2663	0.258	0.2126	0.1473	0.2707	0.09893	-0.4397	0.3861	-0.0042	0.394	0.2189	0.222	0.2455	0.504	-1.012	0.9923	0.1025
chr1_125773504	chr1	125773504	0	0.798804	0.142682	24.078	25	0.346296	-0.2056	0.0727	0.004685	0.0361152	1.002	0.6691	0.134254	0.999932	0.3396	0.2174	0.2816	0.06624	0.9098	0.3468	-0.2582	0.05197	0.1577	0.1007	0.0748	0.0821	-0.03696	0.06866	-0.05305	0.04861	0.2493	0.1363	-0.1939	0.08506	-0.009573	0.05035	0.4195	0.2381	0.2242	0.2483	0.1735	0.1306	0.1597	0.2614	-1.449	0.5191	-0.002573
chr1_125787020	chr1	125787020	1	0.727636	0.307282	13.278	21	0.344891	0.9744	0.2657	0.0002453	0.00363046	-1.38	2.741	0.614637	0.999932	0.7369	0.1193	7.351	1.191	2.29	1.862	-0.2141	0.162	-0.2137	0.3369	-0.2765	0.2629	0.6101	0.2307	-0.1463	0.1615	-0.1921	0.447	0.03659	0.2362	-0.1478	0.166	-0.7741	0.8063	-0.2521	0.877	-0.01924	0.4734	-1.203	0.9927	-0.2706	1.111	-0.3523
chr1_125794119	chr1	125794119	1	0.722635	0.295788	5.45085	68	0.374449	1.022	0.2486	3.972e-05	0.000877639	-0.09778	2.512	0.96895	0.999932	0.7178	0.17	4.304	1.203	0.3885	1.492	-0.3502	0.1553	0.1718	0.359	-0.3827	0.2206	0.02967	0.2274	0.01652	0.1565	0.5501	0.4729	-0.2913	0.3059	0.2295	0.156	0.4618	0.7534	0.7071	0.7274	0.119	0.4071	1.136	0.9231	1.297	2.076	0.1128
chr1_125853935	chr1	125853935	0	0.535195	0.148881	48.1559	7	0.378472	0.1189	0.04809	0.01342	0.0778537	-0.07165	0.5116	0.88862	0.999932	0.8805	0.09021	0.2047	0.03349	-0.04142	0.3314	-0.01839	0.03021	-0.09986	0.06469	0.08787	0.04923	0.0271	0.04379	0.005995	0.02955	0.2676	0.08166	-0.1188	0.03926	-0.03704	0.03058	-0.03173	0.1489	-0.1999	0.1477	-0.03685	0.08709	0.1768	0.1789	1.18	0.1943	-0.03487
chr1_125918034	chr1	125918034	0	0.323531	0.289527	7.05763	18	0.176895	0.5088	0.1813	0.00501	0.0379733	-1.055	1.335	0.429375	0.999932	0.3828	0.1939	1.066	0.245	-0.8583	0.6941	0.001501	0.08854	-0.1637	0.1918	-0.04276	0.1627	0.02597	0.1312	0.07695	0.088	0.3313	0.2345	0.0662	0.09424	-0.006208	0.09342	0.009478	0.4713	0.05672	0.4806	0.5744	0.2947	0.6074	0.5356	-0.4739	0.4103	-0.02487
chr1_125922386	chr1	125922386	0	0.445103	0.198717	22.2373	4	0.17354	-0.2615	0.09594	0.006426	0.0456536	-0.6081	0.7404	0.411468	0.999932	0.7311	0.1756	0.4108	0.08251	0.3933	0.4696	0.01594	0.04777	-0.2298	0.09889	-0.07956	0.07644	0.0797	0.06241	-0.05264	0.04836	-0.1081	0.1218	-0.06453	0.05438	-0.04456	0.04819	-0.01454	0.2287	-0.342	0.231	-0.004361	0.1334	-0.07201	0.2721	-1.076	0.2229	-0.2909
chr1_125922392	chr1	125922392	0	0.295335	0.16712	18.4068	28	0.17603	-0.297	0.1116	0.007787	0.052762	-0.3705	0.8084	0.646728	0.999932	0.4403	0.2076	0.4226	0.0927	-0.5107	0.4432	-0.0006258	0.05995	-0.1766	0.1098	0.08346	0.09142	-0.01462	0.07673	-0.025	0.05536	-0.2508	0.1569	-0.09463	0.1057	-0.1701	0.05442	-0.2584	0.258	-0.01584	0.2667	-0.0733	0.1507	-0.3393	0.2939	-9.006	4.868	-0.08084
chr1_125922416	chr1	125922416	0	0.618972	0.171917	22.4847	23	0.178309	-0.2375	0.09815	0.01552	0.0861445	-0.1833	0.7866	0.815739	0.999932	0.765	0.1552	0.4194	0.08616	0.6867	0.4825	0.01096	0.04927	-0.2113	0.09139	-0.09106	0.07051	0.02637	0.06863	0.03473	0.04668	0.1147	0.1306	-0.2078	0.07746	-0.2047	0.05213	0.2451	0.2329	0.0971	0.2354	-0.0506	0.1284	-0.1938	0.2679	1.176	0.3682	-0.1093
chr1_125922425	chr1	125922425	0	0.594048	0.174572	22.4814	23	0.178309	-0.2251	0.08797	0.01051	0.065573	-0.3548	0.6855	0.604752	0.999932	0.6671	0.1883	0.3467	0.06918	0.5991	0.4146	0.01162	0.04901	-0.1658	0.08965	-0.09283	0.08024	0.0173	0.06296	-0.01174	0.04467	-0.009181	0.1179	-0.2373	0.07702	-0.1721	0.04887	0.3879	0.2168	0.06737	0.2216	-0.04192	0.1187	-0.1746	0.2511	1.063	0.4198	-0.102
[truncated: 99,480 more rows]
[truncated: 1 more columns]

## Sheet: Table S3
Table S3: CpG sites that exhibit ancestry-associated DNA methylation, lie in or near genes with ancestry-associated gene expression, and fall within windows with methylation-dependent regulatory activity in mSTARR-seq.
Column information:
[truncated: 51 more rows]
